# Supplementary material for: The Addis Ababa Lions: Whole-Genome Sequencing of a Rare and Precious Population
Source: Genome Biol Evol. 2024 Feb 1;16(2):evae021. doi: 10.1093/gbe/evae021 (PMC10871700; doi:10.1093/gbe/evae021)
Supplement: evae021_Supplementary_Data [file evae021_supplementary_data.zip]

Archive with 2 entries (2 files):
- Supp-figures-20231102.pdf
- Supp-tables-20231102.xlsx
