# Supplementary material for: The Addis Ababa Lions: Whole-Genome Sequencing of a Rare and Precious Population
Source: Genome Biol Evol. 2024 Feb 1;16(2):evae021. doi: 10.1093/gbe/evae021 (PMC10871700; doi:10.1093/gbe/evae021)
Supplement: evae021_Supplementary_Data [file evae021_supplementary_data.zip › Supp-tables-20231102.xlsx]

## Sheet: legends
Table S1. Mean depth of sequencing coverage and number of variants per individual.
Table S2. Enriched GO terms of the variants when AA lion genome variants were mapped to the African lion genome (PanLeo1.0, FDR value < 0.0001).
Table S3. Enriched GO terms of the variants when Supplemental lion genome variants were mapped to the African lion genome (PanLeo1.0, FDR value < 0.0001).
Table S4. Enriched GO terms of the variants when AA lion genome variants were mapped to the leopard genome (PanPar1.0, FDR value < 0.0001).
Table S5. Enriched GO terms of the variants when AA lion genome variants were mapped to the tiger genome (PanTig1.0, FDR value < 0.0001).
Table S6. Enriched GO terms of the variants when AA lion genome variants were mapped to the domestic cat genome (felCat9, FDR value < 0.0001).
Table S7. Variants detected in the exonic regions of the AA lion genome when mapped to the African lion genome (PanLeo1.0).

## Sheet: Table S1
Individual	Number of Sites	Mean Depth
lion1	4478301	33.1875
lion2	4478259	34.9561
lion3	4478309	38.8871
lion4	4478321	42.6687
lion5	4478261	37.9897
lion6	4478232	31.8028
lion7	4478298	43.9889
lion8	4478273	39.4638
lion9	4478267	34.2907
lion10	4478271	33.2169
lion11	4478291	41.6197
lion12	4478268	38.6204
lion13	4478235	36.1023
lion14	4478249	32.9465
lion15	4478235	30.4376

## Sheet: Table S2
GO.ID	Description	p.Val	FDR	Phenotype	Genes
GO:0005515	protein binding	1.80688e-29	1.80688e-29	1	AASDH,ABCA12,ABCB10,ABCB7,ABCG1,ABCG5,ABI2,ABI3BP,ABL2,ABLIM1,ABLIM2,ABTB1,ACACB,ACADSB,ACBD6,ACCS,ACE2,ACHE,ACOT12,ACP3,ACSL3,ACVR1,ADAM8,ADAMTS4,ADAMTSL4,ADAMTSL5,ADCY4,ADCY5,ADGRB1,ADH5,ADM2,ADRA1A,ADRA1D,ADRA2A,ADRB2,AFAP1L2,AFDN,AGAP3,AGBL4,AGBL5,AGER,AGXT,AHSA1,AIF1,AIMP1,AIP,AIRE,AJAP1,AKAP11,AKAP12,AKAP13,AKAP4,AKAP6,AKAP8,AKAP9,AKIRIN2,ALDH3A2,ALDH4A1,ALDH7A1,ALK,ALOX15B,ALS2,AMBRA1,AMOT…
GO:0043167	ion binding	1.01893e-17	1.01893e-17	1	AARS2,AATK,ABCA10,ABCA12,ABCA13,ABCA3,ABCA8,ABCB10,ABCB4,ABCB5,ABCB6,ABCB7,ABCB8,ABCC1,ABCC10,ABCC2,ABCC3,ABCC5,ABCC6,ABCF1,ABCG1,ABCG5,ABL2,ABLIM1,ABLIM2,ACACB,ACAD11,ACAD9,ACADSB,ACBD5,ACBD6,ACCS,ACER3,ACHE,ACOT12,ACOX2,ACOX3,ACOXL,ACSL1,ACSL5,ACVR1,ADAM12,ADAM20,ADAM28,ADAM7,ADAM8,ADAMTS12,ADAMTS16,ADAMTS2,ADAMTS4,ADAMTS9,ADCY2,ADCY3,ADCY4,ADCY5,ADCY8,ADGRE2,ADGRE3,ADGRE5,ADGRL4,ADGRV1,ADH5,AD…
GO:0043169	cation binding	4.67137e-10	4.67137e-10	1	AARS2,ABL2,ABLIM1,ABLIM2,ACACB,ACER3,ACHE,ADAM12,ADAM20,ADAM28,ADAM7,ADAM8,ADAMTS12,ADAMTS16,ADAMTS2,ADAMTS4,ADAMTS9,ADCY2,ADCY3,ADCY4,ADCY5,ADCY8,ADGRE2,ADGRE3,ADGRE5,ADGRL4,ADGRV1,ADH5,ADNP2,ADRA2A,ADRB2,ADSS2,AFM,AGAP3,AGBL2,AGBL3,AGBL4,AGBL5,AIF1,AIRE,AKAP13,ALOX15B,ANKFY1,ANKIB1,ANPEP,ANXA10,ANXA4,ANXA7,AOC1,APLP2,APOA5,APOBEC1,APOE,APRT,APTX,ARHGEF28,ASAP1,ASAP2,ASAP3,ASH1L,ASTL,ASTN2,ASXL1…
GO:0046872	metal ion binding	5.33784e-10	5.33784e-10	1	AARS2,ABL2,ABLIM1,ABLIM2,ACACB,ACER3,ADAM12,ADAM20,ADAM28,ADAM7,ADAM8,ADAMTS12,ADAMTS16,ADAMTS2,ADAMTS4,ADAMTS9,ADCY2,ADCY3,ADCY4,ADCY5,ADCY8,ADGRE2,ADGRE3,ADGRE5,ADGRL4,ADGRV1,ADH5,ADNP2,ADSS2,AFM,AGAP3,AGBL2,AGBL3,AGBL4,AGBL5,AIF1,AIRE,AKAP13,ALOX15B,ANKFY1,ANKIB1,ANPEP,ANXA10,ANXA4,ANXA7,AOC1,APLP2,APOBEC1,APOE,APTX,ARHGEF28,ASAP1,ASAP2,ASAP3,ASH1L,ASTL,ASTN2,ASXL1,ASXL2,ATP10D,ATP1A4,ATP7B,AT…
GO:0005509	calcium ion binding	2.60504e-09	2.60504e-09	1	ACER3,ADAM8,ADGRE2,ADGRE3,ADGRE5,ADGRL4,ADGRV1,AIF1,ALOX15B,ANXA10,ANXA4,ANXA7,AOC1,ASTN2,CABP2,CABP5,CABP7,CABS1,CALML4,CALML5,CALR3,CAPN11,CAPN2,CAPN9,CAPS2,CDH1,CDH12,CDH15,CDH17,CDH19,CDH2,CDH22,CDH23,CDH26,CDH3,CDH4,CDH6,CDHR2,CDHR3,CDHR4,CELSR1,CELSR2,CELSR3,CIB2,CIB3,CLSTN2,CLSTN3,CRACR2B,CRB1,CRELD2,CRTAC1,CUBN,DCHS2,DGKG,DLL3,DNAH7,DSC2,DSC3,DSG2,DSG3,DSG4,DST,DUOX1,DUOX2,DYSF,EDEM1,EDEM…
GO:0003824	catalytic activity	5.76171e-09	5.76171e-09	1	AADACL3,AADACL4,AANAT,AARS2,AATK,ABCA12,ABCA13,ABCA3,ABCA8,ABCB10,ABCB4,ABCB5,ABCB6,ABCB7,ABCB8,ABCC1,ABCC10,ABCC2,ABCC5,ABCC6,ABCF1,ABCG1,ABCG5,ABHD6,ABL2,ABO,ACAA1,ACACB,ACAD11,ACAD9,ACADSB,ACCS,ACE2,ACER3,ACHE,ACOT12,ACOX2,ACOX3,ACOXL,ACP3,ACP6,ACR,ACSBG1,ACSBG2,ACSL1,ACSL3,ACSL5,ACSS2,ACSS3,ACVR1,ADAD2,ADAM12,ADAM18,ADAM2,ADAM20,ADAM21,ADAM28,ADAM29,ADAM32,ADAM7,ADAM8,ADAMDEC1,ADAMTS12,ADAMTS…
GO:0005524	ATP binding	6.55645e-09	6.55645e-09	1	AARS2,AATK,ABCA10,ABCA12,ABCA13,ABCA3,ABCA8,ABCB10,ABCB4,ABCB5,ABCB6,ABCB7,ABCB8,ABCC1,ABCC10,ABCC2,ABCC3,ABCC5,ABCC6,ABCF1,ABCG1,ABCG5,ABL2,ACACB,ACOT12,ACSL1,ACSL5,ACVR1,ADCY2,ADCY3,ADCY4,ADCY5,ADCY8,ADK,AK6,AK7,ALK,ALPK1,ALPK2,ANKK1,ARAF,ASCC3,ATAD2B,ATM,ATP10D,ATP13A1,ATP13A2,ATP13A3,ATP1A4,ATP2A3,ATP2B3,ATP2B4,ATP7B,ATP8B3,ATP8B4,ATP9B,AXL,BBS12,BICD2,BLM,BRIP1,BUB1,BUB1B,CAD,CAMK1,CAMK1D,CA…
GO:0030554	adenyl nucleotide binding	6.71628e-09	6.71628e-09	1	AARS2,AATK,ABCA10,ABCA12,ABCA13,ABCA3,ABCA8,ABCB10,ABCB4,ABCB5,ABCB6,ABCB7,ABCB8,ABCC1,ABCC10,ABCC2,ABCC3,ABCC5,ABCC6,ABCF1,ABCG1,ABCG5,ABL2,ACACB,ACBD5,ACBD6,ACOT12,ACSL1,ACSL5,ACVR1,ADCY2,ADCY3,ADCY4,ADCY5,ADCY8,ADK,AK6,AK7,ALK,ALPK1,ALPK2,ANKK1,APRT,ARAF,ASCC3,ATAD2B,ATM,ATP10D,ATP13A1,ATP13A2,ATP13A3,ATP1A4,ATP2A3,ATP2B3,ATP2B4,ATP7B,ATP8B3,ATP8B4,ATP9B,AXL,BAG3,BBS12,BICD2,BLM,BRIP1,BUB1,BUB…
GO:0032559	adenyl ribonucleotide binding	1.25421e-08	1.25421e-08	1	AARS2,AATK,ABCA10,ABCA12,ABCA13,ABCA3,ABCA8,ABCB10,ABCB4,ABCB5,ABCB6,ABCB7,ABCB8,ABCC1,ABCC10,ABCC2,ABCC3,ABCC5,ABCC6,ABCF1,ABCG1,ABCG5,ABL2,ACACB,ACBD5,ACBD6,ACOT12,ACSL1,ACSL5,ACVR1,ADCY2,ADCY3,ADCY4,ADCY5,ADCY8,ADK,AK6,AK7,ALK,ALPK1,ALPK2,ANKK1,APRT,ARAF,ASCC3,ATAD2B,ATM,ATP10D,ATP13A1,ATP13A2,ATP13A3,ATP1A4,ATP2A3,ATP2B3,ATP2B4,ATP7B,ATP8B3,ATP8B4,ATP9B,AXL,BBS12,BICD2,BLM,BRIP1,BUB1,BUB1B,CA…
GO:0140657	ATP-dependent activity	1.90686e-08	1.90686e-08	1	ABCA10,ABCA12,ABCA13,ABCA3,ABCA8,ABCB10,ABCB4,ABCB5,ABCB6,ABCB7,ABCB8,ABCC1,ABCC10,ABCC2,ABCC3,ABCC5,ABCC6,ABCF1,ABCG1,ABCG5,ACSBG1,ACSBG2,ACSL1,ACSL3,ACSL5,AK6,ASCC3,ATAD2B,ATG7,ATP10D,ATP13A1,ATP13A2,ATP13A3,ATP1A4,ATP2A3,ATP2B3,ATP2B4,ATP6V1C2,ATP6V1E2,ATP7B,ATP8B3,ATP8B4,ATP9B,BLM,BPTF,BRIP1,CCT6B,CCT8,CCT8L2,CECR2,CENPE,CFTR,CHD1L,CHD3,CHD5,CHD7,CHTF18,DDX1,DDX10,DDX17,DDX19B,DDX24,DDX28,DDX…
GO:0097367	carbohydrate derivative binding	2.09125e-05	2.09125e-05	1	AARS2,AATK,ABCA10,ABCA12,ABCA13,ABCA3,ABCA8,ABCB10,ABCB4,ABCB5,ABCB6,ABCB7,ABCB8,ABCC1,ABCC10,ABCC2,ABCC3,ABCC5,ABCC6,ABCF1,ABCG1,ABCG5,ABI3BP,ABL2,ACACB,ACBD5,ACBD6,ACOT12,ACSL1,ACSL5,ACVR1,ADCY2,ADCY3,ADCY4,ADCY5,ADCY8,ADGRB1,ADGRE2,ADK,ADSS2,AGAP3,AK6,AK7,ALK,ALPK1,ALPK2,ANKK1,AOC1,APLP2,APOA5,APOB,APOE,APRT,ARAF,ARL10,ASCC3,ATAD2B,ATM,ATP10D,ATP13A1,ATP13A2,ATP13A3,ATP1A4,ATP2A3,ATP2B3,ATP2B4…
GO:0043168	anion binding	7.60065e-05	7.60065e-05	1	AARS2,AATK,ABCA10,ABCA12,ABCA13,ABCA3,ABCA8,ABCB10,ABCB4,ABCB5,ABCB6,ABCB7,ABCB8,ABCC1,ABCC10,ABCC2,ABCC3,ABCC5,ABCC6,ABCF1,ABCG1,ABCG5,ABL2,ACACB,ACAD11,ACAD9,ACADSB,ACBD5,ACBD6,ACCS,ACOT12,ACOX2,ACOX3,ACOXL,ACSL1,ACSL5,ACVR1,ADCY2,ADCY3,ADCY4,ADCY5,ADCY8,ADH5,ADK,ADSS2,AGAP3,AGXT,AK6,AK7,ALK,ALPK1,ALPK2,ANKK1,APRT,ARAF,ARAP3,ARL10,ASAP1,ASCC3,ASTN2,ATAD2B,ATM,ATP10D,ATP13A1,ATP13A2,ATP13A3,ATP1…
GO:0065007	biological regulation	1.37121e-28	1.37121e-28	1	A1CF,AANAT,ABCA12,ABCA13,ABCA3,ABCA8,ABCB10,ABCB4,ABCB5,ABCB7,ABCB8,ABCC1,ABCG1,ABCG5,ABHD6,ABI3BP,ABL2,ACACB,ACE2,ACER3,ACHE,ACP3,ACR,ACSL1,ACSL3,ACVR1,ADAM8,ADAMTS12,ADAMTS18,ADAMTS9,ADAMTSL4,ADCY2,ADCY3,ADCY4,ADCY5,ADCY7,ADCY8,ADCY9,ADGRA1,ADGRB1,ADGRB3,ADGRD2,ADGRE2,ADGRE3,ADGRE5,ADGRF1,ADGRF3,ADGRF4,ADGRG3,ADGRG4,ADGRG5,ADGRG7,ADGRL3,ADGRL4,ADGRV1,ADH5,ADM2,ADRA1A,ADRA1D,ADRA2A,ADRB2,ADTRP,A…
GO:0050789	regulation of biological process	1.01981e-22	1.01981e-22	1	A1CF,ABCA12,ABCA13,ABCA3,ABCA8,ABCB10,ABCB4,ABCB7,ABCG1,ABCG5,ABHD6,ABI3BP,ABL2,ACACB,ACE2,ACER3,ACHE,ACP3,ACSL1,ACSL3,ACVR1,ADAM8,ADAMTS12,ADAMTS18,ADAMTS9,ADAMTSL4,ADCY2,ADCY3,ADCY4,ADCY5,ADCY7,ADCY8,ADCY9,ADGRA1,ADGRB1,ADGRB3,ADGRD2,ADGRE2,ADGRE3,ADGRE5,ADGRF1,ADGRF3,ADGRF4,ADGRG3,ADGRG4,ADGRG5,ADGRG7,ADGRL3,ADGRL4,ADGRV1,ADM2,ADRA1A,ADRA1D,ADRA2A,ADRB2,ADTRP,AEN,AFAP1L2,AFDN,AFF2,AFF3,AFF4,AF…
GO:0032501	multicellular organismal process	1.32367e-21	1.32367e-21	1	A1CF,ABCA12,ABCA3,ABCB10,ABCB5,ABCB6,ABCC1,ABCG5,ABHD6,ABI3BP,ABL2,ACACB,ACE2,ACER3,ACHE,ACP3,ACR,ACSL1,ACSL3,ACTL7A,ACTL9,ACVR1,ADAD2,ADAM8,ADAMTS12,ADAMTS16,ADAMTS18,ADCY3,ADCY5,ADCY7,ADCY8,ADCY9,ADGRB1,ADGRB3,ADGRE2,ADGRF1,ADGRG3,ADGRV1,ADH5,ADM2,ADNP2,ADRA1A,ADRA2A,ADRB2,ADTRP,AFAP1L2,AFF2,AFF3,AFF4,AFP,AGBL4,AGER,AGPAT2,AHDC1,AIF1,AIRE,AJAP1,AKAP11,AKAP4,AKAP8,AKAP9,AKIRIN2,AKNA,AKR1B1,ALDH3…
GO:0050794	regulation of cellular process	1.4405e-17	1.4405e-17	1	A1CF,ABCA12,ABCA13,ABCA3,ABCB10,ABCB4,ABCB7,ABCG1,ABHD6,ABI3BP,ABL2,ACACB,ACE2,ACER3,ACHE,ACP3,ACSL1,ACSL3,ACVR1,ADAM8,ADAMTS12,ADAMTS18,ADAMTS9,ADAMTSL4,ADCY2,ADCY3,ADCY4,ADCY5,ADCY7,ADCY8,ADCY9,ADGRA1,ADGRB1,ADGRB3,ADGRD2,ADGRE2,ADGRE3,ADGRE5,ADGRF1,ADGRF3,ADGRF4,ADGRG3,ADGRG4,ADGRG5,ADGRG7,ADGRL3,ADGRL4,ADGRV1,ADM2,ADRA1A,ADRA1D,ADRA2A,ADRB2,ADTRP,AEN,AFAP1L2,AFDN,AFF2,AFF3,AFF4,AFP,AGBL4,AGER…
GO:0032502	developmental process	1.07695e-15	1.07695e-15	1	A1CF,ABCA12,ABCA3,ABCB10,ABCB5,ABCB6,ABI3BP,ABL2,ACACB,ACER3,ACHE,ACP6,ACTL7A,ACTL8,ACTL9,ACVR1,ADAD2,ADAM8,ADAMTS12,ADAMTS16,ADAMTS18,ADAMTS9,ADAMTSL4,ADCY9,ADGRB1,ADGRB3,ADGRF1,ADGRG3,ADGRV1,ADM2,ADNP2,ADRB2,ADTRP,AFF3,AFF4,AFP,AGBL4,AGER,AHDC1,AIRE,AJAP1,AKAP4,AKIRIN2,AKNA,AKR1B1,ALDH3A2,ALG5,ALK,ALOX15B,ALPK2,ALS2,AMBRA1,ANAPC2,ANGPT4,ANGPTL7,ANGPTL8,ANKLE2,ANKRD11,ANKRD23,ANKRD27,ANKRD54,ANK…
GO:0048856	anatomical structure development	1.82506e-15	1.82506e-15	1	A1CF,ABCA12,ABCA3,ABCB10,ABCB5,ABCB6,ABI3BP,ABL2,ACACB,ACER3,ACHE,ACP6,ACTL7A,ACTL8,ACTL9,ACVR1,ADAD2,ADAM8,ADAMTS12,ADAMTS16,ADAMTS18,ADAMTSL4,ADCY9,ADGRB1,ADGRB3,ADGRF1,ADGRG3,ADGRV1,ADM2,ADNP2,ADRB2,ADTRP,AFF3,AFF4,AFP,AGBL4,AGER,AHDC1,AIRE,AJAP1,AKAP4,AKIRIN2,AKNA,AKR1B1,ALDH3A2,ALG5,ALK,ALOX15B,ALPK2,ALS2,AMBRA1,ANAPC2,ANGPT4,ANGPTL7,ANGPTL8,ANKLE2,ANKRD11,ANKRD23,ANKRD27,ANKRD54,ANKS6,ANXA4…
GO:0050896	response to stimulus	2.18758e-14	2.18758e-14	1	AANAT,ABCA12,ABCB10,ABCB4,ABCB6,ABCG1,ABHD6,ABI3BP,ABL2,ACACB,ACE2,ACER3,ACHE,ACP3,ACSBG1,ACSL1,ACVR1,ADAM8,ADAMTS12,ADAMTS18,ADAMTS9,ADCY2,ADCY3,ADCY4,ADCY5,ADCY7,ADCY8,ADCY9,ADGRA1,ADGRB1,ADGRB3,ADGRD2,ADGRE2,ADGRE3,ADGRE5,ADGRF1,ADGRF3,ADGRF4,ADGRG3,ADGRG4,ADGRG5,ADGRG7,ADGRL3,ADGRL4,ADGRV1,ADH5,ADM2,ADRA1A,ADRA1D,ADRA2A,ADRB2,ADTRP,AEN,AFAP1L2,AFDN,AFF3,AFP,AGBL4,AGBL5,AGER,AGXT,AIF1,AIP,AIRE…
GO:0044782	cilium organization	9.66141e-13	9.66141e-13	1	ABLIM1,AKAP4,ALPK1,ASAP1,ATXN10,BBS12,BBS5,BBS7,CATIP,CC2D2A,CCDC40,CCDC57,CCDC66,CCNO,CCP110,CDK10,CELSR2,CENPJ,CEP120,CEP131,CEP162,CEP164,CEP250,CEP290,CEP350,CEP41,CEP70,CEP78,CEP83,CEP89,CFAP157,CFAP221,CFAP43,CFAP44,CFAP47,CFAP54,CFAP69,CFAP70,CLUAP1,CNTROB,CPLANE1,CROCC,DCDC2,DNAAF1,DNAAF2,DNAAF5,DNAH1,DNAH17,DNAH2,DNAH5,DNAH7,DNAL1,DPP3,DRC7,DYNC2I1,DYNC2I2,DZIP1,DZIP1L,ENO4,ENTR1,FAM149B…
GO:0060271	cilium assembly	2.57925e-11	2.57925e-11	1	ABLIM1,AKAP4,ALPK1,ASAP1,ATXN10,BBS5,BBS7,CC2D2A,CCDC40,CCDC57,CCDC66,CCNO,CCP110,CDK10,CELSR2,CENPJ,CEP120,CEP131,CEP162,CEP164,CEP250,CEP290,CEP350,CEP41,CEP70,CEP83,CEP89,CFAP157,CFAP221,CFAP43,CFAP44,CFAP47,CFAP54,CFAP69,CFAP70,CLUAP1,CNTROB,CPLANE1,CROCC,DCDC2,DNAAF1,DNAAF2,DNAAF5,DNAH1,DNAH17,DNAH2,DNAH5,DNAH7,DNAL1,DPP3,DRC7,DYNC2I1,DYNC2I2,DZIP1,DZIP1L,ENTR1,FAM149B1,FBF1,FHDC1,FSIP2,GAS8…
GO:0030030	cell projection organization	4.96265e-11	4.96265e-11	1	ABL2,ABLIM1,ADGRB3,ADGRF1,AGER,AIF1,AKAP4,ALK,ALPK1,ALS2,ANKRD27,ANLN,APC,APOE,ARHGAP44,ARHGEF28,ASAP1,ATXN10,BBS12,BBS5,BBS7,BIN3,BTBD3,C21ORF91,CAMK1,CAMK1D,CAMSAP1,CARMIL1,CARMIL2,CATIP,CC2D2A,CCDC40,CCDC57,CCDC66,CCNO,CCP110,CDH23,CDH4,CDHR2,CDK10,CECR2,CELSR2,CENPJ,CEP120,CEP131,CEP162,CEP164,CEP250,CEP290,CEP350,CEP41,CEP70,CEP78,CEP83,CEP89,CFAP126,CFAP157,CFAP221,CFAP43,CFAP44,CFAP47,CFAP…
GO:0007275	multicellular organism development	5.0187e-11	5.0187e-11	1	A1CF,ABCA12,ABCA3,ABCB10,ABCB5,ABCB6,ABI3BP,ABL2,ACACB,ACER3,ACHE,ACVR1,ADAM8,ADAMTS12,ADAMTS16,ADAMTS18,ADCY9,ADGRB1,ADGRB3,ADGRF1,ADM2,ADNP2,ADRB2,ADTRP,AFF3,AFP,AGBL4,AGER,AHDC1,AIRE,AJAP1,AKIRIN2,AKNA,AKR1B1,ALDH3A2,ALG5,ALK,ALOX15B,ALPK2,ALS2,AMBRA1,ANAPC2,ANGPT4,ANGPTL7,ANKLE2,ANKRD11,ANKRD27,ANKRD54,ANKS6,APBA2,APOB,APOE,APOH,ARHGAP44,ARHGEF10,ARHGEF28,ARID5B,ARRB2,ASAP1,ASB2,ASH1L,ASPM,AS…
GO:0120036	plasma membrane bounded cell projection organization	1.60527e-10	1.60527e-10	1	ABL2,ABLIM1,ADGRB3,ADGRF1,AGER,AIF1,AKAP4,ALK,ALPK1,ALS2,ANKRD27,ANLN,APC,APOE,ARHGAP44,ARHGEF28,ASAP1,ATXN10,BBS12,BBS5,BBS7,BIN3,BTBD3,C21ORF91,CAMK1,CAMK1D,CAMSAP1,CARMIL1,CARMIL2,CATIP,CC2D2A,CCDC40,CCDC57,CCDC66,CCNO,CCP110,CDH23,CDH4,CDHR2,CDK10,CECR2,CELSR2,CENPJ,CEP120,CEP131,CEP162,CEP164,CEP250,CEP290,CEP350,CEP41,CEP70,CEP78,CEP83,CEP89,CFAP157,CFAP221,CFAP43,CFAP44,CFAP47,CFAP54,CFAP6…
GO:0007018	microtubule-based movement	2.93971e-10	2.93971e-10	1	ADCY3,AGBL4,AKAP4,APOB,ARHGAP21,ASH1L,ATP1A4,ATP2B4,BBS12,CATSPER1,CATSPER4,CCDC40,CCR6,CELSR2,CENPE,CEP131,CFAP157,CFAP221,CFAP251,CFAP43,CFAP44,CFAP45,CFAP47,CFAP52,CFAP54,CFAP69,CFAP70,CLN3,DNAAF1,DNAAF2,DNAAF5,DNAH1,DNAH10,DNAH11,DNAH12,DNAH14,DNAH17,DNAH2,DNAH5,DNAH6,DNAH7,DNAH8,DRC7,DYNC2I1,DYNC2I2,DZIP1,ENO4,FSIP2,FYCO1,GAS2L2,GAS8,HAP1,HTT,HYDIN,IFT122,IFT140,IFT20,INPP5B,JHY,KATNIP,KIF12…
GO:0007017	microtubule-based process	4.40163e-10	4.40163e-10	1	ADCY3,AGBL4,AKAP4,AKAP9,ANKRD53,APC,APC2,APOB,ARHGAP21,ARHGEF10,ASH1L,ASPM,ATP1A4,ATP2B4,AUNIP,AXIN1,BBS12,BRCA1,BRCA2,CAMSAP1,CATSPER1,CATSPER4,CC2D2A,CCDC120,CCDC40,CCDC61,CCDC66,CCP110,CCR6,CCSER2,CDK5RAP2,CELSR2,CENPA,CENPE,CENPJ,CEP120,CEP131,CEP192,CEP250,CEP295,CEP350,CEP63,CEP68,CEP70,CEP72,CEP76,CEP85,CFAP157,CFAP221,CFAP251,CFAP43,CFAP44,CFAP45,CFAP47,CFAP52,CFAP54,CFAP69,CFAP70,CHD3,CH…
GO:0006996	organelle organization	8.69827e-10	8.69827e-10	1	ABCA3,ABCB6,ABLIM1,ABLIM2,ACAD9,ACTL7A,ACTL9,ADRB2,AFF2,AHCTF1,AIF1,AIP,AKAP11,AKAP4,AKAP8,AKAP9,ALMS1,ALPK1,ALS2,AMBRA1,ANK3,ANKFY1,ANKLE2,ANKRD23,ANKRD27,ANKRD53,APC,APC2,APOE,ARHGAP12,ARHGAP18,ARHGAP21,ARHGAP25,ARHGAP44,ARHGAP6,ARHGEF10,ARHGEF10L,ARHGEF17,ARHGEF18,ARHGEF19,ARHGEF28,ARRB1,ASAP1,ASAP3,ASCC3,ASPM,ASZ1,ATG12,ATG2A,ATG4D,ATG7,ATG9B,ATM,ATP13A2,ATXN10,AUNIP,AUP1,AXIN1,BAG6,BAIAP2L1,…
GO:0048731	system development	1.79181e-09	1.79181e-09	1	ABCA12,ABCA3,ABCB5,ABCB6,ABI3BP,ABL2,ACACB,ACER3,ACHE,ACVR1,ADAM8,ADAMTS12,ADAMTS16,ADAMTS18,ADGRB1,ADGRB3,ADGRF1,ADM2,ADNP2,ADTRP,AFP,AGBL4,AGER,AIRE,AKIRIN2,AKNA,AKR1B1,ALDH3A2,ALK,ALPK2,ALS2,AMBRA1,ANAPC2,ANGPT4,ANGPTL7,ANKLE2,ANKRD11,ANKRD27,ANKS6,APOB,APOE,APOH,ARHGAP44,ARHGEF10,ARHGEF28,ARID5B,ARRB2,ASAP1,ASB2,ASH1L,ASPM,ASTN2,ASXL1,ATF6,ATM,ATP2B4,ATXN10,AXL,BAG6,BARHL1,BARX2,BBS7,BCAN,BCL…
GO:0070925	organelle assembly	9.34783e-09	9.34783e-09	1	ABCA3,ABCB6,ABLIM1,ACTL7A,ACTL9,AKAP4,ALPK1,AMBRA1,ANKRD23,ARHGEF10,ASAP1,ASPM,ATG12,ATG2A,ATG4D,ATG9B,ATXN10,AUP1,BBS5,BBS7,CC2D2A,CCDC40,CCDC57,CCDC61,CCDC66,CCNO,CCP110,CDK10,CDK5RAP2,CELSR2,CENPA,CENPC,CENPE,CENPJ,CEP120,CEP131,CEP162,CEP164,CEP192,CEP250,CEP290,CEP295,CEP350,CEP41,CEP63,CEP70,CEP72,CEP76,CEP83,CEP89,CFAP157,CFAP221,CFAP43,CFAP44,CFAP47,CFAP54,CFAP69,CFAP70,CHMP7,CLN3,CLUAP1,…
GO:0030031	cell projection assembly	1.44901e-08	1.44901e-08	1	ABLIM1,AIF1,AKAP4,ALPK1,ANLN,APC,ASAP1,ATXN10,BBS5,BBS7,BIN3,CARMIL1,CARMIL2,CC2D2A,CCDC40,CCDC57,CCDC66,CCNO,CCP110,CDK10,CELSR2,CENPJ,CEP120,CEP131,CEP162,CEP164,CEP250,CEP290,CEP350,CEP41,CEP70,CEP83,CEP89,CFAP157,CFAP221,CFAP43,CFAP44,CFAP47,CFAP54,CFAP69,CFAP70,CLN3,CLRN1,CLUAP1,CNTROB,CPLANE1,CROCC,CSPG4,CTTN,DCDC2,DEF8,DMTN,DNAAF1,DNAAF2,DNAAF5,DNAH1,DNAH17,DNAH2,DNAH5,DNAH7,DNAL1,DPP3,DRC…
GO:0120031	plasma membrane bounded cell projection assembly	1.68164e-08	1.68164e-08	1	ABLIM1,AIF1,AKAP4,ALPK1,ANLN,APC,ASAP1,ATXN10,BBS5,BBS7,BIN3,CARMIL1,CARMIL2,CC2D2A,CCDC40,CCDC57,CCDC66,CCNO,CCP110,CDK10,CELSR2,CENPJ,CEP120,CEP131,CEP162,CEP164,CEP250,CEP290,CEP350,CEP41,CEP70,CEP83,CEP89,CFAP157,CFAP221,CFAP43,CFAP44,CFAP47,CFAP54,CFAP69,CFAP70,CLN3,CLRN1,CLUAP1,CNTROB,CPLANE1,CROCC,CSPG4,CTTN,DCDC2,DEF8,DMTN,DNAAF1,DNAAF2,DNAAF5,DNAH1,DNAH17,DNAH2,DNAH5,DNAH7,DNAL1,DPP3,DRC…
GO:0048518	positive regulation of biological process	2.8041e-08	2.8041e-08	1	A1CF,ABCA12,ABCA13,ABCA3,ABCA8,ABCB10,ABCB4,ABCB7,ABCG1,ABHD6,ABI3BP,ABL2,ACACB,ACE2,ACER3,ACHE,ACP3,ACSL1,ACSL3,ACVR1,ADAM8,ADAMTS9,ADAMTSL4,ADCY8,ADGRB1,ADGRB3,ADGRE2,ADM2,ADRA1A,ADRA2A,ADRB2,ADTRP,AFAP1L2,AGBL4,AGER,AGPAT2,AIF1,AIRE,AKAP12,AKAP13,AKAP6,AKAP9,AKIRIN2,AKNA,ALK,ALOX15B,ALPK1,ALS2,AMBRA1,ANAPC2,ANGPT4,ANGPTL8,ANKFY1,ANKLE2,ANKRD27,ANKRD42,ANKRD53,ANKRD54,ANLN,APBB1,APBB1IP,APC,APO…
GO:0003341	cilium movement	5.93091e-08	5.93091e-08	1	ADCY3,AKAP4,APOB,ASH1L,ATP1A4,ATP2B4,CATSPER1,CATSPER4,CCDC40,CCR6,CELSR2,CEP131,CFAP157,CFAP221,CFAP251,CFAP43,CFAP44,CFAP45,CFAP47,CFAP52,CFAP54,CFAP69,CFAP70,DNAAF1,DNAAF2,DNAAF5,DNAH1,DNAH11,DNAH5,DNAH7,DRC7,DZIP1,ENO4,FSIP2,GAS2L2,GAS8,HYDIN,INPP5B,JHY,KATNIP,KIF27,MEIG1,MNS1,NEURL1,NME8,NPHP4,ODAD2,ODAD3,ODAD4,RSPH4A,SLC9C1,SPAG16,SPEF2,SPEM1,TBC1D21,TCTE1,TEKT3,TEKT5,TMF1,TTC12,TTC21A,TTC2…
GO:0008283	cell population proliferation	1.39367e-07	1.39367e-07	1	ABI3BP,ABL2,ABLIM1,ACER3,ADGRB3,ADGRF1,AGBL4,AGER,AIF1,AIMP1,AKAP4,AKNA,ALK,ALOX15B,ALPK1,ALS2,AMBRA1,ANKRD27,ANLN,APC,APOBEC1,APOE,APOH,ARHGAP44,ARHGEF28,ASAP1,ASCC3,ASPM,ATM,ATXN10,BBS12,BBS5,BBS7,BCL6,BIN3,BIRC6,BMPER,BRAT1,BRCA2,BTBD3,BTRC,BYSL,C10ORF99,C21ORF91,C6ORF89,CACUL1,CAMK1,CAMK1D,CAMSAP1,CARMIL1,CARMIL2,CASP3,CATIP,CBFA2T3,CC2D2A,CCDC40,CCDC57,CCDC66,CCDC88B,CCNO,CCP110,CCR3,CD109,C…
GO:0007155	cell adhesion	1.83053e-07	1.83053e-07	1	ABCA12,ABI3BP,ACHE,ACVR1,ADAM8,ADAMTS12,ADAMTS18,ADGRE2,ADTRP,AFDN,AGER,AIF1,AJAP1,AKNA,AMBRA1,APBB1IP,ARHGAP6,ARVCF,ASTL,ATM,AXL,B4GALNT2,BCAN,BCL6,CARMIL1,CASP3,CASS4,CCDC80,CCDC88B,CD160,CD6,CD83,CD96,CDH1,CDH12,CDH15,CDH17,CDH19,CDH2,CDH22,CDH23,CDH26,CDH3,CDH4,CDH6,CDHR2,CDHR3,CDHR4,CELSR1,CELSR2,CELSR3,CHRD,CITED2,CLSTN2,CLSTN3,COL16A1,COL28A1,COL6A3,CRTAM,CSF1,CTNNA3,CX3CR1,CYP1B1,CYRIB,DA…
GO:0051716	cellular response to stimulus	3.45115e-07	3.45115e-07	1	AANAT,ABCA12,ABCB10,ABCB4,ABCB6,ABHD6,ABL2,ACE2,ACHE,ACP3,ACSL1,ACVR1,ADAM8,ADAMTS12,ADCY2,ADCY3,ADCY4,ADCY5,ADCY7,ADCY8,ADCY9,ADGRA1,ADGRB1,ADGRB3,ADGRD2,ADGRE2,ADGRE3,ADGRE5,ADGRF1,ADGRF3,ADGRF4,ADGRG3,ADGRG4,ADGRG5,ADGRG7,ADGRL3,ADGRL4,ADGRV1,ADH5,ADM2,ADRA1A,ADRA1D,ADRA2A,ADRB2,ADTRP,AEN,AFAP1L2,AFDN,AFP,AGER,AGXT,AIF1,AIP,AKAP12,AKAP13,AKAP4,AKAP6,AKAP8,AKAP9,AKIRIN2,AKR1B1,ALK,ALOX15B,ALPK1…
GO:0060285	cilium-dependent cell motility	3.79062e-06	3.79062e-06	1	ADCY3,AKAP4,APOB,ASH1L,ATP1A4,ATP2B4,CATSPER1,CATSPER4,CCDC40,CCR6,CEP131,CFAP157,CFAP221,CFAP251,CFAP43,CFAP44,CFAP45,CFAP47,CFAP52,CFAP54,CFAP69,DNAAF2,DNAH1,DNAH11,DNAH2,DNAH5,DRC7,DZIP1,ENO4,FSIP2,GAS2L2,GAS8,INPP5B,MEIG1,MNS1,NEURL1,NME8,NPHP4,ODAD3,RSPH4A,SLC9C1,SPAG16,SPEF2,SPEM1,TBC1D21,TCTE1,TEKT3,TEKT5,TMF1,TTC12,TTC21A,TTLL6,TTLL8,VPS13A
GO:0001539	cilium or flagellum-dependent cell motility	3.79062e-06	3.79062e-06	1	ADCY3,AKAP4,APOB,ASH1L,ATP1A4,ATP2B4,CATSPER1,CATSPER4,CCDC40,CCR6,CEP131,CFAP157,CFAP221,CFAP251,CFAP43,CFAP44,CFAP45,CFAP47,CFAP52,CFAP54,CFAP69,DNAAF2,DNAH1,DNAH11,DNAH2,DNAH5,DRC7,DZIP1,ENO4,FSIP2,GAS2L2,GAS8,INPP5B,MEIG1,MNS1,NEURL1,NME8,NPHP4,ODAD3,RSPH4A,SLC9C1,SPAG16,SPEF2,SPEM1,TBC1D21,TCTE1,TEKT3,TEKT5,TMF1,TTC12,TTC21A,TTLL6,TTLL8,VPS13A
GO:0048869	cellular developmental process	4.14091e-06	4.14091e-06	1	ABCA12,ABCB10,ABI3BP,ABL2,ACHE,ACP6,ACTL7A,ACTL8,ACTL9,ACVR1,ADAD2,ADAM8,ADAMTS12,ADAMTS9,ADAMTSL4,ADGRB1,ADGRB3,ADGRF1,ADGRG3,ADGRV1,ADRB2,AFF4,AGBL4,AGER,AIRE,AJAP1,AKAP4,AKIRIN2,AKNA,AKR1B1,ALK,ALOX15B,ALPK2,ALS2,AMBRA1,ANGPTL8,ANKRD23,ANKRD27,ANKRD54,ANXA4,ANXA7,APOB,APOE,ARHGAP44,ARHGEF10,ARHGEF28,ARID5B,ARMC6,ARRB2,ASAP1,ASB2,ASPM,ASTN2,ASXL1,ASXL2,ASZ1,ATM,ATXN10,AXIN1,AXL,BAG6,BARHL1,BARX…
GO:0030154	cell differentiation	4.14091e-06	4.14091e-06	1	ABCA12,ABCB10,ABI3BP,ABL2,ACHE,ACP6,ACTL7A,ACTL8,ACTL9,ACVR1,ADAD2,ADAM8,ADAMTS12,ADAMTS9,ADAMTSL4,ADGRB1,ADGRB3,ADGRF1,ADGRG3,ADGRV1,ADRB2,AFF4,AGBL4,AGER,AIRE,AJAP1,AKAP4,AKIRIN2,AKNA,AKR1B1,ALK,ALOX15B,ALPK2,ALS2,AMBRA1,ANGPTL8,ANKRD23,ANKRD27,ANKRD54,ANXA4,ANXA7,APOB,APOE,ARHGAP44,ARHGEF10,ARHGEF28,ARID5B,ARMC6,ARRB2,ASAP1,ASB2,ASPM,ASTN2,ASXL1,ASXL2,ASZ1,ATM,ATXN10,AXIN1,AXL,BAG6,BARHL1,BARX…
GO:0048522	positive regulation of cellular process	5.3703e-06	5.3703e-06	1	A1CF,ABCA12,ABCA13,ABCA3,ABCB10,ABCB4,ABCB7,ABCG1,ABI3BP,ABL2,ACE2,ACER3,ACP3,ACSL3,ACVR1,ADAM8,ADAMTS9,ADAMTSL4,ADCY8,ADGRB1,ADGRB3,ADM2,ADRA1A,ADRA2A,ADRB2,ADTRP,AFAP1L2,AGER,AGPAT2,AIF1,AIRE,AKAP12,AKAP13,AKAP6,AKAP9,AKIRIN2,AKNA,ALK,ALOX15B,ALPK1,ALS2,AMBRA1,ANAPC2,ANGPT4,ANGPTL8,ANKFY1,ANKLE2,ANKRD27,ANKRD42,ANKRD53,ANKRD54,ANLN,APBB1,APBB1IP,APC,APOA5,APOB,APOBEC1,APOE,APPL1,ARAF,ARHGEF10,A…
GO:0001578	microtubule bundle formation	7.56826e-06	7.56826e-06	1	CC2D2A,CCDC40,CCDC66,CCSER2,CDK5RAP2,CEP131,CFAP157,CFAP43,CFAP44,CFAP47,CFAP69,CLIP1,CLUAP1,DNAAF1,DNAAF2,DNAAF5,DNAH1,DNAH17,DNAH2,DNAH5,DNAH7,DNAL1,DRC7,FES,FSIP2,GAS2L2,GAS8,HYDIN,JHY,KIF20A,MAP1B,MEIG1,MNS1,NCKAP5L,NEURL1,NUMA1,ODAD2,ODAD3,ODAD4,RSPH4A,SPAG16,SPEF2,TBC1D21,TTC12,TTLL6,ZMYND10
GO:0060294	cilium movement involved in cell motility	9.20736e-06	9.20736e-06	1	ADCY3,AKAP4,APOB,ASH1L,ATP1A4,ATP2B4,CATSPER1,CATSPER4,CCDC40,CCR6,CEP131,CFAP157,CFAP221,CFAP251,CFAP43,CFAP44,CFAP45,CFAP47,CFAP52,CFAP54,CFAP69,DNAH1,DNAH11,DNAH5,DRC7,DZIP1,ENO4,FSIP2,GAS2L2,GAS8,INPP5B,MEIG1,MNS1,NEURL1,NME8,NPHP4,ODAD3,RSPH4A,SLC9C1,SPAG16,SPEF2,SPEM1,TBC1D21,TCTE1,TEKT3,TEKT5,TMF1,TTC12,TTC21A,TTLL6,TTLL8,VPS13A
GO:0007010	cytoskeleton organization	9.80724e-06	9.80724e-06	1	ABLIM1,ABLIM2,AIF1,AKAP11,AKAP9,ALMS1,ANK3,ANKRD23,ANKRD53,APC,APC2,ARHGAP12,ARHGAP18,ARHGAP25,ARHGAP44,ARHGAP6,ARHGEF10,ARHGEF10L,ARHGEF17,ARHGEF18,ARHGEF19,ARHGEF28,ARRB1,ASAP3,ASPM,AUNIP,AXIN1,BAIAP2L1,BCL6,BFSP1,BRCA1,BRCA2,BRWD1,CAMSAP1,CAPN10,CARMIL1,CARMIL2,CATIP,CC2D2A,CCDC120,CCDC40,CCDC61,CCDC66,CCP110,CCSER2,CD2AP,CDK10,CDK5RAP2,CELSR1,CENPA,CENPE,CENPJ,CEP120,CEP131,CEP192,CEP250,CEP2…
GO:0051179	localization	9.83836e-06	9.83836e-06	1	A1CF,ABCA10,ABCA12,ABCA13,ABCA3,ABCA8,ABCB10,ABCB4,ABCB5,ABCB6,ABCB7,ABCB8,ABCC1,ABCC10,ABCC2,ABCC3,ABCC5,ABCC6,ABCG1,ABCG5,ACACB,ACE2,ACHE,ACSL1,ACSL3,ADCY5,ADCY8,ADGRB1,ADGRE2,ADRA2A,ADRB2,ADTRP,AFM,AGBL4,AGER,AGXT,AIF1,AIP,AKAP11,AKAP4,AKAP6,AKAP9,AKIRIN2,ALMS1,ALS2,ANK3,ANKFY1,ANKLE1,ANKRD13C,ANKRD27,ANKRD53,ANKRD54,ANO7,AP5B1,AP5M1,AP5Z1,APC,APOA5,APOB,APOBEC1,APOC3,APOE,APOM,APPL1,ARHGAP12,…
GO:0048513	animal organ development	1.40663e-05	1.40663e-05	1	ABCA12,ABCA3,ABCB5,ABCB6,ABI3BP,ACACB,ACHE,ACVR1,ADAM8,ADAMTS12,ADAMTS16,ADAMTS18,ADGRV1,ADRB2,AFP,AHDC1,AIRE,AJAP1,AKIRIN2,AKNA,AKR1B1,ALK,ALOX15B,ALPK2,ANGPTL7,ANKRD11,ANKS6,ARID5B,ARRB2,ARRDC3,ASB2,ASH1L,ASPM,ASXL1,ATF6,ATM,AXL,BAG6,BARHL1,BARX2,BBS7,BCAN,BCL9,BCL9L,BCOR,BFSP1,BIN3,BIRC2,BIRC6,BMPER,BPTF,BRCA2,BRIP1,BTBD3,BTBD7,BTRC,C21ORF91,CACNA1S,CASP3,CC2D2A,CCDC141,CCDC154,CCDC182,CCDC40,…
GO:0006950	response to stress	1.64666e-05	1.64666e-05	1	ABCB10,ABCB6,ABI3BP,ACER3,ACVR1,ADAM8,ADAMTS12,ADAMTS18,ADCY7,ADCY8,ADGRB1,ADH5,ADRA2A,ADRB2,ADTRP,AEN,AFAP1L2,AGBL4,AGBL5,AGER,AIF1,AJAP1,AKIRIN2,AKNA,AKR1B1,ALPK1,ALS2,AMBRA1,ANGPT4,ANKFN1,ANKLE1,ANKRD42,AOC1,AP5Z1,APBB1,APC,APOE,APOH,APPL1,APTX,ARHGEF10L,ARHGEF19,ARMT1,ARPP21,ARRB2,ASCC3,ASH1L,ASIC1,ASIC3,ATF6,ATF6B,ATG12,ATG7,ATM,ATP13A2,ATP2A3,ATP2B4,AUNIP,AUP1,AXIN1,AXL,BACH1,BAG3,BAG6,BAZ1…
GO:0000226	microtubule cytoskeleton organization	2.26762e-05	2.26762e-05	1	AKAP9,ANKRD53,APC,APC2,ARHGEF10,ASPM,AUNIP,AXIN1,BRCA1,BRCA2,CAMSAP1,CC2D2A,CCDC120,CCDC40,CCDC61,CCDC66,CCP110,CCSER2,CDK5RAP2,CENPA,CENPE,CENPJ,CEP120,CEP131,CEP192,CEP250,CEP295,CEP350,CEP63,CEP68,CEP70,CEP72,CEP76,CEP85,CFAP157,CFAP43,CFAP44,CFAP47,CFAP69,CHD3,CHMP7,CLIP1,CLUAP1,CNTLN,CNTN2,CNTROB,CROCC,CUL7,CUL9,DNAAF1,DNAAF2,DNAAF5,DNAH1,DNAH17,DNAH2,DNAH5,DNAH7,DNAL1,DRC7,DVL1,DZIP1,EML1,F…
GO:0048519	negative regulation of biological process	6.32278e-05	6.32278e-05	1	A1CF,ABCA12,ABCG5,ABHD6,ABI3BP,ACACB,ACVR1,ADAM8,ADAMTS12,ADAMTS18,ADCY7,ADCY8,ADGRB1,ADGRB3,ADGRG3,ADGRV1,ADRA2A,ADRB2,ADTRP,AFF2,AGBL4,AGER,AIF1,AIMP1,AJAP1,AKAP8,AKNA,AKR1B1,ALK,ALOX15B,ALPK2,AMBRA1,ANGPT4,ANGPTL4,ANGPTL7,ANKLE2,ANKRD27,ANXA4,ANXA7,APBB1,APC,APC2,APCDD1L,APOBEC1,APOC3,APOE,APOH,APOM,APPL1,ARAF,ARHGAP12,ARHGAP25,ARHGAP44,ARHGAP6,ARHGEF18,ARID5B,ARRB1,ARRB2,ARRDC3,ASAP1,ASH1L,AS…
GO:0005737	cytoplasm	1.10029e-32	1.10029e-32	1	A1CF,AANAT,AARS2,ABCA12,ABCA3,ABCA8,ABCB10,ABCB4,ABCB6,ABCB7,ABCB8,ABCF1,ABCG1,ABHD6,ABI2,ABL2,ABLIM1,ABLIM2,ABTB1,ACAA1,ACACB,ACAD11,ACAD9,ACADSB,ACBD5,ACE2,ACER3,ACHE,ACOT12,ACOX2,ACOX3,ACOXL,ACP6,ACR,ACSBG1,ACSBG2,ACSL1,ACSL3,ACSL5,ACSS2,ACSS3,ACTL7A,ACTL9,ADAD2,ADAM28,ADAM8,ADAMTS9,ADCY2,ADCY3,ADCY4,ADCY9,ADGRB1,ADGRV1,ADH5,ADK,ADRA1A,ADRA2A,ADRB2,ADSS2,AFAP1,AFAP1L2,AFF3,AFP,AGA,AGBL2,AGBL3,…
GO:0071944	cell periphery	1.00135e-28	1.00135e-28	1	ABCA12,ABCA3,ABCA8,ABCB4,ABCB5,ABCB6,ABCC1,ABCC10,ABCC2,ABCC3,ABCC5,ABCC6,ABCG1,ABCG5,ABHD6,ABI3BP,ABL2,ABTB1,ACE2,ACHE,ACP3,ACSBG1,ACSL5,ACVR1,ADAM28,ADAM7,ADAM8,ADAMTS2,ADAMTS9,ADAMTSL4,ADAMTSL5,ADCY2,ADCY3,ADCY4,ADCY5,ADCY7,ADCY8,ADCY9,ADGRB1,ADGRB3,ADGRE2,ADGRE3,ADGRE5,ADGRF1,ADGRG3,ADGRL4,ADK,ADRA1A,ADRA1D,ADRA2A,ADRB2,ADTRP,AFAP1L2,AGER,AIF1,AIP,AJAP1,AKAP11,AKAP12,AKAP13,AKAP9,ALDH3A1,ALK,…
GO:0005886	plasma membrane	1.45781e-20	1.45781e-20	1	ABCA12,ABCA3,ABCA8,ABCB4,ABCB5,ABCB6,ABCC1,ABCC10,ABCC2,ABCC3,ABCC5,ABCC6,ABCG1,ABCG5,ABHD6,ABL2,ABTB1,ACE2,ACHE,ACP3,ACSBG1,ACSL5,ACVR1,ADAM28,ADAM7,ADAM8,ADCY2,ADCY3,ADCY4,ADCY5,ADCY7,ADCY8,ADCY9,ADGRB1,ADGRB3,ADGRE2,ADGRE3,ADGRE5,ADGRF1,ADGRG3,ADGRL4,ADK,ADRA1A,ADRA1D,ADRA2A,ADRB2,ADTRP,AFAP1L2,AGER,AIF1,AIP,AJAP1,AKAP11,AKAP12,AKAP9,ALDH3A1,ALK,ALOX15B,ALPK2,ANK3,ANKRD27,ANPEP,ANXA4,AOC1,APBB…
GO:0042995	cell projection	3.4543e-17	3.4543e-17	1	ABI2,ABLIM1,ACAD9,ACE2,ACP3,ACTL7A,ADCY3,ADCY4,ADCY5,ADCY8,ADGRB1,AGBL2,AGBL4,AIF1,AKAP4,ALPK1,ALS2,AMBRA1,ANK3,ANKK1,ANKRD27,ANKS3,ANKS6,ANLN,APBB1,APC,APC2,APPL1,ARHGAP18,ARHGAP31,ARHGAP44,ASAP1,ASAP3,ATP13A2,ATP1A4,ATP2B4,ATXN10,AZIN2,BBS12,BBS5,BBS7,BSN,C4ORF47,CA4,CABS1,CACNA1A,CAPN2,CARMIL1,CARMIL2,CATSPER1,CATSPER4,CATSPERE,CATSPERG,CBLIF,CC2D2A,CCDC120,CCDC40,CCDC61,CCDC66,CCR6,CCT8,CD2AP…
GO:0120025	plasma membrane bounded cell projection	3.84377e-16	3.84377e-16	1	ABI2,ABLIM1,ACAD9,ACE2,ACP3,ACTL7A,ADCY3,ADCY4,ADCY5,ADCY8,ADGRB1,AGBL2,AGBL4,AIF1,AKAP4,ALPK1,ALS2,AMBRA1,ANK3,ANKRD27,ANKS3,ANKS6,ANLN,APBB1,APC,APC2,APPL1,ARHGAP18,ARHGAP31,ARHGAP44,ASAP1,ASAP3,ATP13A2,ATP1A4,ATP2B4,ATXN10,AZIN2,BBS12,BBS5,BBS7,BSN,C4ORF47,CA4,CABS1,CAPN2,CARMIL1,CARMIL2,CATSPER1,CATSPER4,CATSPERE,CATSPERG,CBLIF,CC2D2A,CCDC120,CCDC40,CCDC61,CCDC66,CCR6,CCT8,CD2AP,CDC45,CDH1,CD…
GO:0005856	cytoskeleton	4.14691e-16	4.14691e-16	1	ABI2,ABLIM1,ABLIM2,ACTL7A,ACTL9,ADAM8,AFAP1,AGBL2,AGBL4,AGBL5,AIF1,AK6,AKAP13,AKAP9,AKNA,ALMS1,ALOX15B,ALPK1,ALS2,AMBRA1,ANK3,ANKRD23,ANKRD53,ANLN,APC,APC2,ARHGAP18,ARHGAP21,ARHGAP32,ARHGAP6,ARHGEF10,ASAP1,ASPM,ATM,AUNIP,AXIN1,AXL,BAIAP2L1,BARX2,BBS5,BBS7,BFSP1,BIN3,BIRC6,BPIFB4,BRCA2,BUB1B,C10ORF90,C1ORF112,C4ORF47,C7ORF31,CALD1,CAMSAP1,CAPG,CARMIL1,CARMIL2,CATIP,CCDC120,CCDC14,CCDC141,CCDC15,CC…
GO:0005929	cilium	4.84123e-16	4.84123e-16	1	ACTL7A,ADCY3,ADCY5,AGBL2,AGBL4,AKAP4,ALPK1,AMBRA1,ANKS3,ANKS6,ATP1A4,ATP2B4,BBS12,BBS5,BBS7,C4ORF47,CABS1,CATSPER1,CATSPER4,CATSPERE,CATSPERG,CC2D2A,CCDC120,CCDC40,CCDC61,CCDC66,CCR6,CCT8,CDC45,CDH23,CDK10,CENPF,CENPJ,CEP131,CEP162,CEP164,CEP290,CEP41,CEP78,CEP83,CEP89,CFAP157,CFAP221,CFAP251,CFAP43,CFAP45,CFAP47,CFAP52,CFAP69,CFAP70,CLUAP1,CNTRL,CPLANE1,CRB1,CROCC,CYRIB,DCDC2,DNAAF1,DNAH1,DNAH10…
GO:0016020	membrane	1.62507e-13	1.62507e-13	1	AADACL3,ABCA10,ABCA12,ABCA13,ABCA3,ABCA8,ABCB10,ABCB4,ABCB5,ABCB6,ABCB7,ABCB8,ABCC1,ABCC10,ABCC2,ABCC3,ABCC5,ABCC6,ABCG1,ABCG5,ABHD6,ABL2,ABO,ABTB1,ACAD11,ACAD9,ACBD5,ACE2,ACER3,ACHE,ACP3,ACSBG1,ACSL1,ACSL3,ACSL5,ACVR1,ADAM12,ADAM18,ADAM2,ADAM20,ADAM28,ADAM32,ADAM7,ADAM8,ADCK2,ADCY2,ADCY3,ADCY4,ADCY5,ADCY7,ADCY8,ADCY9,ADGRA1,ADGRB1,ADGRB3,ADGRD2,ADGRE2,ADGRE3,ADGRE5,ADGRF1,ADGRF3,ADGRF4,ADGRG3,AD…
GO:0005815	microtubule organizing center	1.07843e-10	1.07843e-10	1	AGBL2,AGBL4,AK6,AKAP9,AKNA,ALMS1,ALPK1,ALS2,APC,ARHGEF10,ATM,AUNIP,BBS5,BBS7,BIRC6,BRCA2,C10ORF90,C4ORF47,C7ORF31,CAPG,CCDC120,CCDC14,CCDC141,CCDC15,CCDC22,CCDC61,CCDC66,CCDC77,CCDC88B,CCNO,CCP110,CCT8,CD2AP,CDC42BPG,CDC45,CDH23,CDK10,CDK5RAP2,CDKL2,CENPJ,CEP104,CEP112,CEP120,CEP131,CEP162,CEP164,CEP192,CEP250,CEP290,CEP295,CEP350,CEP41,CEP57,CEP63,CEP68,CEP70,CEP72,CEP76,CEP78,CEP83,CEP85,CEP89,…
GO:0015630	microtubule cytoskeleton	1.30653e-10	1.30653e-10	1	AGBL2,AGBL4,AGBL5,AK6,AKAP9,AKNA,ALMS1,ALPK1,ALS2,ANKRD53,APC,APC2,ARHGAP18,ARHGEF10,ASPM,ATM,AUNIP,AXIN1,BBS5,BBS7,BIRC6,BRCA2,BUB1B,C10ORF90,C1ORF112,C4ORF47,C7ORF31,CAMSAP1,CAPG,CCDC120,CCDC14,CCDC141,CCDC15,CCDC22,CCDC61,CCDC66,CCDC77,CCDC88B,CCNO,CCP110,CCSER2,CCT8,CD180,CD2AP,CDC42BPG,CDC45,CDH23,CDH26,CDK10,CDK5RAP2,CDKL2,CENPE,CENPF,CENPJ,CEP104,CEP112,CEP120,CEP131,CEP162,CEP164,CEP192,C…
GO:0030312	external encapsulating structure	1.06393e-09	1.06393e-09	1	ABI3BP,ACHE,ADAMTS2,ADAMTS9,ADAMTSL4,ADAMTSL5,APOE,BCAN,CCDC80,CHADL,CILP,COL10A1,COL11A1,COL15A1,COL27A1,COL28A1,COL4A1,COL4A2,COL4A3,COL4A4,COL6A3,COL6A6,DMP1,ECM1,ECM2,EGFL6,EGFLAM,EMILIN1,ENTPD2,FBN2,FBN3,FRAS1,FREM1,FREM2,GPC5,HMCN1,HMCN2,HSD17B12,HSPG2,IMPG1,IMPG2,ITGB4,LAMA1,LAMA3,LAMA4,LAMB3,LAMC2,LAMC3,LTBP1,LTBP2,LTBP3,LTBP4,MATN1,MMP1,MMP11,MMP19,MMP21,MMP28,MMRN1,MMRN2,NAV2,NID1,NPNT,…
GO:0031012	extracellular matrix	2.22214e-09	2.22214e-09	1	ABI3BP,ACHE,ADAMTS2,ADAMTS9,ADAMTSL4,ADAMTSL5,APOE,BCAN,CCDC80,CHADL,CILP,COL10A1,COL11A1,COL15A1,COL27A1,COL28A1,COL4A1,COL4A2,COL4A3,COL4A4,COL6A3,COL6A6,DMP1,ECM1,ECM2,EGFL6,EGFLAM,EMILIN1,ENTPD2,FBN2,FBN3,FRAS1,FREM1,FREM2,GPC5,HMCN1,HMCN2,HSD17B12,HSPG2,IMPG1,IMPG2,ITGB4,LAMA1,LAMA3,LAMA4,LAMB3,LAMC2,LAMC3,LTBP1,LTBP2,LTBP3,LTBP4,MATN1,MMP1,MMP11,MMP19,MMP21,MMP28,MMRN1,MMRN2,NAV2,NID1,NPNT,…
GO:0012505	endomembrane system	2.34148e-09	2.34148e-09	1	ABCA12,ABCA3,ABCA8,ABCB6,ABHD6,ACER3,ACHE,ACR,ACSBG1,ACSL1,ACSL3,ACSL5,ACTL7A,ACTL9,ADAM8,ADAMTS9,ADRA1A,ADRB2,AEN,AGA,AGBL4,AGPAT2,AHCTF1,AKAP6,AKAP9,ALDH3A1,ALS2,ANGPTL6,ANKFY1,ANKLE2,ANKRD13C,ANKRD27,ANXA4,ANXA7,AP5M1,APBB1,APC,APC2,APLP2,APOB,APOE,APPL1,ARHGAP21,ARRDC3,ARSL,ASH1L,ASIC1,ASPH,ASTL,ASTN2,ATF6,ATF6B,ATG2A,ATP10D,ATP13A2,ATP1B4,ATP2A3,ATP6V1E2,ATP7B,ATP8B3,ATP8B4,ATP9B,AUP1,AVL9,A…
GO:0062023	collagen-containing extracellular matrix	9.01259e-09	9.01259e-09	1	ABI3BP,ACHE,ADAMTS2,ADAMTSL4,BCAN,CCDC80,CHADL,CILP,COL10A1,COL11A1,COL15A1,COL27A1,COL28A1,COL4A1,COL4A2,COL4A3,COL4A4,ECM1,ECM2,EGFL6,EGFLAM,EMILIN1,ENTPD2,FRAS1,FREM1,FREM2,GPC5,HMCN1,HMCN2,HSPG2,IMPG1,IMPG2,ITGB4,LAMA1,LAMA3,LAMA4,LAMB3,LAMC2,LAMC3,LTBP1,LTBP3,LTBP4,MMRN1,MMRN2,NAV2,NID1,NPNT,NTN4,PCSK6,PLOD3,PTPRZ1,PXDN,SNORC,SPARCL1,THBS2,TNC,USH2A,VWA2,VWF,ZP1,ZP2
GO:0005814	centriole	9.51422e-08	9.51422e-08	1	AGBL2,AGBL4,AKNA,ALMS1,CAPG,CCDC120,CCP110,CENPJ,CEP104,CEP120,CEP162,CEP164,CEP192,CEP250,CEP290,CEP295,CEP350,CEP41,CEP76,CEP83,CEP89,CNTLN,CNTROB,CROCC,DYNC2I2,DZIP1,DZIP1L,FBF1,GLE1,HAP1,HTT,IFT140,IFT20,IFT88,MAPK15,MDM1,MPHOSPH9,NEDD1,NPHP4,ODAD3,OFD1,PCM1,POC5,PPP1R35,RP2,SASS6,SAXO1,SDCCAG8,SMO,STIL,TEDC2,TOP2A,TSKS,TUBD1
GO:0005654	nucleoplasm	1.48787e-07	1.48787e-07	1	A1CF,ABCB4,ABCB6,ABCB8,ABCC6,ABHD16B,ABI2,ACBD5,ACOT12,ACSL5,ADAMTS4,ADK,ADRA1A,AEN,AFF2,AFF3,AFF4,AHCTF1,AIRE,AK6,AKAP8,AKIRIN2,AKNA,AKR1B1,ALDH1L2,ALKBH6,ANKLE1,ANKRD11,ANKRD23,ANKS1A,ANLN,AP5Z1,APRT,APTX,ARHGAP18,ARHGEF11,ARID1B,ARID4B,ARMC12,ARNTL2,ARRB1,ARRB2,ASAP3,ASH1L,ASXL2,ATAD2B,ATG12,ATG4D,ATM,ATP10D,ATPAF2,AURKAIP1,BAG3,BAG6,BAIAP2L1,BARD1,BARX2,BAZ1B,BCL11A,BCL6,BCL9L,BCOR,BCORL1,BDP…
GO:0005813	centrosome	1.80019e-07	1.80019e-07	1	AK6,AKAP9,AKNA,ALMS1,ALPK1,ALS2,APC,ARHGEF10,ATM,AUNIP,BBS5,BBS7,BRCA2,C4ORF47,C7ORF31,CCDC14,CCDC141,CCDC15,CCDC22,CCDC61,CCDC66,CCDC77,CCDC88B,CCNO,CCP110,CCT8,CD2AP,CDC42BPG,CDC45,CDH23,CDK5RAP2,CDKL2,CENPJ,CEP112,CEP120,CEP131,CEP162,CEP164,CEP192,CEP250,CEP290,CEP295,CEP350,CEP41,CEP57,CEP63,CEP68,CEP70,CEP72,CEP76,CEP78,CEP85,CEP89,CEP95,CHD3,CIR1,CKAP2L,CLIP1,CLUAP1,CNTLN,CNTRL,CNTROB,CROC…
GO:0005604	basement membrane	2.92086e-06	2.92086e-06	1	ACHE,CCDC80,COL15A1,COL28A1,COL4A1,COL4A2,COL4A3,COL4A4,EGFL6,EGFLAM,ENTPD2,FRAS1,FREM1,FREM2,HMCN1,HMCN2,HSPG2,ITGB4,LAMA1,LAMA3,LAMA4,LAMB3,LAMC2,LAMC3,MMRN2,NID1,NPNT,NTN4,PXDN,THBS2,TNC,USH2A,VWA2
GO:0005829	cytosol	1.50717e-05	1.50717e-05	1	AANAT,ABCA12,ABCB4,ABCB6,ABCF1,ABI2,ABTB1,ACOT12,ACOX2,ACSBG2,ACSS2,ADCY9,ADK,ADRA1A,AFAP1,AFAP1L2,AFF3,AGBL2,AGBL3,AGBL4,AGBL5,AHSA1,AIF1,AIMP1,AIP,AKAP11,AKAP12,AKAP13,AKNA,AKR1B1,ALDH3A1,ALDH4A1,ALDH7A1,ALOX15B,ALPK1,ALS2,AMBRA1,ANKLE1,ANKRA2,ANKRD11,ANKRD23,ANKRD27,ANKS1A,AP5M1,APBB1IP,APC2,APOB,APPL1,APRT,ARHGAP17,ARHGAP18,ARHGAP6,ARHGEF10L,ARHGEF18,ARHGEF40,ARID1B,ARID4B,ARMC6,ARRB2,ASAP2,A…
GO:0097729	9+2 motile cilium	7.30745e-05	7.30745e-05	1	AKAP4,ATP1A4,ATP2B4,CATSPER1,CATSPER4,CATSPERE,CATSPERG,CCR6,CFAP221,CFAP251,CFAP43,CFAP45,CFAP47,CFAP52,CFAP69,CFAP70,CROCC,DNAH1,DNAH11,DNAH17,DNAH2,DNAH5,DNALI1,DRC3,ENO4,FSIP2,GSTM3,HSPD1,HYAL3,IFT172,MNS1,MROH2B,NME8,ODAD4,PFKM,SAXO1,SEPTIN4,SLC26A6,SPAG16,SPATA6,SPATA6L,SPEF2,SUN5,TBC1D21,TCTE1,TEKT5,TTC29,TTLL8,VPS13A
HP:0000007	Autosomal recessive inheritance	2.09498e-10	2.09498e-10	1	AARS2,ABCA12,ABCA3,ABCB4,ABCC2,ABCC6,ABCG5,ACAD9,ACADSB,ACBD5,ACER3,ACOX2,ACSL5,ACTL9,ADAMTS18,ADAMTS2,ADAMTSL4,ADCY3,ADCY5,ADGRV1,ADK,AFP,AGA,AGBL5,AGPAT2,AGXT,AIMP1,AIP,AIRE,AK7,ALDH3A2,ALDH4A1,ALDH7A1,ALG8,ALMS1,ALS2,ANK3,ANKLE2,ANKS6,AP5Z1,APC2,APOB,APOE,APRT,APTX,ARHGEF18,ASPH,ASPM,ASTL,ATF6,ATG7,ATIC,ATM,ATP13A2,ATP13A3,ATP7B,ATPAF2,AUH,AXL,BAAT,BBS12,BBS5,BBS7,BCAS3,BDP1,BFSP1,BLM,BMPER,BR…
HP:0012041	Decreased fertility in males	4.04261e-05	4.04261e-05	1	ACTL9,AIP,AK7,ALMS1,BLM,BRCA1,BRCA2,BRIP1,CATIP,CATSPER1,CCDC40,CCDC62,CCNO,CDH23,CEP112,CFAP221,CFAP251,CFAP43,CFAP44,CFAP47,CFAP52,CFAP70,CFAP74,CFTR,CYP17A1,DHX37,DNAAF1,DNAAF2,DNAAF5,DNAH1,DNAH10,DNAH11,DNAH17,DNAH2,DNAH5,DNAH7,DNAH8,DNAL1,DNALI1,DPY19L2,DZIP1,ERCC4,FANCA,FANCB,FANCL,FANCM,FBXO43,FSIP2,GAS2L2,GAS8,GCM2,GGN,HYDIN,KCNU1,M1AP,MAD2L2,MAP3K1,MEIOB,MNS1,MOV10L1,NEK10,NME8,ODAD2,ODA…

## Sheet: Table S3
GO.ID	Description	p.Val	FDR	Phenotype	Genes
GO:0005515	protein binding	7.21455e-44	7.21455e-44	1	A2M,AAK1,AASDH,ABAT,ABCA12,ABCB10,ABCB7,ABCC8,ABCD3,ABCG1,ABCG5,ABCG8,ABI3BP,ABITRAM,ABL1,ABL2,ABLIM1,ABRAXAS2,ABTB1,ABTB2,ACACB,ACADSB,ACBD3,ACBD6,ACCS,ACE2,ACOT12,ACP3,ACSL3,ACTN1,ACTN3,ACVR1C,ADA2,ADAM15,ADAM8,ADAMTS4,ADAMTSL4,ADAMTSL5,ADCY4,ADGRB1,ADH5,ADM2,ADNP,ADRA1A,ADRB2,AFDN,AFTPH,AGBL4,AGBL5,AGER,AGO2,AGT,AGXT,AHI1,AIF1,AIFM1,AIMP1,AIP,AIRE,AJAP1,AKAP11,AKAP12,AKAP13,AKAP4,AKAP6,AKAP7,A…
GO:0043167	ion binding	1.16624e-28	1.16624e-28	1	AACS,AAK1,AATK,ABAT,ABCA10,ABCA12,ABCA13,ABCA3,ABCA4,ABCA5,ABCA8,ABCB10,ABCB11,ABCB5,ABCB6,ABCB7,ABCB8,ABCC1,ABCC12,ABCC2,ABCC3,ABCC4,ABCC6,ABCC8,ABCD3,ABCG1,ABCG5,ABCG8,ABL1,ABL2,ABLIM1,ACACB,ACAD11,ACAD9,ACADSB,ACBD3,ACBD4,ACBD5,ACBD6,ACBD7,ACCS,ACER3,ACOT12,ACOX2,ACOXL,ACSL1,ACSL5,ACTN1,ACTN3,ACVR1C,ADA,ADA2,ADAM12,ADAM15,ADAM28,ADAM33,ADAM7,ADAM8,ADAMTS1,ADAMTS12,ADAMTS15,ADAMTS16,ADAMTS17,AD…
GO:0003824	catalytic activity	2.22542e-21	2.22542e-21	1	A3GALT2,AACS,AADACL2,AADACL3,AADACL4,AAK1,AANAT,AATK,ABAT,ABCA12,ABCA13,ABCA3,ABCA4,ABCA5,ABCA8,ABCB10,ABCB11,ABCB5,ABCB6,ABCB7,ABCB8,ABCC1,ABCC12,ABCC2,ABCC4,ABCC6,ABCC8,ABCD3,ABCG1,ABCG5,ABCG8,ABHD14B,ABL1,ABL2,ABO,ACAA1,ACAA2,ACACB,ACAD11,ACAD9,ACADSB,ACAT2,ACCS,ACE2,ACER1,ACER3,ACOT12,ACOT4,ACOX2,ACOXL,ACP3,ACSBG1,ACSBG2,ACSL1,ACSL3,ACSL5,ACSM3,ACVR1C,ADA,ADA2,ADAD1,ADAM12,ADAM15,ADAM18,ADAM2…
GO:0032559	adenyl ribonucleotide binding	1.88511e-16	1.88511e-16	1	AACS,AAK1,AATK,ABCA10,ABCA12,ABCA13,ABCA3,ABCA4,ABCA5,ABCA8,ABCB10,ABCB11,ABCB5,ABCB6,ABCB7,ABCB8,ABCC1,ABCC12,ABCC2,ABCC3,ABCC4,ABCC6,ABCC8,ABCD3,ABCG1,ABCG5,ABCG8,ABL1,ABL2,ACACB,ACBD3,ACBD4,ACBD5,ACBD6,ACBD7,ACOT12,ACSL1,ACSL5,ACVR1C,ADCK1,ADCY2,ADCY3,ADCY4,ADK,AFG3L2,AK7,ALK,ALPK1,ALPK2,ANKK1,APAF1,ARAF,ASCC3,ATAD2,ATAD3A,ATAD5,ATM,ATP10A,ATP10D,ATP11A,ATP12A,ATP13A1,ATP13A2,ATP13A3,ATP2A3,AT…
GO:0046872	metal ion binding	2.08867e-16	2.08867e-16	1	ABL1,ABL2,ABLIM1,ACACB,ACER3,ACTN1,ACTN3,ADA,ADA2,ADAM12,ADAM15,ADAM28,ADAM33,ADAM7,ADAM8,ADAMTS1,ADAMTS12,ADAMTS15,ADAMTS16,ADAMTS17,ADAMTS19,ADAMTS2,ADAMTS20,ADAMTS4,ADCY2,ADCY3,ADCY4,ADGRE1,ADGRE2,ADGRE3,ADGRE5,ADGRL4,ADGRV1,ADH5,ADNP2,ADSS2,AFG3L2,AFM,AGBL1,AGBL2,AGBL3,AGBL4,AGBL5,AGO2,AIF1,AIRE,AKAP13,ALAD,ALKBH3,ALKBH8,ALOX12,ALOX12B,ALOX15B,AMPD2,ANG,ANKFY1,ANKIB1,ANKZF1,ANPEP,ANXA10,ANXA3…
GO:0030554	adenyl nucleotide binding	3.04814e-16	3.04814e-16	1	AACS,AAK1,AATK,ABCA10,ABCA12,ABCA13,ABCA3,ABCA4,ABCA5,ABCA8,ABCB10,ABCB11,ABCB5,ABCB6,ABCB7,ABCB8,ABCC1,ABCC12,ABCC2,ABCC3,ABCC4,ABCC6,ABCC8,ABCD3,ABCG1,ABCG5,ABCG8,ABL1,ABL2,ACACB,ACBD3,ACBD4,ACBD5,ACBD6,ACBD7,ACOT12,ACSL1,ACSL5,ACVR1C,ADCK1,ADCY2,ADCY3,ADCY4,ADK,AFG3L2,AK7,ALK,ALPK1,ALPK2,ANKK1,APAF1,ARAF,ASCC3,ATAD2,ATAD3A,ATAD5,ATM,ATP10A,ATP10D,ATP11A,ATP12A,ATP13A1,ATP13A2,ATP13A3,ATP2A3,AT…
GO:0005524	ATP binding	3.16136e-16	3.16136e-16	1	AACS,AAK1,AATK,ABCA10,ABCA12,ABCA13,ABCA3,ABCA4,ABCA5,ABCA8,ABCB10,ABCB11,ABCB5,ABCB6,ABCB7,ABCB8,ABCC1,ABCC12,ABCC2,ABCC3,ABCC4,ABCC6,ABCC8,ABCD3,ABCG1,ABCG5,ABCG8,ABL1,ABL2,ACACB,ACOT12,ACSL1,ACSL5,ACVR1C,ADCK1,ADCY2,ADCY3,ADCY4,ADK,AFG3L2,AK7,ALK,ALPK1,ALPK2,ANKK1,ARAF,ASCC3,ATAD2,ATAD3A,ATAD5,ATM,ATP10A,ATP10D,ATP11A,ATP12A,ATP13A1,ATP13A2,ATP13A3,ATP2A3,ATP2B3,ATP2B4,ATP6V1B2,ATP7B,ATP8B2,AT…
GO:0043169	cation binding	3.28081e-15	3.28081e-15	1	ABL1,ABL2,ABLIM1,ACACB,ACER3,ACTN1,ACTN3,ADA,ADA2,ADAM12,ADAM15,ADAM28,ADAM33,ADAM7,ADAM8,ADAMTS1,ADAMTS12,ADAMTS15,ADAMTS16,ADAMTS17,ADAMTS19,ADAMTS2,ADAMTS20,ADAMTS4,ADCY2,ADCY3,ADCY4,ADGRE1,ADGRE2,ADGRE3,ADGRE5,ADGRL4,ADGRV1,ADH5,ADNP2,ADRB2,ADSS2,AFG3L2,AFM,AGBL1,AGBL2,AGBL3,AGBL4,AGBL5,AGO2,AIF1,AIRE,AKAP13,ALAD,ALKBH3,ALKBH8,ALOX12,ALOX12B,ALOX15B,AMPD2,ANG,ANKFY1,ANKIB1,ANKZF1,ANPEP,ANXA10…
GO:0140657	ATP-dependent activity	4.2986e-14	4.2986e-14	1	ABCA10,ABCA12,ABCA13,ABCA3,ABCA4,ABCA5,ABCA8,ABCB10,ABCB11,ABCB5,ABCB6,ABCB7,ABCB8,ABCC1,ABCC12,ABCC2,ABCC3,ABCC4,ABCC6,ABCC8,ABCD3,ABCG1,ABCG5,ABCG8,ACSBG1,ACSBG2,ACSL1,ACSL3,ACSL5,ACSM3,AFG3L2,ASCC3,ATAD2,ATAD3A,ATAD5,ATG7,ATP10A,ATP10D,ATP11A,ATP12A,ATP13A1,ATP13A2,ATP13A3,ATP2A3,ATP2B3,ATP2B4,ATP6V0D1,ATP6V1B2,ATP6V1C2,ATP6V1E2,ATP7B,ATP8B2,ATP8B3,ATP8B4,BLM,BPTF,BRIP1,CARNS1,CCT6B,CCT8L2,CDC…
GO:0097367	carbohydrate derivative binding	3.43055e-13	3.43055e-13	1	AACS,AAK1,AATK,ABCA10,ABCA12,ABCA13,ABCA3,ABCA4,ABCA5,ABCA8,ABCB10,ABCB11,ABCB5,ABCB6,ABCB7,ABCB8,ABCC1,ABCC12,ABCC2,ABCC3,ABCC4,ABCC6,ABCC8,ABCD3,ABCG1,ABCG5,ABCG8,ABI3BP,ABL1,ABL2,ACACB,ACBD3,ACBD4,ACBD5,ACBD6,ACBD7,ACOT12,ACSL1,ACSL5,ACVR1C,ADA2,ADAMTS1,ADAMTS15,ADCK1,ADCY2,ADCY3,ADCY4,ADGRB1,ADGRE2,ADGRG1,ADK,ADSS2,AFG3L2,AIFM1,AK7,ALK,ALPK1,ALPK2,ANG,ANKK1,AOC1,APAF1,APLF,APLP2,APOA5,APOB,AR…
GO:0140640	catalytic activity, acting on a nucleic acid	1.89014e-11	1.89014e-11	1	AEN,AGO2,ALKBH3,ALKBH8,ANG,ANKZF1,APLF,APTX,ASCC3,ATAD5,BLM,BPTF,BRIP1,BUD23,CARS1,CARS2,CECR2,CHD1L,CHD3,CHD6,CHD7,CHD8,CHD9,CHTF18,DARS2,DCLRE1A,DDX10,DDX11,DDX17,DDX18,DDX19B,DDX24,DDX27,DDX28,DDX31,DDX42,DDX49,DDX51,DDX52,DDX55,DDX59,DFFB,DHX29,DHX32,DHX33,DHX34,DHX35,DHX37,DHX57,DHX58,DIS3L,DIS3L2,DKC1,DNA2,DNASE2,DNMT1,DNTT,DQX1,DUS1L,EARS2,ELAC2,ENDOG,ENDOU,EP400,EPRS1,ERCC3,ERCC4,ERCC6,ER…
GO:0043168	anion binding	2.07673e-10	2.07673e-10	1	AACS,AAK1,AATK,ABAT,ABCA10,ABCA12,ABCA13,ABCA3,ABCA4,ABCA5,ABCA8,ABCB10,ABCB11,ABCB5,ABCB6,ABCB7,ABCB8,ABCC1,ABCC12,ABCC2,ABCC3,ABCC4,ABCC6,ABCC8,ABCD3,ABCG1,ABCG5,ABCG8,ABL1,ABL2,ACACB,ACAD11,ACAD9,ACADSB,ACBD3,ACBD4,ACBD5,ACBD6,ACBD7,ACCS,ACOT12,ACOX2,ACOXL,ACSL1,ACSL5,ACVR1C,ADAP2,ADCK1,ADCY10,ADCY2,ADCY3,ADCY4,ADH5,ADK,ADSS2,AFG3L2,AGXT,AGXT2,AIFM1,AK7,ALK,ALPK1,ALPK2,ANKK1,APAF1,ARAF,ARAP2,A…
GO:0000166	nucleotide binding	5.24754e-10	5.24754e-10	1	AACS,AAK1,AATK,ABCA10,ABCA12,ABCA13,ABCA3,ABCA4,ABCA5,ABCA8,ABCB10,ABCB11,ABCB5,ABCB6,ABCB7,ABCB8,ABCC1,ABCC12,ABCC2,ABCC3,ABCC4,ABCC6,ABCC8,ABCD3,ABCG1,ABCG5,ABCG8,ABL1,ABL2,ACACB,ACAD11,ACAD9,ACADSB,ACBD3,ACBD4,ACBD5,ACBD6,ACBD7,ACOT12,ACOX2,ACOXL,ACSL1,ACSL5,ACVR1C,ADCK1,ADCY2,ADCY3,ADCY4,ADK,ADSS2,AFG3L2,AIFM1,AK7,ALK,ALPK1,ALPK2,ANKK1,APAF1,APLF,ARAF,ARL10,ARL3,ARL4D,ASCC3,ATAD2,ATAD3A,ATAD5…
GO:1901265	nucleoside phosphate binding	5.24754e-10	5.24754e-10	1	AACS,AAK1,AATK,ABCA10,ABCA12,ABCA13,ABCA3,ABCA4,ABCA5,ABCA8,ABCB10,ABCB11,ABCB5,ABCB6,ABCB7,ABCB8,ABCC1,ABCC12,ABCC2,ABCC3,ABCC4,ABCC6,ABCC8,ABCD3,ABCG1,ABCG5,ABCG8,ABL1,ABL2,ACACB,ACAD11,ACAD9,ACADSB,ACBD3,ACBD4,ACBD5,ACBD6,ACBD7,ACOT12,ACOX2,ACOXL,ACSL1,ACSL5,ACVR1C,ADCK1,ADCY2,ADCY3,ADCY4,ADK,ADSS2,AFG3L2,AIFM1,AK7,ALK,ALPK1,ALPK2,ANKK1,APAF1,APLF,ARAF,ARL10,ARL3,ARL4D,ASCC3,ATAD2,ATAD3A,ATAD5…
GO:0036094	small molecule binding	2.98434e-09	2.98434e-09	1	AACS,AAK1,AATK,ABAT,ABCA10,ABCA12,ABCA13,ABCA3,ABCA4,ABCA5,ABCA8,ABCB10,ABCB11,ABCB5,ABCB6,ABCB7,ABCB8,ABCC1,ABCC12,ABCC2,ABCC3,ABCC4,ABCC6,ABCC8,ABCD3,ABCG1,ABCG5,ABCG8,ABL1,ABL2,ACACB,ACAD11,ACAD9,ACADSB,ACBD3,ACBD4,ACBD5,ACBD6,ACBD7,ACCS,ACOT12,ACOX2,ACOXL,ACSL1,ACSL5,ACVR1C,ADAP2,ADCK1,ADCY2,ADCY3,ADCY4,ADH5,ADK,ADSS2,AFG3L2,AFM,AGXT,AGXT2,AIFM1,AK7,ALDOA,ALDOB,ALK,ALPK1,ALPK2,ANKK1,APAF1,APL…
GO:0005509	calcium ion binding	5.08845e-09	5.08845e-09	1	ACER3,ACTN1,ACTN3,ADAM8,ADGRE1,ADGRE2,ADGRE3,ADGRE5,ADGRL4,ADGRV1,AIF1,ALOX15B,ANXA10,ANXA3,ANXA4,ANXA7,ANXA9,AOC1,CABP2,CABS1,CACNA1E,CALML4,CALML5,CALR3,CAPN11,CAPN12,CAPN2,CAPN9,CAPS2,CASR,CBLC,CD248,CD93,CDH1,CDH12,CDH13,CDH15,CDH16,CDH17,CDH2,CDH23,CDH24,CDH26,CDH3,CDH6,CDHR2,CDHR3,CDHR4,CELSR2,CELSR3,CEMIP2,CIB2,CIB3,CLGN,CLSTN1,CLSTN2,CLSTN3,CPNE1,CRACR2A,CRACR2B,CRB1,CRELD2,CUBN,DCHS2,DGK…
GO:0032553	ribonucleotide binding	5.82338e-09	5.82338e-09	1	AACS,AAK1,AATK,ABCA10,ABCA12,ABCA13,ABCA3,ABCA4,ABCA5,ABCA8,ABCB10,ABCB11,ABCB5,ABCB6,ABCB7,ABCB8,ABCC1,ABCC12,ABCC2,ABCC3,ABCC4,ABCC6,ABCC8,ABCD3,ABCG1,ABCG5,ABCG8,ABL1,ABL2,ACACB,ACBD3,ACBD4,ACBD5,ACBD6,ACBD7,ACOT12,ACSL1,ACSL5,ACVR1C,ADCK1,ADCY2,ADCY3,ADCY4,ADK,ADSS2,AFG3L2,AK7,ALK,ALPK1,ALPK2,ANKK1,APAF1,ARAF,ARL10,ARL3,ARL4D,ASCC3,ATAD2,ATAD3A,ATAD5,ATL1,ATM,ATP10A,ATP10D,ATP11A,ATP12A,ATP13…
GO:0140097	catalytic activity, acting on DNA	5.94111e-09	5.94111e-09	1	AEN,ALKBH3,APLF,APTX,ASCC3,ATAD5,BLM,BPTF,BRIP1,CECR2,CHD1L,CHD3,CHD6,CHD7,CHD8,CHD9,CHTF18,DCLRE1A,DDX11,DFFB,DKC1,DNA2,DNASE2,DNMT1,DNTT,ENDOG,EP400,ERCC3,ERCC4,ERCC6,ERCC6L2,EXD2,EXO1,FAN1,FANCM,FBH1,GEN1,HELQ,IGHMBP2,LIG1,LIG3,MCM6,MCM7,MEIOB,METTL4,MLH1,MLH3,MRE11,MSH2,MSH3,MUS81,MYO18A,N4BP2,NAV2,NEIL1,NEIL3,NIPBL,OGG1,PGBD5,PIF1,PMS1,PMS2,POLB,POLE,POLG,POLK,POLL,POLM,POLQ,PRIMPOL,RAD51B,R…
GO:0017076	purine nucleotide binding	1.33455e-08	1.33455e-08	1	AACS,AAK1,AATK,ABCA10,ABCA12,ABCA13,ABCA3,ABCA4,ABCA5,ABCA8,ABCB10,ABCB11,ABCB5,ABCB6,ABCB7,ABCB8,ABCC1,ABCC12,ABCC2,ABCC3,ABCC4,ABCC6,ABCC8,ABCD3,ABCG1,ABCG5,ABCG8,ABL1,ABL2,ACACB,ACBD3,ACBD4,ACBD5,ACBD6,ACBD7,ACOT12,ACSL1,ACSL5,ACVR1C,ADCK1,ADCY2,ADCY3,ADCY4,ADK,ADSS2,AFG3L2,AK7,ALK,ALPK1,ALPK2,ANKK1,APAF1,ARAF,ARL10,ARL3,ARL4D,ASCC3,ATAD2,ATAD3A,ATAD5,ATL1,ATM,ATP10A,ATP10D,ATP11A,ATP12A,ATP13…
GO:0016787	hydrolase activity	1.4003e-08	1.4003e-08	1	AADACL2,AADACL3,AADACL4,ABCA12,ABCA13,ABCA3,ABCA4,ABCA5,ABCA8,ABCB10,ABCB11,ABCB5,ABCB6,ABCB7,ABCB8,ABCC1,ABCC12,ABCC2,ABCC4,ABCC6,ABCC8,ABCD3,ABCG1,ABCG5,ABCG8,ABHD14B,ACAA2,ACE2,ACER1,ACER3,ACOT12,ACOT4,ACP3,ACSBG2,ADA,ADA2,ADAD1,ADAM12,ADAM15,ADAM18,ADAM21,ADAM28,ADAM29,ADAM32,ADAM33,ADAM7,ADAM8,ADAMDEC1,ADAMTS1,ADAMTS12,ADAMTS14,ADAMTS15,ADAMTS16,ADAMTS17,ADAMTS18,ADAMTS19,ADAMTS2,ADAMTS20,AD…
GO:0032555	purine ribonucleotide binding	1.56386e-08	1.56386e-08	1	AACS,AAK1,AATK,ABCA10,ABCA12,ABCA13,ABCA3,ABCA4,ABCA5,ABCA8,ABCB10,ABCB11,ABCB5,ABCB6,ABCB7,ABCB8,ABCC1,ABCC12,ABCC2,ABCC3,ABCC4,ABCC6,ABCC8,ABCD3,ABCG1,ABCG5,ABCG8,ABL1,ABL2,ACACB,ACBD3,ACBD4,ACBD5,ACBD6,ACBD7,ACOT12,ACSL1,ACSL5,ACVR1C,ADCK1,ADCY2,ADCY3,ADCY4,ADK,ADSS2,AFG3L2,AK7,ALK,ALPK1,ALPK2,ANKK1,APAF1,ARAF,ARL10,ARL3,ARL4D,ASCC3,ATAD2,ATAD3A,ATAD5,ATL1,ATM,ATP10A,ATP10D,ATP11A,ATP12A,ATP13…
GO:0035639	purine ribonucleoside triphosphate binding	2.1191e-08	2.1191e-08	1	AACS,AAK1,AATK,ABCA10,ABCA12,ABCA13,ABCA3,ABCA4,ABCA5,ABCA8,ABCB10,ABCB11,ABCB5,ABCB6,ABCB7,ABCB8,ABCC1,ABCC12,ABCC2,ABCC3,ABCC4,ABCC6,ABCC8,ABCD3,ABCG1,ABCG5,ABCG8,ABL1,ABL2,ACACB,ACOT12,ACSL1,ACSL5,ACVR1C,ADCK1,ADCY2,ADCY3,ADCY4,ADK,ADSS2,AFG3L2,AK7,ALK,ALPK1,ALPK2,ANKK1,ARAF,ARL10,ARL3,ARL4D,ASCC3,ATAD2,ATAD3A,ATAD5,ATL1,ATM,ATP10A,ATP10D,ATP11A,ATP12A,ATP13A1,ATP13A2,ATP13A3,ATP2A3,ATP2B3,ATP…
GO:0008092	cytoskeletal protein binding	3.62883e-06	3.62883e-06	1	ABITRAM,ABL1,ABLIM1,ABRAXAS2,ACTN1,ACTN3,AGBL4,AGBL5,AIF1,ALDOA,ALDOB,ANG,ANK2,ANKRD1,ANKRD24,ANKRD35,ANLN,ANTXR1,APC,APC2,ARHGEF10,ARHGEF2,ARL3,BBS4,BCAS3,BRCA2,C9ORF24,CALD1,CAMSAP1,CAMSAP2,CAMSAP3,CAPZA2,CAPZA3,CAV3,CCDC170,CCDC66,CCSER2,CDH1,CDK5RAP2,CENPE,CENPF,CENPJ,CEP295,CEP350,CEP44,CFAP157,CKAP5,CLIP1,CLMN,CLSTN1,CLSTN2,CLSTN3,COBLL1,CRMP1,CROCC,CTNNA1,CTNNA3,DBNL,DCDC1,DIAPH3,DIP2B,DLE…
GO:0016887	ATP hydrolysis activity	1.16371e-05	1.16371e-05	1	ABCA12,ABCA13,ABCA3,ABCA4,ABCA5,ABCA8,ABCB10,ABCB11,ABCB5,ABCB6,ABCB7,ABCB8,ABCC1,ABCC12,ABCC2,ABCC4,ABCC6,ABCC8,ABCD3,ABCG1,ABCG5,ABCG8,AFG3L2,ASCC3,ATAD2,ATAD3A,ATAD5,ATP10A,ATP10D,ATP11A,ATP12A,ATP13A1,ATP13A2,ATP13A3,ATP2A3,ATP2B3,ATP2B4,ATP7B,ATP8B2,ATP8B3,ATP8B4,CARNS1,CCT6B,CDC6,CHD1L,CHD3,CHTF18,DHX34,DHX58,ERCC3,FIGN,FIGNL1,IFIH1,IGHMBP2,IQCA1,IQCA1L,KATNA1,KATNAL2,LONP2,MDN1,MLH1,MLH3,M…
GO:0004386	helicase activity	2.45691e-05	2.45691e-05	1	ASCC3,BLM,BRIP1,CHD1L,CHD3,CHTF18,DDX10,DDX11,DDX17,DDX18,DDX19B,DDX24,DDX27,DDX28,DDX31,DDX42,DDX49,DDX51,DDX52,DDX55,DDX59,DHX29,DHX32,DHX33,DHX34,DHX35,DHX37,DHX57,DHX58,DNA2,DQX1,ERCC3,FANCM,FBH1,HELQ,HELZ,HELZ2,HFM1,IFIH1,IGHMBP2,MCM2,MCM6,MCM7,MOV10L1,MRE11,MTREX,NAV2,PIF1,POLQ,RECQL,RECQL5,SETX,SKIV2L,SNRNP200,SUPV3L1,TDRD9,TWNK,WRN,XRCC5,XRCC6,ZGRF1
GO:0016740	transferase activity	4.20627e-05	4.20627e-05	1	A3GALT2,AAK1,AANAT,AATK,ABAT,ABL1,ABL2,ABO,ACAA1,ACAA2,ACAT2,ACSM3,ACVR1C,ADCK1,ADK,AGPAT4,AGXT,AGXT2,AK7,ALDH1L1,ALDH1L2,ALG3,ALG8,ALK,ALKBH8,ALPK1,ALPK2,ANKIB1,ANKK1,ARAF,ARMT1,ART3,ART4,AS3MT,ASB1,ASB2,ASH1L,ASMT,ATIC,ATM,ATPSCKMT,ATR,AWAT1,AXL,B3GALNT2,B3GALT1,B3GALT4,B3GNT3,B3GNT5,B3GNT8,B4GALNT1,B4GALNT2,B4GALNT3,B4GALT5,BAAT,BARD1,BCAT2,BCOR,BCR,BHMT,BHMT2,BIRC2,BIRC3,BLK,BMP2K,BMT2,BRCA1,…
GO:0065007	biological regulation	2.77623e-37	2.77623e-37	1	A2M,A2ML1,AAK1,AANAT,ABCA12,ABCA13,ABCA3,ABCA4,ABCA5,ABCA8,ABCB10,ABCB11,ABCB5,ABCB7,ABCB8,ABCC1,ABCC4,ABCG1,ABCG5,ABCG8,ABHD14B,ABI3BP,ABITRAM,ABL1,ABL2,ACAA2,ACACB,ACE2,ACER1,ACER3,ACP3,ACSL1,ACSL3,ACTN1,ACTN3,ACTR5,ACVR1C,ADA,ADAM15,ADAM8,ADAMTS1,ADAMTS12,ADAMTS18,ADAMTS20,ADAMTSL4,ADAP2,ADCK1,ADCY10,ADCY2,ADCY3,ADCY4,ADCY7,ADGRA1,ADGRB1,ADGRE1,ADGRE2,ADGRE3,ADGRE5,ADGRF1,ADGRF3,ADGRF4,ADGRF5,…
GO:0050789	regulation of biological process	7.47204e-31	7.47204e-31	1	A2M,A2ML1,AAK1,ABCA12,ABCA13,ABCA3,ABCA5,ABCA8,ABCB10,ABCB11,ABCB7,ABCC4,ABCG1,ABCG5,ABCG8,ABHD14B,ABI3BP,ABITRAM,ABL1,ABL2,ACAA2,ACACB,ACE2,ACER1,ACER3,ACP3,ACSL1,ACSL3,ACTN1,ACTN3,ACTR5,ACVR1C,ADA,ADAM15,ADAM8,ADAMTS1,ADAMTS12,ADAMTS18,ADAMTS20,ADAMTSL4,ADCK1,ADCY10,ADCY2,ADCY3,ADCY4,ADCY7,ADGRA1,ADGRB1,ADGRE1,ADGRE2,ADGRE3,ADGRE5,ADGRF1,ADGRF3,ADGRF4,ADGRF5,ADGRG1,ADGRG2,ADGRG3,ADGRG4,ADGRG5,A…
GO:0050794	regulation of cellular process	7.02926e-26	7.02926e-26	1	AAK1,ABCA12,ABCA13,ABCA3,ABCA5,ABCB10,ABCB11,ABCB7,ABCG1,ABHD14B,ABI3BP,ABITRAM,ABL1,ABL2,ACAA2,ACACB,ACE2,ACER3,ACP3,ACSL1,ACSL3,ACTN1,ACTN3,ACTR5,ACVR1C,ADA,ADAM15,ADAM8,ADAMTS1,ADAMTS12,ADAMTS18,ADAMTS20,ADAMTSL4,ADCK1,ADCY10,ADCY2,ADCY3,ADCY4,ADCY7,ADGRA1,ADGRB1,ADGRE1,ADGRE2,ADGRE3,ADGRE5,ADGRF1,ADGRF3,ADGRF4,ADGRF5,ADGRG1,ADGRG2,ADGRG3,ADGRG4,ADGRG5,ADGRG7,ADGRL3,ADGRL4,ADGRV1,ADIRF,ADM2,AD…
GO:0006996	organelle organization	1.13532e-21	1.13532e-21	1	ABCA3,ABCB6,ABCC4,ABCD3,ABITRAM,ABL1,ABLIM1,ABRAXAS2,ACAA2,ACAD9,ACTL7A,ACTL9,ACTN1,ACTR5,ADCK1,ADRB2,AFG3L2,AHCTF1,AIF1,AIFM1,AIP,AKAP11,AKAP4,AKAP8,AKAP8L,AKAP9,ALMS1,ALPK1,ALS2,ANK3,ANKFY1,ANKLE2,ANKRD27,ANKRD53,AP4M1,APC,APC2,AQP11,ARFGEF2,ARHGAP12,ARHGAP18,ARHGAP21,ARHGAP25,ARHGAP28,ARHGAP44,ARHGAP6,ARHGEF10,ARHGEF10L,ARHGEF18,ARHGEF19,ARHGEF2,ARHGEF28,ARL3,ARMC2,ARMC9,ASAP1,ASAP3,ASCC3,ASPM…
GO:0032501	multicellular organismal process	3.0457e-20	3.0457e-20	1	ABAT,ABCA12,ABCA3,ABCA4,ABCA5,ABCB10,ABCB5,ABCB6,ABCC1,ABCG5,ABCG8,ABI3BP,ABITRAM,ABL1,ABL2,ACACB,ACE2,ACER3,ACP3,ACSL1,ACSL3,ACTL7A,ACTL9,ACTN3,ACVR1C,ADA,ADAD1,ADAM15,ADAM8,ADAMTS1,ADAMTS12,ADAMTS16,ADAMTS18,ADAP2,ADCY3,ADCY7,ADGRB1,ADGRE2,ADGRF1,ADGRF5,ADGRG1,ADGRG3,ADGRV1,ADH5,ADM2,ADNP,ADNP2,ADRA1A,ADRB2,AFF3,AFG3L2,AFP,AGBL4,AGER,AGO2,AGT,AHDC1,AIF1,AIRE,AJAP1,AKAP11,AKAP4,AKAP8,AKAP9,AKIRI…
GO:0032502	developmental process	2.38029e-19	2.38029e-19	1	A2M,ABCA12,ABCA3,ABCA5,ABCB10,ABCB5,ABCB6,ABI3BP,ABITRAM,ABL1,ABL2,ACACB,ACER1,ACER3,ACTL7A,ACTL8,ACTL9,ACTN1,ACTN3,ACVR1C,ADA,ADAD1,ADAM15,ADAM8,ADAMTS1,ADAMTS12,ADAMTS15,ADAMTS16,ADAMTS18,ADAMTS20,ADAMTSL4,ADAP2,ADCK1,ADGRB1,ADGRF1,ADGRF5,ADGRG1,ADGRG3,ADGRV1,ADIRF,ADM2,ADNP,ADNP2,ADRB2,AFF3,AFG3L2,AFP,AGBL4,AGER,AGO2,AGT,AHDC1,AIRE,AJAP1,AKAP4,AKIRIN2,AKNA,AKR1B1,ALDH3A2,ALDH5A1,ALDOA,ALK,ALOX…
GO:0048856	anatomical structure development	2.2218e-17	2.2218e-17	1	ABCA12,ABCA3,ABCB10,ABCB5,ABCB6,ABI3BP,ABITRAM,ABL1,ABL2,ACACB,ACER1,ACER3,ACTL7A,ACTL8,ACTL9,ACTN1,ACTN3,ACVR1C,ADA,ADAD1,ADAM15,ADAM8,ADAMTS1,ADAMTS12,ADAMTS15,ADAMTS16,ADAMTS18,ADAMTSL4,ADAP2,ADCK1,ADGRB1,ADGRF1,ADGRF5,ADGRG1,ADGRG3,ADGRV1,ADM2,ADNP,ADNP2,ADRB2,AFF3,AFG3L2,AFP,AGBL4,AGER,AGO2,AGT,AHDC1,AIRE,AJAP1,AKAP4,AKIRIN2,AKNA,AKR1B1,ALDH3A2,ALDH5A1,ALDOA,ALK,ALOX12,ALOX12B,ALOX15B,ALPK2,…
GO:0050896	response to stimulus	3.68368e-17	3.68368e-17	1	A2M,AAK1,AANAT,ABAT,ABCA12,ABCB10,ABCB11,ABCB6,ABCG1,ABI3BP,ABL1,ABL2,ABRAXAS2,ABTB2,ACAA2,ACACB,ACE2,ACER1,ACER3,ACP3,ACSBG1,ACSL1,ACTN3,ACTR5,ACVR1C,ADA,ADAM15,ADAM8,ADAMTS12,ADAMTS18,ADAMTS20,ADCY10,ADCY2,ADCY3,ADCY4,ADCY7,ADGRA1,ADGRB1,ADGRE1,ADGRE2,ADGRE3,ADGRE5,ADGRF1,ADGRF3,ADGRF4,ADGRF5,ADGRG1,ADGRG2,ADGRG3,ADGRG4,ADGRG5,ADGRG7,ADGRL3,ADGRL4,ADGRV1,ADH5,ADM2,ADNP,ADRA1A,ADRB2,AEN,AFDN,AFF…
GO:0007017	microtubule-based process	5.53115e-17	5.53115e-17	1	ABL1,ABRAXAS2,ADCY10,ADCY3,AGBL4,AKAP4,AKAP9,ANKRD53,APC,APC2,APOB,ARHGAP21,ARHGEF10,ARHGEF2,ARL3,ARMC2,ASH1L,ASPM,ATP2B4,AUNIP,AXIN1,BBS12,BBS4,BCCIP,BRCA1,BRCA2,C2CD3,CAMSAP1,CAMSAP2,CAMSAP3,CATSPER1,CATSPER2,CATSPER3,CATSPER4,CATSPERZ,CAV3,CC2D2A,CCDC170,CCDC39,CCDC40,CCDC65,CCDC66,CCDC68,CCDC69,CCNB1,CCNF,CCP110,CCR6,CCSER2,CDK5RAP2,CELSR2,CENPA,CENPE,CENPJ,CEP120,CEP126,CEP131,CEP152,CEP192,…
GO:0044782	cilium organization	6.49421e-17	6.49421e-17	1	ABCC4,ABLIM1,AKAP4,ALPK1,ARL3,ARMC2,ARMC9,ASAP1,ATXN10,B9D1,BBS12,BBS4,BBS5,BBS7,C2CD3,CATIP,CC2D2A,CCDC39,CCDC40,CCDC57,CCDC65,CCDC66,CCNO,CCP110,CDK10,CELSR2,CENPJ,CEP120,CEP126,CEP131,CEP162,CEP164,CEP250,CEP290,CEP350,CEP41,CEP78,CEP83,CEP89,CFAP157,CFAP221,CFAP410,CFAP44,CFAP47,CFAP54,CFAP58,CFAP69,CFAP70,CIBAR2,CILK1,CLUAP1,CNTROB,CPLANE1,CROCC,DCDC2,DNAAF1,DNAAF2,DNAAF4,DNAAF5,DNAH1,DNAH17…
GO:0060271	cilium assembly	9.64219e-16	9.64219e-16	1	ABCC4,ABLIM1,AKAP4,ALPK1,ARL3,ARMC2,ARMC9,ASAP1,ATXN10,B9D1,BBS4,BBS5,BBS7,C2CD3,CC2D2A,CCDC39,CCDC40,CCDC57,CCDC65,CCDC66,CCNO,CCP110,CDK10,CELSR2,CENPJ,CEP120,CEP126,CEP131,CEP162,CEP164,CEP250,CEP290,CEP350,CEP41,CEP83,CEP89,CFAP157,CFAP221,CFAP410,CFAP44,CFAP47,CFAP54,CFAP58,CFAP69,CFAP70,CIBAR2,CILK1,CLUAP1,CNTROB,CPLANE1,CROCC,DCDC2,DNAAF1,DNAAF2,DNAAF4,DNAAF5,DNAH1,DNAH17,DNAH5,DNAH7,DNAI4…
GO:0007018	microtubule-based movement	8.44263e-14	8.44263e-14	1	ADCY10,ADCY3,AGBL4,AKAP4,APOB,ARHGAP21,ARL3,ARMC2,ASH1L,ATP2B4,BBS12,BBS4,CAMSAP3,CATSPER1,CATSPER2,CATSPER3,CATSPER4,CATSPERZ,CCDC39,CCDC40,CCDC65,CCR6,CELSR2,CENPE,CEP131,CFAP157,CFAP221,CFAP251,CFAP44,CFAP47,CFAP52,CFAP54,CFAP58,CFAP69,CFAP70,CILK1,CLN3,DNAAF1,DNAAF2,DNAAF4,DNAAF5,DNAH1,DNAH10,DNAH11,DNAH12,DNAH14,DNAH17,DNAH3,DNAH5,DNAH6,DNAH7,DNAH8,DNAI4,DRC7,DTNBP1,DYNC2H1,DYNC2I1,DZIP1,ENO…
GO:0120031	plasma membrane bounded cell projection assembly	2.03815e-13	2.03815e-13	1	ABCC4,ABITRAM,ABL1,ABLIM1,AIF1,AKAP4,ALPK1,ANLN,ANO6,APC,ARHGEF26,ARL3,ARMC2,ARMC9,ASAP1,ATXN10,B9D1,BBS4,BBS5,BBS7,C2CD3,CARMIL1,CARMIL2,CC2D2A,CCDC39,CCDC40,CCDC57,CCDC65,CCDC66,CCL21,CCNO,CCP110,CDC42EP4,CDH13,CDK10,CELSR2,CENPJ,CEP120,CEP126,CEP131,CEP162,CEP164,CEP250,CEP290,CEP350,CEP41,CEP83,CEP89,CFAP157,CFAP221,CFAP410,CFAP44,CFAP47,CFAP54,CFAP58,CFAP69,CFAP70,CIBAR2,CILK1,CLN3,CLRN1,CLU…
GO:0030031	cell projection assembly	2.10392e-13	2.10392e-13	1	ABCC4,ABITRAM,ABL1,ABLIM1,AIF1,AKAP4,ALPK1,ANLN,ANO6,APC,ARHGEF26,ARL3,ARMC2,ARMC9,ASAP1,ATXN10,B9D1,BBS4,BBS5,BBS7,C2CD3,CARMIL1,CARMIL2,CC2D2A,CCDC39,CCDC40,CCDC57,CCDC65,CCDC66,CCL21,CCNO,CCP110,CDC42EP4,CDH13,CDK10,CELSR2,CENPJ,CEP120,CEP126,CEP131,CEP162,CEP164,CEP250,CEP290,CEP350,CEP41,CEP83,CEP89,CFAP157,CFAP221,CFAP410,CFAP44,CFAP47,CFAP54,CFAP58,CFAP69,CFAP70,CIBAR2,CILK1,CLN3,CLRN1,CLU…
GO:0070925	organelle assembly	1.36684e-12	1.36684e-12	1	ABCA3,ABCB6,ABCC4,ABLIM1,ABRAXAS2,ACTL7A,ACTL9,AKAP4,ALPK1,AP4M1,ARHGEF10,ARL3,ARMC2,ARMC9,ASAP1,ASPM,ATG12,ATG9B,ATXN10,B9D1,BBS4,BBS5,BBS7,BCCIP,C1QL2,C2CD3,CAV3,CC2D2A,CCDC39,CCDC40,CCDC57,CCDC65,CCDC66,CCDC69,CCNO,CCP110,CDK10,CDK5RAP2,CELSR2,CENPA,CENPC,CENPE,CENPJ,CENPT,CEP120,CEP126,CEP131,CEP152,CEP162,CEP164,CEP192,CEP250,CEP290,CEP295,CEP350,CEP41,CEP44,CEP63,CEP72,CEP83,CEP89,CFAP157,C…
GO:0048518	positive regulation of biological process	4.02674e-12	4.02674e-12	1	A2M,AAK1,ABCA12,ABCA13,ABCA3,ABCA5,ABCA8,ABCB10,ABCB11,ABCB7,ABCG1,ABHD14B,ABI3BP,ABL1,ABL2,ACACB,ACE2,ACER3,ACP3,ACSL1,ACSL3,ACTN1,ACTN3,ACTR5,ACVR1C,ADA,ADAM8,ADAMTS1,ADAMTS20,ADAMTSL4,ADCK1,ADGRB1,ADGRE2,ADGRF5,ADGRG1,ADIRF,ADM2,ADNP,ADRA1A,ADRB2,AGBL4,AGER,AGO2,AGT,AGXT2,AIF1,AIFM1,AIRE,AKAP12,AKAP13,AKAP6,AKAP8L,AKAP9,AKIRIN2,AKNA,ALK,ALOX12B,ALOX15B,ALPK1,ALS2,AMH,ANAPC2,ANG,ANGEL2,ANGPT4,A…
GO:0051179	localization	5.42933e-12	5.42933e-12	1	AAK1,ABCA10,ABCA12,ABCA13,ABCA3,ABCA4,ABCA5,ABCA8,ABCB10,ABCB11,ABCB5,ABCB6,ABCB7,ABCB8,ABCC1,ABCC12,ABCC2,ABCC3,ABCC4,ABCC6,ABCC8,ABCD3,ABCG1,ABCG5,ABCG8,ABL1,ABRAXAS2,ACAA2,ACACB,ACE2,ACSL1,ACSL3,ACVR1C,ADA,ADCY10,ADGRB1,ADGRE2,ADRB2,AFG3L2,AFM,AFTPH,AGBL4,AGER,AGXT,AIF1,AIFM1,AIP,AKAP11,AKAP4,AKAP6,AKAP8L,AKAP9,AKIRIN2,ALMS1,ALOX12B,ALS2,AMN,ANG,ANK2,ANK3,ANKFY1,ANKLE1,ANKRD1,ANKRD27,ANKRD53,A…
GO:0003341	cilium movement	7.09641e-12	7.09641e-12	1	ADCY10,ADCY3,AKAP4,APOB,ARMC2,ASH1L,ATP2B4,BBS4,CAMSAP3,CATSPER1,CATSPER2,CATSPER3,CATSPER4,CATSPERZ,CCDC39,CCDC40,CCDC65,CCR6,CELSR2,CEP131,CFAP157,CFAP221,CFAP251,CFAP44,CFAP47,CFAP52,CFAP54,CFAP58,CFAP69,CFAP70,DNAAF1,DNAAF2,DNAAF4,DNAAF5,DNAH1,DNAH11,DNAH5,DNAH7,DNAI4,DRC7,DZIP1,ENO4,FSIP2,GAS2L2,GAS8,GK2,HYDIN,IFT81,ING2,INPP5B,IQCF1,JHY,KATNIP,KIF27,KLC3,MEIG1,NEURL1,NME8,NPHP4,ODAD2,ODAD3,…
GO:0048522	positive regulation of cellular process	2.21073e-11	2.21073e-11	1	AAK1,ABCA12,ABCA13,ABCA3,ABCB10,ABCB7,ABCG1,ABHD14B,ABI3BP,ABL1,ABL2,ACE2,ACER3,ACP3,ACSL3,ACTN1,ACTN3,ACTR5,ACVR1C,ADA,ADAM8,ADAMTS1,ADAMTS20,ADAMTSL4,ADCK1,ADGRB1,ADGRF5,ADGRG1,ADIRF,ADM2,ADNP,ADRA1A,ADRB2,AGER,AGO2,AGT,AGXT2,AIF1,AIFM1,AIRE,AKAP12,AKAP13,AKAP6,AKAP8L,AKAP9,AKIRIN2,AKNA,ALK,ALOX12B,ALOX15B,ALPK1,ALS2,AMH,ANAPC2,ANG,ANGEL2,ANGPT4,ANK2,ANKFY1,ANKLE2,ANKRD1,ANKRD17,ANKRD27,ANKRD42…
GO:0007010	cytoskeleton organization	3.35397e-11	3.35397e-11	1	ABITRAM,ABL1,ABLIM1,ABRAXAS2,ACTN1,AIF1,AKAP11,AKAP9,ALMS1,ANK3,ANKRD53,APC,APC2,ARHGAP12,ARHGAP18,ARHGAP25,ARHGAP28,ARHGAP44,ARHGAP6,ARHGEF10,ARHGEF10L,ARHGEF18,ARHGEF19,ARHGEF2,ARHGEF28,ARMC2,ASAP3,ASPM,AUNIP,AXIN1,BAIAP2L1,BBS4,BCAR1,BCCIP,BCL6,BCR,BRCA1,BRCA2,BRWD1,BST1,C2CD3,CAMSAP1,CAMSAP2,CAMSAP3,CAPN10,CAPZA2,CAPZA3,CARMIL1,CARMIL2,CATIP,CAV3,CC2D2A,CCDC170,CCDC39,CCDC40,CCDC65,CCDC66,CCD…
GO:0051716	cellular response to stimulus	6.10044e-10	6.10044e-10	1	AAK1,AANAT,ABCA12,ABCB10,ABCB11,ABCB6,ABL1,ABL2,ABTB2,ACAA2,ACE2,ACER1,ACP3,ACSL1,ACTN3,ACTR5,ACVR1C,ADA,ADAM15,ADAM8,ADAMTS12,ADAMTS20,ADCY10,ADCY2,ADCY3,ADCY4,ADCY7,ADGRA1,ADGRB1,ADGRE1,ADGRE2,ADGRE3,ADGRE5,ADGRF1,ADGRF3,ADGRF4,ADGRF5,ADGRG1,ADGRG2,ADGRG3,ADGRG4,ADGRG5,ADGRG7,ADGRL3,ADGRL4,ADGRV1,ADH5,ADM2,ADNP,ADRA1A,ADRB2,AEN,AFDN,AFP,AGER,AGT,AGXT,AIF1,AIFM1,AIP,AKAP12,AKAP13,AKAP4,AKAP6,AKA…
GO:0030030	cell projection organization	1.04439e-09	1.04439e-09	1	ABCC4,ABITRAM,ABL1,ABL2,ABLIM1,ADGRF1,AFG3L2,AGER,AIF1,AKAP4,ALK,ALPK1,ALS2,ANKRD27,ANLN,ANO6,APC,ARHGAP44,ARHGEF26,ARHGEF28,ARL3,ARMC2,ARMC9,ASAP1,ATXN10,B4GALT5,B9D1,BBS12,BBS4,BBS5,BBS7,C21ORF91,C2CD3,CAMK1,CAMK1D,CAMSAP1,CAMSAP2,CAMSAP3,CARMIL1,CARMIL2,CATIP,CC2D2A,CCDC39,CCDC40,CCDC57,CCDC65,CCDC66,CCL21,CCNO,CCP110,CD44,CDC42EP4,CDH13,CDH23,CDHR2,CDK10,CECR2,CELSR2,CENPJ,CEP120,CEP126,CEP13…
GO:0120036	plasma membrane bounded cell projection organization	1.26699e-09	1.26699e-09	1	ABCC4,ABITRAM,ABL1,ABL2,ABLIM1,ADGRF1,AFG3L2,AGER,AIF1,AKAP4,ALK,ALPK1,ALS2,ANKRD27,ANLN,ANO6,APC,ARHGAP44,ARHGEF26,ARHGEF28,ARL3,ARMC2,ARMC9,ASAP1,ATXN10,B4GALT5,B9D1,BBS12,BBS4,BBS5,BBS7,C21ORF91,C2CD3,CAMK1,CAMK1D,CAMSAP1,CAMSAP2,CAMSAP3,CARMIL1,CARMIL2,CATIP,CC2D2A,CCDC39,CCDC40,CCDC57,CCDC65,CCDC66,CCL21,CCNO,CCP110,CD44,CDC42EP4,CDH13,CDH23,CDHR2,CDK10,CECR2,CELSR2,CENPJ,CEP120,CEP126,CEP13…
GO:0000226	microtubule cytoskeleton organization	1.36486e-09	1.36486e-09	1	ABL1,ABRAXAS2,AKAP9,ANKRD53,APC,APC2,ARHGEF10,ARHGEF2,ARMC2,ASPM,AUNIP,AXIN1,BBS4,BCCIP,BRCA1,BRCA2,C2CD3,CAMSAP1,CAMSAP2,CAMSAP3,CAV3,CC2D2A,CCDC170,CCDC39,CCDC40,CCDC65,CCDC66,CCDC68,CCDC69,CCNB1,CCNF,CCP110,CCSER2,CDK5RAP2,CENPA,CENPE,CENPJ,CEP120,CEP126,CEP131,CEP152,CEP192,CEP250,CEP295,CEP350,CEP43,CEP44,CEP63,CEP68,CEP72,CFAP157,CFAP44,CFAP47,CFAP58,CFAP69,CHD3,CHMP1A,CHMP6,CHMP7,CKAP5,CLI…
GO:0007275	multicellular organism development	1.84697e-08	1.84697e-08	1	ABCA12,ABCA3,ABCB10,ABCB5,ABCB6,ABI3BP,ABITRAM,ABL1,ABL2,ACACB,ACER3,ACTN3,ACVR1C,ADA,ADAM15,ADAM8,ADAMTS1,ADAMTS12,ADAMTS16,ADAMTS18,ADAP2,ADGRB1,ADGRF1,ADGRF5,ADGRG1,ADM2,ADNP,ADNP2,ADRB2,AFF3,AFG3L2,AFP,AGBL4,AGER,AGO2,AGT,AHDC1,AIRE,AJAP1,AKIRIN2,AKNA,AKR1B1,ALDH3A2,ALDH5A1,ALK,ALOX15B,ALPK2,ALS2,AMH,ANAPC2,ANG,ANGPT4,ANGPTL7,ANK2,ANKLE2,ANKRD1,ANKRD11,ANKRD17,ANKRD27,ANKRD54,ANKS6,ANO6,ANTXR…
GO:0048731	system development	6.87637e-08	6.87637e-08	1	ABCA12,ABCA3,ABCB5,ABCB6,ABI3BP,ABITRAM,ABL1,ABL2,ACACB,ACER3,ACTN3,ADA,ADAM15,ADAM8,ADAMTS1,ADAMTS12,ADAMTS16,ADAMTS18,ADAP2,ADGRB1,ADGRF1,ADGRF5,ADGRG1,ADM2,ADNP,ADNP2,AFG3L2,AFP,AGBL4,AGER,AGO2,AGT,AIRE,AKIRIN2,AKNA,AKR1B1,ALDH3A2,ALDH5A1,ALK,ALPK2,ALS2,AMH,ANAPC2,ANG,ANGPT4,ANGPTL7,ANK2,ANKLE2,ANKRD1,ANKRD11,ANKRD17,ANKRD27,ANKS6,ANTXR1,ANXA3,APAF1,APOB,APPL2,AQP11,ARHGAP44,ARHGEF10,ARHGEF2,A…
GO:0007155	cell adhesion	7.27652e-08	7.27652e-08	1	ABCA12,ABI3BP,ABL1,ACTN1,ACTN3,ADA,ADAM15,ADAM8,ADAMTS12,ADAMTS18,ADGRE2,ADGRG1,AFDN,AGER,AIF1,AJAP1,AKNA,ALOX12,ANTXR1,ANXA9,APBB1IP,ARHGAP6,ARVCF,ASTL,ATM,AXL,AZGP1,B4GALNT2,BCAM,BCAN,BCAR1,BCL6,BCR,BST1,BVES,C1QTNF1,CAMSAP3,CARMIL1,CASP3,CASS4,CBLL1,CCDC80,CCDC88B,CCL21,CCN1,CD4,CD44,CD6,CD83,CD93,CD96,CDH1,CDH12,CDH13,CDH15,CDH16,CDH17,CDH2,CDH23,CDH24,CDH26,CDH3,CDH6,CDHR2,CDHR3,CDHR4,CELSR2…
GO:0008283	cell population proliferation	1.06212e-07	1.06212e-07	1	ABCC4,ABI3BP,ABITRAM,ABL1,ABL2,ABLIM1,ACER3,ACVR1C,ADA,ADAMTS1,ADGRF1,ADGRG1,AFG3L2,AGBL4,AGER,AIF1,AIMP1,AKAP4,AKNA,ALK,ALKBH3,ALOX15B,ALPK1,ALS2,ANG,ANKRD27,ANLN,ANO6,APC,APPL2,AQP11,AREG,ARHGAP44,ARHGEF2,ARHGEF26,ARHGEF28,ARL3,ARMC2,ARMC9,ASAP1,ASCC3,ASPM,ATAD5,ATM,ATXN10,ATXN1L,AVPR1B,B4GALT5,B9D1,BAP1,BBS12,BBS4,BBS5,BBS7,BCL6,BID,BMPER,BRAT1,BRCA2,BST1,BTRC,BYSL,C10ORF99,C21ORF91,C2CD3,C5AR…
GO:0007049	cell cycle	1.53916e-07	1.53916e-07	1	ABL1,ABRAXAS2,ACTR5,ADAMTS1,AHCTF1,AIF1,AKAP8,AKAP8L,ALOX15B,ANAPC2,ANGEL2,ANK3,ANKK1,ANKLE2,ANKRD17,ANKRD53,ANLN,APBB2,APC,APPL2,ARHGEF10,ARHGEF2,ARL3,ASPM,ASZ1,ATAD5,ATM,ATP2B4,ATR,ATRIP,AUNIP,BACH1,BAG6,BANP,BAP1,BBS4,BCCIP,BCR,BID,BIRC2,BLM,BRCA1,BRCA2,BRD8,BRDT,BRINP2,BRINP3,BRIP1,BTG4,BTRC,BUB1,BUB1B,C10ORF99,C1ORF112,C2CD3,CASP2,CASP3,CCAR2,CCDC69,CCNB1,CCNDBP1,CCNF,CCNK,CCNO,CCP110,CCPG1,…
GO:0060294	cilium movement involved in cell motility	1.79399e-07	1.79399e-07	1	ADCY3,AKAP4,APOB,ARMC2,ASH1L,ATP2B4,BBS4,CATSPER1,CATSPER2,CATSPER3,CATSPER4,CATSPERZ,CCDC39,CCDC40,CCR6,CEP131,CFAP157,CFAP221,CFAP251,CFAP44,CFAP47,CFAP52,CFAP54,CFAP58,CFAP69,DNAH1,DNAH11,DNAH5,DRC7,DZIP1,ENO4,FSIP2,GAS2L2,GAS8,GK2,IFT81,ING2,INPP5B,IQCF1,KLC3,MEIG1,NEURL1,NME8,NPHP4,ODAD3,PLA2G3,PRDM14,PRSS55,ROPN1L,RSPH6A,SLC22A16,SPAG16,SPEF2,SPEM1,TACR3,TCTE1,TEKT3,TEKT5,TMF1,TTC12,TTC21A,…
GO:0048869	cellular developmental process	2.05182e-07	2.05182e-07	1	A2M,ABCA12,ABCA5,ABCB10,ABI3BP,ABITRAM,ABL1,ABL2,ACER1,ACTL7A,ACTL8,ACTL9,ACTN1,ACTN3,ACVR1C,ADA,ADAD1,ADAM15,ADAM8,ADAMTS12,ADAMTS15,ADAMTS20,ADAMTSL4,ADGRB1,ADGRF1,ADGRF5,ADGRG1,ADGRG3,ADGRV1,ADIRF,ADNP,ADRB2,AFG3L2,AGBL4,AGER,AGT,AIRE,AJAP1,AKAP4,AKIRIN2,AKNA,AKR1B1,ALK,ALOX15B,ALPK2,ALS2,AMH,ANKRD1,ANKRD17,ANKRD27,ANKRD54,ANXA4,ANXA7,APOB,APPL2,ARHGAP44,ARHGEF10,ARHGEF2,ARHGEF26,ARHGEF28,ARL3…
GO:0030154	cell differentiation	2.05182e-07	2.05182e-07	1	A2M,ABCA12,ABCA5,ABCB10,ABI3BP,ABITRAM,ABL1,ABL2,ACER1,ACTL7A,ACTL8,ACTL9,ACTN1,ACTN3,ACVR1C,ADA,ADAD1,ADAM15,ADAM8,ADAMTS12,ADAMTS15,ADAMTS20,ADAMTSL4,ADGRB1,ADGRF1,ADGRF5,ADGRG1,ADGRG3,ADGRV1,ADIRF,ADNP,ADRB2,AFG3L2,AGBL4,AGER,AGT,AIRE,AJAP1,AKAP4,AKIRIN2,AKNA,AKR1B1,ALK,ALOX15B,ALPK2,ALS2,AMH,ANKRD1,ANKRD17,ANKRD27,ANKRD54,ANXA4,ANXA7,APOB,APPL2,ARHGAP44,ARHGEF10,ARHGEF2,ARHGEF26,ARHGEF28,ARL3…
GO:0006259	DNA metabolic process	2.93645e-07	2.93645e-07	1	ABL1,ACTR5,AIFM1,ALKBH3,ANKRD1,ANKRD17,AP5Z1,APAF1,APLF,APTX,ASCC3,ATAD5,ATM,ATR,AUNIP,BACH1,BAZ1A,BCCIP,BCL6,BLM,BOD1L1,BRCA1,BRCA2,BRD8,BRIP1,CDADC1,CDC45,CDC6,CDCA5,CDT1,CHAF1A,CHD1L,CHTF18,CIZ1,COMMD1,CTC1,CTCF,DACH1,DCAF1,DCLRE1A,DCLRE1B,DDX11,DFFA,DFFB,DKC1,DMAP1,DNA2,DNASE2,DNMT1,DNTT,DOT1L,DTX3L,E2F7,E2F8,EEPD1,EGF,EGFR,EME1,EME2,ENDOG,ENPP7,EP400,EPC1,ERCC3,ERCC4,ERCC6,ESCO1,ESCO2,ETAA1,…
GO:0097722	sperm motility	3.12177e-07	3.12177e-07	1	ADCY3,AKAP4,APOB,ARMC2,ASH1L,ATP2B4,CATSPER1,CATSPER2,CATSPER3,CATSPER4,CATSPERZ,CCDC39,CCDC40,CCR6,CEP131,CFAP157,CFAP221,CFAP251,CFAP44,CFAP47,CFAP52,CFAP54,CFAP58,CFAP69,DNAH1,DNAH11,DNAH5,DRC7,DZIP1,ENO4,FSIP2,GK2,IFT81,ING2,INPP5B,IQCF1,KLC3,MEIG1,NEURL1,NME8,NPHP4,ODAD3,PLA2G3,PRDM14,PRSS55,ROPN1L,RSPH6A,SLC22A16,SPAG16,SPEF2,SPEM1,TACR3,TCTE1,TEKT3,TMF1,TTC12,TTC21A,TTLL8,VPS13A
GO:0030317	flagellated sperm motility	3.12177e-07	3.12177e-07	1	ADCY3,AKAP4,APOB,ARMC2,ASH1L,ATP2B4,CATSPER1,CATSPER2,CATSPER3,CATSPER4,CATSPERZ,CCDC39,CCDC40,CCR6,CEP131,CFAP157,CFAP221,CFAP251,CFAP44,CFAP47,CFAP52,CFAP54,CFAP58,CFAP69,DNAH1,DNAH11,DNAH5,DRC7,DZIP1,ENO4,FSIP2,GK2,IFT81,ING2,INPP5B,IQCF1,KLC3,MEIG1,NEURL1,NME8,NPHP4,ODAD3,PLA2G3,PRDM14,PRSS55,ROPN1L,RSPH6A,SLC22A16,SPAG16,SPEF2,SPEM1,TACR3,TCTE1,TEKT3,TMF1,TTC12,TTC21A,TTLL8,VPS13A
GO:0001539	cilium or flagellum-dependent cell motility	3.71598e-07	3.71598e-07	1	ADCY3,AKAP4,APOB,ARMC2,ASH1L,ATP2B4,BBS4,CATSPER1,CATSPER2,CATSPER3,CATSPER4,CATSPERZ,CCDC39,CCDC40,CCR6,CEP131,CFAP157,CFAP221,CFAP251,CFAP44,CFAP47,CFAP52,CFAP54,CFAP58,CFAP69,DNAAF2,DNAH1,DNAH11,DNAH5,DRC7,DZIP1,ENO4,FSIP2,GAS2L2,GAS8,GK2,IFT81,ING2,INPP5B,IQCF1,KLC3,MEIG1,NEURL1,NME8,NPHP4,ODAD3,PLA2G3,PRDM14,PRSS55,ROPN1L,RSPH6A,SLC22A16,SPAG16,SPEF2,SPEM1,TACR3,TCTE1,TEKT3,TEKT5,TMF1,TTC12,…
GO:0060285	cilium-dependent cell motility	3.71598e-07	3.71598e-07	1	ADCY3,AKAP4,APOB,ARMC2,ASH1L,ATP2B4,BBS4,CATSPER1,CATSPER2,CATSPER3,CATSPER4,CATSPERZ,CCDC39,CCDC40,CCR6,CEP131,CFAP157,CFAP221,CFAP251,CFAP44,CFAP47,CFAP52,CFAP54,CFAP58,CFAP69,DNAAF2,DNAH1,DNAH11,DNAH5,DRC7,DZIP1,ENO4,FSIP2,GAS2L2,GAS8,GK2,IFT81,ING2,INPP5B,IQCF1,KLC3,MEIG1,NEURL1,NME8,NPHP4,ODAD3,PLA2G3,PRDM14,PRSS55,ROPN1L,RSPH6A,SLC22A16,SPAG16,SPEF2,SPEM1,TACR3,TCTE1,TEKT3,TEKT5,TMF1,TTC12,…
GO:0051234	establishment of localization	5.00312e-07	5.00312e-07	1	AAK1,ABCA10,ABCA12,ABCA13,ABCA3,ABCA4,ABCA5,ABCA8,ABCB10,ABCB11,ABCB5,ABCB6,ABCB7,ABCB8,ABCC1,ABCC12,ABCC2,ABCC3,ABCC4,ABCC6,ABCC8,ABCD3,ABCG1,ABCG5,ABCG8,ABL1,ABRAXAS2,ACAA2,ACE2,ACSL1,ACSL3,ACVR1C,ADA,ADCY10,ADGRB1,ADGRE2,ADRB2,AFG3L2,AFM,AFTPH,AGBL4,AGER,AGXT,AIF1,AIFM1,AIP,AKAP4,AKAP6,AKAP8L,AKAP9,AKIRIN2,ALMS1,ALOX12B,ALS2,AMN,ANG,ANK2,ANK3,ANKFY1,ANKLE1,ANKRD1,ANKRD27,ANKRD53,ANKRD54,ANO6,A…
GO:0051641	cellular localization	6.67594e-07	6.67594e-07	1	AAK1,ABCA12,ABCA13,ABCD3,ABCG1,ABL1,ABRAXAS2,ACAA2,ACSL3,ACVR1C,ADGRE2,AFM,AFTPH,AGBL4,AGER,AIFM1,AIP,AKAP11,AKAP4,AKAP8L,AKAP9,AKIRIN2,ALMS1,ALS2,AMN,ANG,ANK2,ANK3,ANKFY1,ANKLE1,ANKRD1,ANKRD27,ANKRD53,ANKRD54,ANO7,ANO9,ANXA3,AP2A1,AP4M1,AP5B1,AP5M1,AP5Z1,APC,APLF,APOB,APPL2,AQP11,ARFGEF2,ARHGAP21,ARHGAP44,ARHGEF16,ARHGEF18,ARL3,ARV1,ASIC1,ASIC3,ASPM,ATG4C,ATG7,ATM,ATP13A1,ATP13A2,ATP2A3,ATP2B4,A…
GO:0022402	cell cycle process	3.36183e-06	3.36183e-06	1	ABRAXAS2,ADAMTS1,AHCTF1,AIF1,AKAP8,AKAP8L,ANK3,ANKK1,ANKLE2,ANKRD17,ANKRD53,ANLN,APBB2,APC,APPL2,ARHGEF10,ARL3,ASPM,ASZ1,ATAD5,ATM,ATP2B4,ATR,ATRIP,AUNIP,BACH1,BAG6,BBS4,BCCIP,BID,BLM,BRCA1,BRCA2,BRDT,BRIP1,BUB1,BUB1B,C10ORF99,C1ORF112,C2CD3,CASP2,CCAR2,CCDC69,CCNB1,CCNF,CCP110,CDC25B,CDC6,CDCA5,CDK14,CDK5RAP2,CDK5RAP3,CDT1,CENPA,CENPC,CENPE,CENPF,CENPJ,CENPT,CEP120,CEP126,CEP131,CEP152,CEP192,CE…
GO:0006950	response to stress	5.42527e-06	5.42527e-06	1	A2M,ABCB10,ABCB6,ABI3BP,ABL1,ABRAXAS2,ACAA2,ACER3,ACTR5,ADA,ADAM15,ADAM8,ADAMTS12,ADAMTS18,ADCY7,ADGRB1,ADH5,ADRB2,AEN,AGBL4,AGBL5,AGER,AIF1,AIFM1,AJAP1,AKIRIN2,AKNA,AKR1B1,ALKBH3,ALKBH8,ALOX12,ALPK1,ALS2,ANG,ANGPT4,ANKFN1,ANKLE1,ANKRD1,ANKRD17,ANKRD42,ANKZF1,ANO6,ANXA3,AOC1,AP5Z1,APAF1,APC,APLF,APPL2,APTX,AQP11,ARHGEF10L,ARHGEF19,ARHGEF2,ARMT1,ARPP21,ASCC3,ASH1L,ASIC1,ASIC3,ATAD3A,ATAD5,ATF6B,AT…
GO:0048519	negative regulation of biological process	6.02734e-06	6.02734e-06	1	A2M,A2ML1,ABCA12,ABCA5,ABCG5,ABCG8,ABI3BP,ABL1,ACAA2,ACACB,ACTN3,ACVR1C,ADA,ADAM15,ADAM8,ADAMTS1,ADAMTS12,ADAMTS18,ADAMTS20,ADCK1,ADCY7,ADGRB1,ADGRF5,ADGRG1,ADGRG3,ADGRV1,ADNP,ADRB2,AGBL4,AGER,AGO2,AGT,AIF1,AIMP1,AJAP1,AKAP8,AKNA,AKR1B1,ALAD,ALK,ALOX12,ALOX15B,ALPK2,ANG,ANGEL2,ANGPT4,ANGPTL4,ANGPTL7,ANK2,ANKLE2,ANKRD1,ANKRD17,ANKRD27,ANO9,ANTXR1,ANXA4,ANXA7,AP2A1,APBB2,APC,APC2,APCDD1L,APOC3,APOM…
GO:0022414	reproductive process	2.32038e-05	2.32038e-05	1	ACTL7A,ACTL9,ACVR1C,ADA,ADAD1,ADAMTS1,ADCY3,ADGRG1,AFP,AGO2,AKAP4,ALDOA,AMH,ANTXR1,APOB,AREG,ARMC2,ASB1,ASH1L,ASPM,ASTL,ASZ1,ATM,ATP2B4,ATP8B3,AXIN1,AXL,B4GALNT1,BAG6,BBS4,BCL6,BNC1,BRCA2,BRDT,BRIP1,CABS1,CACNA1H,CALCA,CASP2,CATSPER1,CATSPER2,CATSPER3,CATSPER4,CATSPERZ,CBX2,CCDC39,CCDC40,CCDC62,CCDC87,CCR6,CDC25B,CECR2,CEP131,CFAP157,CFAP221,CFAP251,CFAP44,CFAP47,CFAP52,CFAP54,CFAP58,CFAP69,CHD7,…
GO:0048870	cell motility	2.354e-05	2.354e-05	1	ABL1,ACVR1C,ADA,ADAM15,ADAM8,ADAMTS1,ADAMTS12,ADCY3,ADGRB1,ADGRE2,ADGRG1,ADGRG3,AGER,AGO2,AGT,AIF1,AIMP1,AIRE,AKAP4,ANG,ANGPT4,ANLN,ANO6,ANXA3,APC,APOB,APPL2,ARHGAP18,ARHGEF16,ARMC2,ASAP3,ASH1L,ASPM,ATM,ATP2B4,AVL9,AXL,BBS4,BCAR1,BCL6,BCR,BMPER,BRAT1,BST1,BVES,C10ORF99,C3AR1,C5AR1,C5AR2,CALCA,CAMK1D,CAMSAP3,CAPN7,CARD10,CARMIL1,CARMIL2,CASS4,CATSPER1,CATSPER2,CATSPER3,CATSPER4,CATSPERZ,CAVIN1,CBL…
GO:0007154	cell communication	2.8949e-05	2.8949e-05	1	AAK1,ABCA12,ABCC4,ABL1,ACAA2,ACE2,ACP3,ACSL1,ACTN3,ACVR1C,ADA,ADAM15,ADAM8,ADAMTS12,ADAMTS20,ADCY10,ADCY2,ADCY3,ADCY4,ADCY7,ADGRA1,ADGRB1,ADGRE1,ADGRE2,ADGRE3,ADGRE5,ADGRF1,ADGRF3,ADGRF4,ADGRF5,ADGRG1,ADGRG2,ADGRG3,ADGRG4,ADGRG5,ADGRG7,ADGRL3,ADGRL4,ADGRV1,ADM2,ADNP,ADRA1A,ADRB2,AEN,AFDN,AFP,AGER,AGT,AGXT,AIF1,AIFM1,AIMP1,AKAP12,AKAP13,AKAP4,AKAP7,AKAP9,ALK,ALOX12B,ALOX15B,ALPK1,ALPK2,ALS2,ANAPC2…
GO:0000003	reproduction	3.317e-05	3.317e-05	1	ACTL7A,ACTL9,ACVR1C,ADA,ADAD1,ADAMTS1,ADCY3,ADGRG1,AFP,AGO2,AKAP4,ALDOA,AMH,ANTXR1,APOB,AREG,ARMC2,ASB1,ASH1L,ASPM,ASTL,ASZ1,ATM,ATP2B4,ATP8B3,AXIN1,AXL,B4GALNT1,BAG6,BBS4,BCL6,BNC1,BRCA2,BRDT,BRIP1,CABS1,CACNA1H,CALCA,CASP2,CATSPER1,CATSPER2,CATSPER3,CATSPER4,CATSPERZ,CBX2,CCDC39,CCDC40,CCDC62,CCDC87,CCR6,CDC25B,CECR2,CEP131,CFAP157,CFAP221,CFAP251,CFAP44,CFAP47,CFAP52,CFAP54,CFAP58,CFAP69,CHD7,…
GO:0006281	DNA repair	3.38271e-05	3.38271e-05	1	ABL1,ACTR5,ALKBH3,AP5Z1,APLF,APTX,ASCC3,ATM,ATR,AUNIP,BACH1,BCCIP,BLM,BRCA1,BRCA2,BRD8,BRIP1,CDCA5,CHAF1A,CHD1L,COMMD1,DCLRE1A,DCLRE1B,DDX11,DMAP1,DNA2,DNTT,DOT1L,DTX3L,EEPD1,EGFR,EME1,EME2,EP400,EPC1,ERCC3,ERCC4,ERCC6,ESCO2,EXD2,EXO1,FAAP100,FAM111A,FAN1,FANCA,FANCB,FANCC,FANCE,FANCL,FANCM,FBH1,FIGNL1,GEN1,HELQ,HFM1,HINFP,HROB,ING3,KASH5,KDM4D,KMT5B,LIG1,LIG3,MAD2L2,MEIOB,MEIOC,MLH1,MLH3,MMS19,M…
GO:0006310	DNA recombination	5.31702e-05	5.31702e-05	1	ABL1,AP5Z1,ATAD5,ATM,AUNIP,BCL6,BLM,BRCA1,BRCA2,BRD8,BRIP1,DCAF1,DMAP1,EME1,EME2,EP400,EPC1,ERCC4,ERCC6,EXD2,EXO1,FAN1,FANCM,FBH1,FIGNL1,FOXP3,GEN1,HELQ,HFM1,HROB,HSPD1,IL27RA,ING3,KASH5,KDM4D,LIG1,LIG3,MAD2L2,MEI4,MEIOB,MLH1,MMS19,MMS22L,MND1,MRE11,MSH2,MSH3,NHEJ1,NSD2,PALB2,PARP3,PGBD5,PIF1,PMS2,POGZ,POLB,POLL,POLQ,PRKDC,PSMC3IP,PTPRC,RAD21L1,RAD51B,RAD51C,RAD51D,RAD52,RAD54B,RAG1,RECQL,RECQL5,…
GO:0007098	centrosome cycle	7.4066e-05	7.4066e-05	1	ARHGEF10,BBS4,BRCA1,BRCA2,C2CD3,CCNF,CCP110,CDK5RAP2,CENPJ,CEP120,CEP131,CEP152,CEP192,CEP250,CEP295,CEP44,CEP63,CEP68,CEP72,CHD3,CHMP1A,CKAP5,CNTLN,CNTROB,CROCC,FES,GEN1,HAUS3,HAUS5,HAUS6,HAUS8,HEPACAM2,KAT2A,KAT2B,KIAA0753,KIF25,MAP9,MCPH1,MDM1,NDC80,NIN,PCM1,PKHD1,PLK1,POC1B,PPP1R12A,SASS6,SDCCAG8,SGO1,SIRT1,STIL,TMEM67,TRIM37,WDR62,XRCC3
GO:0006810	transport	7.43154e-05	7.43154e-05	1	AAK1,ABCA10,ABCA12,ABCA13,ABCA3,ABCA4,ABCA5,ABCA8,ABCB10,ABCB11,ABCB5,ABCB6,ABCB7,ABCB8,ABCC1,ABCC12,ABCC2,ABCC3,ABCC4,ABCC6,ABCC8,ABCD3,ABCG1,ABCG5,ABCG8,ABL1,ACAA2,ACE2,ACSL1,ACSL3,ACVR1C,ADA,ADCY10,ADGRB1,ADGRE2,ADRB2,AFG3L2,AFM,AFTPH,AGBL4,AGER,AGXT,AIF1,AIFM1,AIP,AKAP6,AKAP8L,AKAP9,AKIRIN2,ALMS1,ALOX12B,ALS2,AMN,ANG,ANK2,ANK3,ANKFY1,ANKLE1,ANKRD1,ANKRD27,ANKRD54,ANO6,ANO7,ANO9,ANXA3,AP2A1,AP…
GO:0031023	microtubule organizing center organization	9.97274e-05	9.97274e-05	1	ARHGEF10,BBS4,BRCA1,BRCA2,C2CD3,CCNF,CCP110,CDK5RAP2,CENPJ,CEP120,CEP131,CEP152,CEP192,CEP250,CEP295,CEP44,CEP63,CEP68,CEP72,CHD3,CHMP1A,CKAP5,CNTLN,CNTROB,CROCC,DZIP1,FES,GCC2,GEN1,HAUS3,HAUS5,HAUS6,HAUS8,HEPACAM2,KAT2A,KAT2B,KIAA0753,KIF25,MAP9,MCPH1,MDM1,NDC80,NIN,PCM1,PKHD1,PLK1,POC1B,PPP1R12A,SASS6,SDCCAG8,SGO1,SIRT1,STIL,TMEM67,TRIM37,WDR62,XRCC3
GO:0005737	cytoplasm	1.60791e-49	1.60791e-49	1	AACS,AAGAB,AANAT,ABAT,ABCA12,ABCA3,ABCA4,ABCA5,ABCA8,ABCB10,ABCB6,ABCB7,ABCB8,ABCC4,ABCD3,ABCG1,ABHD14B,ABL1,ABL2,ABLIM1,ABRAXAS2,ABTB1,ACAA1,ACAA2,ACACB,ACAD11,ACAD9,ACADSB,ACAT2,ACBD3,ACBD5,ACE2,ACER1,ACER3,ACIN1,ACOT12,ACOT4,ACOX2,ACOXL,ACSBG1,ACSBG2,ACSL1,ACSL3,ACSL5,ACSM3,ACTL7A,ACTL9,ACTN1,ACTN3,ACTR5,ADA,ADAM28,ADAM8,ADAMTS1,ADAP2,ADCY10,ADCY2,ADCY3,ADCY4,ADGRB1,ADGRF5,ADGRG2,ADGRV1,ADH5,A…
GO:0071944	cell periphery	1.14994e-37	1.14994e-37	1	ABCA12,ABCA3,ABCA4,ABCA8,ABCB11,ABCB5,ABCB6,ABCC1,ABCC2,ABCC3,ABCC4,ABCC6,ABCC8,ABCG1,ABCG5,ABCG8,ABI3BP,ABL1,ABL2,ABTB1,ACE2,ACIN1,ACP3,ACSBG1,ACSL5,ACVR1C,ADA,ADAM28,ADAM7,ADAM8,ADAMTS1,ADAMTS15,ADAMTS2,ADAMTSL4,ADAMTSL5,ADAP2,ADCY10,ADCY2,ADCY3,ADCY4,ADCY7,ADGRB1,ADGRE1,ADGRE2,ADGRE3,ADGRE5,ADGRF1,ADGRG1,ADGRG2,ADGRG3,ADGRL4,ADK,ADRA1A,ADRB2,AGER,AIF1,AIP,AJAP1,AKAP11,AKAP12,AKAP13,AKAP9,ALDH3…
GO:0005886	plasma membrane	1.89335e-28	1.89335e-28	1	ABCA12,ABCA3,ABCA4,ABCA8,ABCB11,ABCB5,ABCB6,ABCC1,ABCC2,ABCC3,ABCC4,ABCC6,ABCC8,ABCG1,ABCG5,ABCG8,ABL1,ABL2,ABTB1,ACE2,ACIN1,ACP3,ACSBG1,ACSL5,ACVR1C,ADA,ADAM28,ADAM7,ADAM8,ADAP2,ADCY10,ADCY2,ADCY3,ADCY4,ADCY7,ADGRB1,ADGRE1,ADGRE2,ADGRE3,ADGRE5,ADGRF1,ADGRG1,ADGRG2,ADGRG3,ADGRL4,ADK,ADRA1A,ADRB2,AGER,AIF1,AIP,AJAP1,AKAP11,AKAP12,AKAP9,ALDH3A1,ALK,ALOX12,ALOX15B,ALPK2,AMN,ANK2,ANK3,ANKRD27,ANO6,AN…
GO:0005856	cytoskeleton	5.59055e-27	5.59055e-27	1	ABL1,ABLIM1,ABRAXAS2,ACTL7A,ACTL9,ACTN1,ADAM8,ADCY10,AFAP1,AGBL2,AGBL4,AGBL5,AHI1,AIF1,AKAP13,AKAP9,AKNA,ALDOA,ALDOB,ALMS1,ALOX15B,ALPK1,ALS2,ANG,ANK2,ANK3,ANKRD53,ANLN,APC,APC2,ARFGEF2,ARHGAP18,ARHGAP21,ARHGAP32,ARHGAP6,ARHGEF10,ARHGEF2,ARL3,ARMC9,ASAP1,ASPM,ATM,ATP12A,ATP6V0D1,AUNIP,AXIN1,AXL,B9D1,BAIAP2L1,BBS4,BBS5,BBS7,BCAR1,BCCIP,BPIFB4,BRCA2,BUB1B,C10ORF90,C1ORF112,C2CD3,C4ORF47,C7ORF31,C9O…
GO:0042995	cell projection	1.30773e-22	1.30773e-22	1	ABCA4,ABITRAM,ABLIM1,ACAD9,ACE2,ACP3,ACTL7A,ACTN1,ADCY10,ADCY3,ADCY4,ADGRB1,ADGRG1,AGBL2,AGBL4,AGO2,AHI1,AIF1,AKAP4,ALPK1,ALS2,AMN,ANK3,ANKK1,ANKRD27,ANKS3,ANKS6,ANLN,ANTXR1,AP2A1,APC,APC2,APPL2,ARHGAP18,ARHGAP31,ARHGAP44,ARHGEF2,ARL3,ARMC9,ASAP1,ASAP3,ATP13A2,ATP2B4,ATXN10,AZIN2,B9D1,BBS12,BBS4,BBS5,BBS7,BCAR1,BCR,BST1,BVES,C2CD3,C4ORF47,CA4,CABS1,CACNA1A,CAMSAP3,CAPN2,CARMIL1,CARMIL2,CATSPER1,C…
GO:0120025	plasma membrane bounded cell projection	1.27063e-20	1.27063e-20	1	ABCA4,ABITRAM,ABLIM1,ACAD9,ACE2,ACP3,ACTL7A,ACTN1,ADCY10,ADCY3,ADCY4,ADGRB1,ADGRG1,AGBL2,AGBL4,AGO2,AHI1,AIF1,AKAP4,ALPK1,ALS2,AMN,ANK3,ANKRD27,ANKS3,ANKS6,ANLN,ANTXR1,AP2A1,APC,APC2,APPL2,ARHGAP18,ARHGAP31,ARHGAP44,ARHGEF2,ARL3,ARMC9,ASAP1,ASAP3,ATP13A2,ATP2B4,ATXN10,AZIN2,B9D1,BBS12,BBS4,BBS5,BBS7,BCAR1,BCR,BST1,BVES,C2CD3,C4ORF47,CA4,CABS1,CAMSAP3,CAPN2,CARMIL1,CARMIL2,CATSPER1,CATSPER4,CATSPE…
GO:0016020	membrane	2.68364e-20	2.68364e-20	1	A3GALT2,AADACL2,AADACL3,ABCA10,ABCA12,ABCA13,ABCA3,ABCA4,ABCA5,ABCA8,ABCB10,ABCB11,ABCB5,ABCB6,ABCB7,ABCB8,ABCC1,ABCC12,ABCC2,ABCC3,ABCC4,ABCC6,ABCC8,ABCD3,ABCG1,ABCG5,ABCG8,ABL1,ABL2,ABO,ABTB1,ACAD11,ACAD9,ACBD3,ACBD4,ACBD5,ACE2,ACER1,ACER3,ACIN1,ACP3,ACSBG1,ACSL1,ACSL3,ACSL5,ACVR1C,ADA,ADAM12,ADAM15,ADAM18,ADAM28,ADAM32,ADAM33,ADAM7,ADAM8,ADAP2,ADCK2,ADCY10,ADCY2,ADCY3,ADCY4,ADCY7,ADGRA1,ADGRB1…
GO:0005929	cilium	2.81664e-19	2.81664e-19	1	ABCA4,ACTL7A,ADCY10,ADCY3,AGBL2,AGBL4,AHI1,AKAP4,ALPK1,ANKS3,ANKS6,ARL3,ARMC9,ATP2B4,B9D1,BBS12,BBS4,BBS5,BBS7,C2CD3,C4ORF47,CABS1,CAMSAP3,CATSPER1,CATSPER4,CATSPERE,CATSPERG,CATSPERZ,CC2D2A,CCDC170,CCDC178,CCDC39,CCDC40,CCDC65,CCDC66,CCDC68,CCR6,CDC45,CDH23,CDK10,CENPF,CENPJ,CEP126,CEP131,CEP162,CEP164,CEP290,CEP41,CEP78,CEP83,CEP89,CFAP157,CFAP221,CFAP251,CFAP36,CFAP410,CFAP47,CFAP52,CFAP58,CFA…
GO:0015630	microtubule cytoskeleton	4.68898e-18	4.68898e-18	1	ABRAXAS2,ADCY10,AGBL2,AGBL4,AGBL5,AHI1,AKAP9,AKNA,ALDOB,ALMS1,ALPK1,ALS2,ANKRD53,APC,APC2,ARFGEF2,ARHGAP18,ARHGEF10,ARHGEF2,ARL3,ARMC9,ASPM,ATM,ATP6V0D1,AUNIP,AXIN1,B9D1,BBS4,BBS5,BBS7,BCCIP,BRCA2,BUB1B,C10ORF90,C1ORF112,C2CD3,C4ORF47,C7ORF31,C9ORF24,CAMSAP1,CAMSAP2,CAMSAP3,CAPN7,CCAR2,CCDC14,CCDC141,CCDC146,CCDC15,CCDC170,CCDC178,CCDC65,CCDC66,CCDC68,CCDC69,CCDC88B,CCHCR1,CCNB1,CCNF,CCNO,CCP110,…
GO:0005815	microtubule organizing center	1.22631e-13	1.22631e-13	1	ABRAXAS2,AGBL2,AGBL4,AHI1,AKAP9,AKNA,ALDOB,ALMS1,ALPK1,ALS2,APC,ARFGEF2,ARHGEF10,ARL3,ARMC9,ATM,ATP6V0D1,AUNIP,B9D1,BBS4,BBS5,BBS7,BCCIP,BRCA2,C10ORF90,C2CD3,C4ORF47,C7ORF31,CAMSAP2,CAMSAP3,CAPN7,CCDC14,CCDC141,CCDC146,CCDC15,CCDC170,CCDC178,CCDC65,CCDC66,CCDC68,CCDC88B,CCHCR1,CCNB1,CCNF,CCNO,CCP110,CD2AP,CDC25B,CDC42BPG,CDC45,CDH23,CDK10,CDK5RAP2,CDK5RAP3,CDKL2,CENPJ,CEP112,CEP120,CEP126,CEP131,…
GO:0005829	cytosol	8.09e-13	8.09e-13	1	AACS,AAGAB,AANAT,ABCA12,ABCB6,ABHD14B,ABL1,ABTB1,ACIN1,ACOT12,ACOX2,ACSBG2,ADA,ADGRG2,ADIRF,ADK,ADRA1A,AFAP1,AFF3,AFTPH,AGBL1,AGBL2,AGBL3,AGBL4,AGBL5,AGO2,AIF1,AIFM1,AIMP1,AIP,AKAP11,AKAP12,AKAP13,AKAP7,AKNA,AKR1B1,ALDH1L1,ALDH3A1,ALDH4A1,ALDOB,ALKBH3,ALKBH8,ALOX12,ALOX12B,ALOX15B,ALPK1,ALS2,AMPD2,ANGEL1,ANKLE1,ANKRA2,ANKRD1,ANKRD11,ANKRD12,ANKRD27,ANO6,ANXA9,AP4M1,AP5M1,APAF1,APBB1IP,APC2,APOB,A…
GO:0005814	centriole	2.4969e-11	2.4969e-11	1	AGBL2,AGBL4,AKNA,ALMS1,ARMC9,BBS4,BCCIP,C2CD3,CCDC146,CCDC68,CCHCR1,CCNF,CCP110,CENPJ,CEP120,CEP152,CEP162,CEP164,CEP192,CEP250,CEP290,CEP295,CEP350,CEP41,CEP43,CEP44,CEP83,CEP89,CIBAR2,CNTLN,CNTROB,CROCC,DZIP1,DZIP1L,FBF1,GLE1,HAP1,HTT,IFT140,IFT20,IFT43,IFT81,IFT88,KIF24,MAPK15,MDM1,MPHOSPH9,NEDD1,NIN,NPHP4,ODAD3,OFD1,PCM1,PLA2G3,PLK1,POC1B,POC5,RP2,RTTN,SASS6,SAXO1,SCLT1,SDCCAG8,SMO,STIL,TOP2A…
GO:0012505	endomembrane system	1.19289e-10	1.19289e-10	1	ABCA12,ABCA3,ABCA4,ABCA5,ABCA8,ABCB6,ABCC4,ACBD3,ACER1,ACER3,ACSBG1,ACSL1,ACSL3,ACSL5,ACTL7A,ACTL9,ADAM8,ADRA1A,ADRB2,AEN,AFTPH,AGBL4,AGPAT4,AHCTF1,AKAP6,AKAP9,ALDH3A1,ALG3,ALS2,ANGEL1,ANGPTL6,ANKFY1,ANKLE2,ANKRD17,ANKRD27,ANXA3,ANXA4,ANXA7,AP2A1,AP4M1,AP5M1,APBB2,APC,APC2,APLP2,APOB,APPL2,AQP11,ARFGEF2,ARHGAP21,ARHGEF2,ARL3,ARRDC3,ARSG,ARSL,ARV1,ASB11,ASH1L,ASIC1,ASPH,ASTL,ATF6B,ATL1,ATP10A,ATP1…
GO:0030312	external encapsulating structure	2.07098e-10	2.07098e-10	1	ABI3BP,ADAMTS1,ADAMTS15,ADAMTS2,ADAMTSL4,ADAMTSL5,ANG,BCAN,CCDC80,CILP,COL10A1,COL11A1,COL15A1,COL1A2,COL27A1,COL28A1,COL4A1,COL4A2,COL4A4,COL4A6,COL6A3,COL6A6,DLG1,DMP1,ECM1,ECM2,EGFLAM,EMILIN1,ENTPD2,FBLN7,FBN2,FBN3,FGFR2,FRAS1,FREM1,FREM2,GFOD2,GLG1,GPC5,HMCN1,HMCN2,HSD17B12,HSPG2,IMPG1,IMPG2,ITGB4,LAD1,LAMA1,LAMA3,LAMA4,LAMB1,LAMB3,LAMB4,LAMC2,LAMC3,LTBP1,LTBP2,LTBP3,LTBP4,MFAP5,MMP1,MMP12,MM…
GO:0045177	apical part of cell	3.22398e-10	3.22398e-10	1	ABCB11,ABCC1,ABCC2,ABCC4,ABCG5,ABCG8,ACE2,ADCY10,ADGRF5,ADRB2,AGER,AMN,ARHGEF18,ATP12A,ATP6V1B2,BYSL,C2CD2L,C5AR1,C5AR2,CA4,CD44,CDH2,CDHR2,CHL1,CNTFR,CRB1,CUBN,DLL1,DPEP1,DPP4,DSTYK,DUOX1,DYNC2H1,ENPEP,ERBB3,FAP,FAT1,FAT4,FZD6,HIP1R,IL10RA,IL6R,IQGAP1,ITPK1,KCNMA1,KCNQ1,LCT,LDLR,LGMN,LMO7,LRP2,MGAM,MYO1A,MYO7A,NEDD1,NIN,NOTCH1,OTOA,PARD6B,PCM1,PDPN,PFKM,PKHD1,PLD1,PLPP1,PTPRO,SCNN1A,SIPA1L3,SLC1…
GO:0031012	extracellular matrix	4.02027e-10	4.02027e-10	1	ABI3BP,ADAMTS1,ADAMTS15,ADAMTS2,ADAMTSL4,ADAMTSL5,ANG,BCAN,CCDC80,CILP,COL10A1,COL11A1,COL15A1,COL1A2,COL27A1,COL28A1,COL4A1,COL4A2,COL4A4,COL4A6,COL6A3,COL6A6,DLG1,DMP1,ECM1,ECM2,EGFLAM,EMILIN1,ENTPD2,FBLN7,FBN2,FBN3,FGFR2,FRAS1,FREM1,FREM2,GFOD2,GLG1,GPC5,HMCN1,HMCN2,HSD17B12,HSPG2,IMPG1,IMPG2,ITGB4,LAD1,LAMA1,LAMA3,LAMA4,LAMB1,LAMB3,LAMB4,LAMC2,LAMC3,LTBP1,LTBP2,LTBP3,LTBP4,MFAP5,MMP1,MMP12,MM…
GO:0016324	apical plasma membrane	6.53309e-10	6.53309e-10	1	ABCB11,ABCC1,ABCC2,ABCC4,ABCG5,ABCG8,ACE2,ADCY10,ADRB2,AGER,AMN,ATP12A,ATP6V1B2,C2CD2L,CA4,CD44,CDH2,CDHR2,CNTFR,CUBN,DLL1,DPP4,DSTYK,DUOX1,ENPEP,ERBB3,FAT1,FZD6,HIP1R,IL10RA,IL6R,IQGAP1,ITPK1,KCNMA1,KCNQ1,LCT,LMO7,LRP2,MGAM,MYO1A,MYO7A,NOTCH1,OTOA,PARD6B,PDPN,PFKM,PKHD1,PLD1,PLPP1,PTPRO,SCNN1A,SLC12A3,SLC15A1,SLC16A2,SLC17A1,SLC17A3,SLC1A1,SLC22A1,SLC22A12,SLC22A13,SLC22A18,SLC22A4,SLC24A4,SLC26…
GO:0005813	centrosome	1.27567e-09	1.27567e-09	1	ABRAXAS2,AHI1,AKAP9,AKNA,ALDOB,ALMS1,ALPK1,ALS2,APC,ARHGEF10,ARL3,ATM,ATP6V0D1,AUNIP,B9D1,BBS4,BBS5,BBS7,BCCIP,BRCA2,C2CD3,C4ORF47,C7ORF31,CAMSAP2,CAMSAP3,CAPN7,CCDC14,CCDC141,CCDC15,CCDC66,CCDC88B,CCNB1,CCNF,CCNO,CCP110,CD2AP,CDC25B,CDC42BPG,CDC45,CDH23,CDK5RAP2,CDK5RAP3,CDKL2,CENPJ,CEP112,CEP120,CEP126,CEP131,CEP152,CEP162,CEP164,CEP192,CEP250,CEP290,CEP295,CEP350,CEP41,CEP43,CEP44,CEP55,CEP63,…
GO:0062023	collagen-containing extracellular matrix	8.96983e-09	8.96983e-09	1	ABI3BP,ADAMTS1,ADAMTS15,ADAMTS2,ADAMTSL4,ANG,BCAN,CCDC80,CILP,COL10A1,COL11A1,COL15A1,COL1A2,COL27A1,COL28A1,COL4A1,COL4A2,COL4A4,COL4A6,DLG1,ECM1,ECM2,EGFLAM,EMILIN1,ENTPD2,FGFR2,FRAS1,FREM1,FREM2,GPC5,HMCN1,HMCN2,HSPG2,IMPG1,IMPG2,ITGB4,LAD1,LAMA1,LAMA3,LAMA4,LAMB1,LAMB3,LAMB4,LAMC2,LAMC3,LTBP1,LTBP3,LTBP4,MMRN1,MMRN2,MYOC,NAV2,NID1,NID2,NPNT,NTN4,P3H2,PCSK6,PLOD3,POSTN,PTPRZ1,PXDN,SPARCL1,THBS…
GO:0005654	nucleoplasm	1.89103e-08	1.89103e-08	1	AAGAB,ABCB6,ABCB8,ABCC6,ABHD14B,ABITRAM,ABL1,ACBD5,ACIN1,ACOT12,ACSL5,ADAMTS4,ADIRF,ADK,ADRA1A,AEN,AFF3,AFTPH,AHCTF1,AIRE,AKAP8,AKAP8L,AKIRIN2,AKNA,AKR1B1,ALDH1L2,ALKBH3,ALKBH6,ALKBH8,ANGEL2,ANKLE1,ANKRD1,ANKRD11,ANKRD12,ANKRD17,ANKRD61,ANLN,AP5Z1,APLF,APTX,ARHGAP18,ARHGAP28,ARHGEF11,ARID1B,ARID4B,ARID5A,ARL3,ARMC12,ARNTL2,ASAP3,ASH1L,ATAD2,ATG12,ATM,ATP10D,ATPAF2,ATR,ATRIP,ATXN1L,AURKAIP1,BAG1,B…
GO:0005604	basement membrane	1.66884e-07	1.66884e-07	1	ADAMTS1,ANG,CCDC80,COL15A1,COL28A1,COL4A1,COL4A2,COL4A4,COL4A6,DLG1,EGFLAM,ENTPD2,FRAS1,FREM1,FREM2,HMCN1,HMCN2,HSPG2,ITGB4,LAD1,LAMA1,LAMA3,LAMA4,LAMB1,LAMB3,LAMB4,LAMC2,LAMC3,MMRN2,NID1,NID2,NPNT,NTN4,P3H2,PXDN,THBS2,TNC,USH2A,VWA2
GO:0005576	extracellular region	3.13713e-07	3.13713e-07	1	A1BG,A2M,A2ML1,ABCB6,ABCC6,ACE2,ACP3,ADA2,ADAM15,ADAMTS1,ADAMTS12,ADAMTS14,ADAMTS15,ADAMTS16,ADAMTS17,ADAMTS19,ADAMTS2,ADAMTS20,ADAMTS4,ADAMTSL1,ADAMTSL3,ADAMTSL5,ADCK1,ADGRB1,ADGRG1,ADM2,ADNP,AFM,AFP,AGO2,AGT,ALDOA,AMH,AMN,ANG,ANGPT4,ANGPTL4,ANGPTL7,ANOS1,ANPEP,AOC1,APOA5,APOB,APOC3,APOM,AREG,ARSG,AXL,AZGP1,BAG6,BCAN,BCHE,BHMT,BMP3,BMPER,BPI,BPIFB1,BPIFC,C10ORF99,C1QL2,C1QTNF1,C4BPB,C6,C8A,C8B,C…
GO:0098590	plasma membrane region	3.22866e-07	3.22866e-07	1	ABCA8,ABCB11,ABCC1,ABCC2,ABCC3,ABCC4,ABCC6,ABCG5,ABCG8,ACE2,ADCY10,ADCY3,ADRA1A,ADRB2,AGER,AIF1,AJAP1,ALPK2,AMN,ANK2,ANK3,ANTXR1,AP2A1,APC,APC2,APPL2,ARHGEF2,ATP12A,ATP6V1B2,ATP7B,BBS4,BBS5,BBS7,BEST1,BSND,BVES,C2CD2L,C5AR1,C5AR2,CA4,CALHM1,CALHM3,CAV3,CAVIN1,CAVIN4,CD44,CDH1,CDH13,CDH15,CDH16,CDH17,CDH2,CDHR2,CHRNA2,CHRNB3,CHRND,CHRNG,CLDN19,CLDN8,CLN3,CLSTN1,CLSTN2,CLSTN3,CLTCL1,CNNM4,CNTFR,CNT…
GO:0031982	vesicle	6.69446e-07	6.69446e-07	1	ABCA12,ABCA13,ABCA3,ABCA4,ABCA5,ABCB6,ABCC4,ACP3,ACTL7A,ACTL9,ADAM15,ADAM8,ADAMTS1,ADGRF5,ADRB2,AFTPH,AGO2,ALDOA,ALS2,AMN,ANGPTL6,ANKFY1,ANKRD27,ANPEP,ANXA3,ANXA4,ANXA7,AOC1,AP2A1,AP4M1,AP5M1,APBB2,APPL2,ARFGEF2,ARHGEF2,ARRDC3,ASTL,ATM,ATP11A,ATP13A2,ATP6V0D1,ATP6V1E2,ATP7B,ATP8B3,AVL9,AXIN1,AZIN2,BAG6,BAIAP2L2,BHMT,BRCA2,C17ORF75,CA4,CABS1,CADPS2,CAPN11,CARMIL1,CARMIL2,CARTPT,CATSPER3,CATSPER4,C…
GO:0099081	supramolecular polymer	6.34954e-06	6.34954e-06	1	ABRAXAS2,ACTN1,ACTN3,AIF1,AKAP4,AKNA,ANKRD1,APC,APC2,ARHGAP18,ARHGEF2,ARL3,ASPM,ATP2B4,BAG3,C10ORF71,C4ORF47,CACNA1S,CAMSAP1,CAMSAP2,CAMSAP3,CARMIL1,CAVIN4,CCDC66,CD2AP,CDK5RAP2,CDK5RAP3,CENPE,CEP162,CEP295,CHMP1A,CHMP6,CHMP7,CKAP5,CLIP1,CLMP,COL10A1,COL11A1,COL1A2,COL27A1,COL4A1,COL4A2,COL4A4,COL4A6,CSPP1,CTTN,DLG1,DMTN,DNAH1,DNAH10,DNAH11,DNAH14,DNAH3,DNAH5,DNAH6,DNAH7,DNAH8,DNAJB6,DNM1L,DNM2,D…
GO:0110165	cellular anatomical entity	8.88592e-06	8.88592e-06	1	A1BG,A2M,A2ML1,A3GALT2,AACS,AADACL2,AADACL3,AAGAB,AAK1,AANAT,ABAT,ABCA10,ABCA12,ABCA13,ABCA3,ABCA4,ABCA5,ABCA8,ABCB10,ABCB11,ABCB5,ABCB6,ABCB7,ABCB8,ABCC1,ABCC12,ABCC2,ABCC3,ABCC4,ABCC6,ABCC8,ABCD3,ABCG1,ABCG5,ABCG8,ABHD14B,ABI3BP,ABITRAM,ABL1,ABL2,ABLIM1,ABO,ABRAXAS2,ABTB1,ACAA1,ACAA2,ACACB,ACAD11,ACAD9,ACADSB,ACAT2,ACBD3,ACBD4,ACBD5,ACE2,ACER1,ACER3,ACIN1,ACOT12,ACOT4,ACOX2,ACOXL,ACP3,ACSBG1,AC…
GO:0030141	secretory granule	1.92243e-05	1.92243e-05	1	ABCA12,ABCA3,ABCC4,ACTL7A,ACTL9,ADAM8,ADRB2,ANGPTL6,ANXA3,ANXA7,ASTL,ATP6V1E2,ATP8B3,BRCA2,CA4,CAPN11,CARTPT,CATSPER3,CATSPER4,CCDC62,CEP131,CHGA,CHGB,CMA1,CRISP3,DBH,DKKL1,EXOC3L1,F5,FAM170B,FSTL4,GARS1,GHRHR,GKN1,HPS4,HSPD1,HYAL3,IFT20,IQCF1,ITPR1,KLK5,KNL1,LTF,MMRN1,MROH2B,NAPSA,NCF2,NLRP5,OLFM4,PADI6,PCSK2,PDYN,POMT1,PRSS55,PTPRN,RAB3A,SCG2,SCG5,SELP,SERPINA5,SERPINI1,SLC30A8,SLC9A8,SNAP23,SP…
GO:0099512	supramolecular fiber	3.35108e-05	3.35108e-05	1	ABRAXAS2,ACTN1,ACTN3,AIF1,AKAP4,AKNA,ANKRD1,APC,APC2,ARHGAP18,ARHGEF2,ARL3,ASPM,ATP2B4,BAG3,C10ORF71,C4ORF47,CACNA1S,CAMSAP1,CAMSAP2,CAMSAP3,CARMIL1,CAVIN4,CCDC66,CD2AP,CDK5RAP2,CDK5RAP3,CENPE,CEP162,CEP295,CHMP1A,CHMP6,CHMP7,CKAP5,CLIP1,CLMP,COL11A1,COL1A2,COL27A1,CSPP1,CTTN,DLG1,DMTN,DNAH1,DNAH10,DNAH11,DNAH14,DNAH3,DNAH5,DNAH6,DNAH7,DNAH8,DNAJB6,DNM1L,DNM2,DSP,DST,DYNC2H1,EML4,FAM161B,FAM83H,F…
GO:0031514	motile cilium	4.15816e-05	4.15816e-05	1	ACTL7A,ADCY10,AKAP4,ATP2B4,BBS4,CABS1,CAMSAP3,CATSPER1,CATSPER4,CATSPERE,CATSPERG,CATSPERZ,CCDC65,CCR6,CEP89,CFAP221,CFAP251,CFAP47,CFAP52,CFAP58,CFAP69,CFAP70,CROCC,DNAH1,DNAH10,DNAH11,DNAH17,DNAH5,DNAH8,DNAI4,DNALI1,DRC7,DYNC2H1,ENO4,FSIP2,GAS8,GK2,GLI2,HSPD1,HYAL3,IFT20,IFT81,IQCD,KLC3,MROH2B,NME8,NPHP1,ODAD4,ODF1,OXCT2,PFKM,ROPN1L,RSPH6A,SAXO1,SCNN1A,SEPTIN12,SEPTIN4,SLC26A3,SLC26A6,SPAG16,SP…
GO:0036064	ciliary basal body	5.73179e-05	5.73179e-05	1	AGBL2,AGBL4,AHI1,ARL3,ARMC9,B9D1,BBS4,BBS5,BBS7,C2CD3,CAMSAP3,CCDC170,CCDC178,CCDC65,CCDC66,CDC45,CDK10,CENPJ,CEP131,CEP41,CEP78,CFAP157,CFAP410,CIBAR2,CILK1,DLG5,DZIP1,DZIP1L,EFHC2,ENTR1,EVC,GAS2L2,GLE1,IFT122,IFT140,IFT20,IFT81,IFT88,IQCD,KIF17,MAPK15,NEDD1,ODAD3,OFD1,PCM1,PKHD1,POC1B,PPP1R32,RP2,RPGRIP1L,RTTN,SAXO1,SDCCAG8,TBC1D31,TTC8,TTLL4,USH2A,WDR11,WDR35,WHRN
GO:0097708	intracellular vesicle	5.87076e-05	5.87076e-05	1	ABCA12,ABCA13,ABCA3,ABCA4,ABCA5,ABCB6,ABCC4,ACTL7A,ACTL9,ADAM8,ADAMTS1,ADGRF5,ADRB2,AFTPH,ALS2,AMN,ANGPTL6,ANKFY1,ANKRD27,ANXA3,ANXA7,AP2A1,AP4M1,AP5M1,APBB2,APPL2,ARFGEF2,ARRDC3,ASTL,ATM,ATP11A,ATP13A2,ATP6V0D1,ATP6V1E2,ATP7B,ATP8B3,AVL9,AXIN1,AZIN2,BRCA2,C17ORF75,CA4,CABS1,CADPS2,CAPN11,CARMIL1,CARMIL2,CARTPT,CATSPER3,CATSPER4,CBY2,CCDC62,CD22,CD68,CD93,CDC42EP4,CDIP1,CEMIP,CEP131,CHGA,CHGB,CHM…
HP:0000007	Autosomal recessive inheritance	1.43058e-13	1.43058e-13	1	ABAT,ABCA12,ABCA3,ABCA4,ABCA5,ABCB11,ABCC2,ABCC6,ABCC8,ABCD3,ABCG5,ABCG8,ACAD9,ACADSB,ACBD5,ACER3,ACOX2,ACSL5,ACTL9,ADA,ADA2,ADAMTS17,ADAMTS18,ADAMTS19,ADAMTS2,ADAMTSL4,ADCY3,ADGRG1,ADGRV1,ADK,AFG3L2,AFP,AGBL5,AGT,AGXT,AGXT2,AHI1,AIMP1,AIP,AIRE,AK7,ALAD,ALDH3A2,ALDH4A1,ALDH5A1,ALDOA,ALDOB,ALG3,ALG8,ALKBH8,ALMS1,ALOX12B,ALS2,AMH,AMN,AMPD2,ANK3,ANKLE2,ANKS6,ANO6,ANTXR1,AOPEP,AP4M1,AP5Z1,APC2,APOB,A…

## Sheet: Table S4
GO.ID	Description	p.Val	FDR	Phenotype	Genes
GO:0005515	protein binding	4.24198e-53	4.24198e-53	1	A2M,AAAS,AADAT,AAK1,AASDH,ABAT,ABCA12,ABCB1,ABCB10,ABCB7,ABCB9,ABCD4,ABCG1,ABCG5,ABI3BP,ABL1,ABL2,ABLIM1,ABRA,ABTB1,ABTB2,ACACA,ACACB,ACADM,ACADSB,ACAP3,ACCS,ACD,ACE,ACE2,ACHE,ACKR1,ACOT12,ACOX1,ACP3,ACSL3,ACTN1,ACVR1,ACVR1C,ACVR2B,ADAM17,ADAM8,ADAMTS4,ADAMTSL4,ADAMTSL5,ADCY4,ADD2,ADGB,ADGRA2,ADGRA3,ADH5,ADORA2A,ADRA1A,ADRA1D,ADRA2A,ADRB1,ADRB3,ADSL,AFAP1L2,AFDN,AFTPH,AGAP1,AGBL5,AGER,AGL,AGR2,AG…
GO:0003824	catalytic activity	7.53037e-36	7.53037e-36	1	A3GALT2,A4GALT,AACS,AADAC,AADACL2,AADACL3,AADACL4,AADAT,AAK1,AANAT,AARS2,AASS,ABAT,ABCA12,ABCA13,ABCA3,ABCA4,ABCA5,ABCA8,ABCA9,ABCB1,ABCB10,ABCB11,ABCB4,ABCB5,ABCB7,ABCB8,ABCB9,ABCC1,ABCC10,ABCC11,ABCC12,ABCC2,ABCC4,ABCC5,ABCC6,ABCD4,ABCF1,ABCF3,ABCG1,ABCG5,ABHD16A,ABHD5,ABHD6,ABL1,ABL2,ACAA1,ACACA,ACACB,ACAD11,ACAD8,ACAD9,ACADL,ACADM,ACADS,ACADSB,ACAT1,ACAT2,ACCS,ACCSL,ACE,ACE2,ACHE,ACO2,ACOT12,…
GO:0043167	ion binding	2.62453e-24	2.62453e-24	1	AADAT,AAK1,AARS2,ABAT,ABCA10,ABCA12,ABCA13,ABCA3,ABCA4,ABCA5,ABCA6,ABCA8,ABCA9,ABCB1,ABCB10,ABCB11,ABCB4,ABCB5,ABCB7,ABCB8,ABCB9,ABCC1,ABCC10,ABCC11,ABCC12,ABCC2,ABCC4,ABCC5,ABCC6,ABCD4,ABCF1,ABCF3,ABCG1,ABCG5,ABL1,ABL2,ACACA,ACACB,ACAD11,ACAD8,ACAD9,ACADL,ACADM,ACADS,ACADSB,ACAT1,ACBD5,ACBD7,ACCS,ACCSL,ACE,ACHE,ACO2,ACOT12,ACOX1,ACOX2,ACOX3,ACOXL,ACSL1,ACSS1,ACTN1,ACVR1,ACVR1C,ACVR2B,ADA,ADAM8,A…
GO:0043169	cation binding	2.92843e-16	2.92843e-16	1	ABL1,ABL2,ACACA,ACACB,ACAT1,ACE,ACHE,ACO2,ACSS1,ACTN1,ACVR2B,ADA,ADAM8,ADAMTS1,ADAMTS14,ADAMTS20,ADAMTS4,ADAMTS8,ADAMTS9,ADAT2,ADCY3,ADCY4,ADGRE1,ADGRE3,ADGRE5,ADGRL4,ADGRV1,ADH4,ADH5,ADPRH,ADRA2A,ADRB3,AEBP1,AGAP1,AGBL2,AGBL3,AGBL4,AGBL5,AGMAT,AGMO,AGTPBP1,AIF1,AIRE,AK8,AKAP13,ALAD,ALKBH1,ALKBH8,ALOX12B,ALOX15B,ALOXE3,AMFR,ANG,ANKFY1,ANKIB1,ANKZF1,ANPEP,ANTXR2,ANXA10,ANXA11,ANXA7,AOAH,AOC1,AOC2,…
GO:0046872	metal ion binding	6.51616e-16	6.51616e-16	1	ABL1,ABL2,ACACA,ACACB,ACAT1,ACE,ACO2,ACTN1,ACVR2B,ADA,ADAM8,ADAMTS1,ADAMTS14,ADAMTS20,ADAMTS4,ADAMTS8,ADAMTS9,ADAT2,ADCY3,ADCY4,ADGRE1,ADGRE3,ADGRE5,ADGRL4,ADGRV1,ADH4,ADH5,ADPRH,AEBP1,AGAP1,AGBL2,AGBL3,AGBL4,AGBL5,AGMAT,AGMO,AGTPBP1,AIF1,AIRE,AKAP13,ALAD,ALKBH1,ALKBH8,ALOX12B,ALOX15B,ALOXE3,AMFR,ANG,ANKFY1,ANKIB1,ANKZF1,ANPEP,ANTXR2,ANXA10,ANXA11,ANXA7,AOAH,AOC1,AOC2,APEX2,APLP1,APLP2,APOA4,AR,A…
GO:0030554	adenyl nucleotide binding	1.43105e-14	1.43105e-14	1	AAK1,AARS2,ABCA10,ABCA12,ABCA13,ABCA3,ABCA4,ABCA5,ABCA6,ABCA8,ABCA9,ABCB1,ABCB10,ABCB11,ABCB4,ABCB5,ABCB7,ABCB8,ABCB9,ABCC1,ABCC10,ABCC11,ABCC12,ABCC2,ABCC4,ABCC5,ABCC6,ABCD4,ABCF1,ABCF3,ABCG1,ABCG5,ABL1,ABL2,ACACA,ACACB,ACBD5,ACBD7,ACOT12,ACSL1,ACSS1,ACVR1,ACVR1C,ACVR2B,ADCK1,ADCK2,ADCY3,ADCY4,ADH4,AK4,AK6,AK7,AK8,ALDH18A1,ALK,ALPK1,ALPK2,AMHR2,ANKK1,APAF1,APRT,ARAF,ASCC3,ASPDH,ASS1,ATAD2B,ATM,A…
GO:0032559	adenyl ribonucleotide binding	2.30666e-14	2.30666e-14	1	AAK1,AARS2,ABCA10,ABCA12,ABCA13,ABCA3,ABCA4,ABCA5,ABCA6,ABCA8,ABCA9,ABCB1,ABCB10,ABCB11,ABCB4,ABCB5,ABCB7,ABCB8,ABCB9,ABCC1,ABCC10,ABCC11,ABCC12,ABCC2,ABCC4,ABCC5,ABCC6,ABCD4,ABCF1,ABCF3,ABCG1,ABCG5,ABL1,ABL2,ACACA,ACACB,ACBD5,ACBD7,ACOT12,ACSL1,ACSS1,ACVR1,ACVR1C,ACVR2B,ADCK1,ADCK2,ADCY3,ADCY4,AK4,AK6,AK7,AK8,ALDH18A1,ALK,ALPK1,ALPK2,AMHR2,ANKK1,APAF1,APRT,ARAF,ASCC3,ASS1,ATAD2B,ATM,ATP10D,ATP11…
GO:0005524	ATP binding	4.33936e-14	4.33936e-14	1	AAK1,AARS2,ABCA10,ABCA12,ABCA13,ABCA3,ABCA4,ABCA5,ABCA6,ABCA8,ABCA9,ABCB1,ABCB10,ABCB11,ABCB4,ABCB5,ABCB7,ABCB8,ABCB9,ABCC1,ABCC10,ABCC11,ABCC12,ABCC2,ABCC4,ABCC5,ABCC6,ABCD4,ABCF1,ABCF3,ABCG1,ABCG5,ABL1,ABL2,ACACA,ACACB,ACOT12,ACSL1,ACVR1,ACVR1C,ACVR2B,ADCK1,ADCK2,ADCY3,ADCY4,AK4,AK6,AK7,AK8,ALDH18A1,ALK,ALPK1,ALPK2,AMHR2,ANKK1,ARAF,ASCC3,ASS1,ATAD2B,ATM,ATP10D,ATP11A,ATP13A1,ATP13A2,ATP13A3,ATP…
GO:0016787	hydrolase activity	2.3149e-13	2.3149e-13	1	AADAC,AADACL2,AADACL3,AADACL4,ABCA12,ABCA13,ABCA3,ABCA4,ABCA5,ABCA8,ABCA9,ABCB1,ABCB10,ABCB11,ABCB4,ABCB5,ABCB7,ABCB8,ABCB9,ABCC1,ABCC10,ABCC11,ABCC12,ABCC2,ABCC4,ABCC5,ABCC6,ABCD4,ABCF1,ABCF3,ABCG1,ABCG5,ABHD16A,ABHD6,ACE,ACE2,ACHE,ACOT12,ACOT4,ACOT8,ACOT9,ACP3,ACP6,ADA,ADAD1,ADAL,ADAM11,ADAM12,ADAM17,ADAM18,ADAM19,ADAM2,ADAM21,ADAM22,ADAM23,ADAM28,ADAM29,ADAM33,ADAM8,ADAMDEC1,ADAMTS1,ADAMTS12,A…
GO:0140640	catalytic activity, acting on a nucleic acid	2.07495e-12	2.07495e-12	1	AARS2,ALKBH1,ALKBH8,ANG,ANKZF1,APLF,APTX,AQR,ASCC3,ATRX,BLM,BRIP1,CARS1,CARS2,CECR2,CHD1L,CHD3,CHD6,CHD7,CHD9,CMTR1,CMTR2,CNOT7,CPSF3L,DALRD3,DARS2,DBR1,DCLRE1A,DCP2,DDX10,DDX11,DDX17,DDX19B,DDX20,DDX21,DDX24,DDX28,DDX4,DDX42,DDX43,DDX47,DDX49,DDX52,DDX54,DDX55,DDX56,DDX58,DDX59,DFFB,DHX29,DHX32,DHX33,DHX34,DHX35,DHX37,DHX57,DHX58,DHX9,DICER1,DIMT1,DIS3L,DIS3L2,DKC1,DNASE1,DNASE1L1,DNASE1L3,DNASE…
GO:0005509	calcium ion binding	8.30082e-10	8.30082e-10	1	ACTN1,ADAM8,ADGRE1,ADGRE3,ADGRE5,ADGRL4,ADGRV1,AIF1,ALOX15B,ANXA10,ANXA11,ANXA7,AOAH,AOC1,ASPN,ASTN2,ATP2A1,BAIAP3,BGLAP,BMP1,C1S,CABP2,CABP5,CABP7,CABS1,CABYR,CALML4,CALML5,CALR,CALR3,CAMKK2,CAPN1,CAPN11,CAPN14,CAPN2,CAPN9,CAPNS1,CAPS,CAPS2,CBLB,CBLC,CD93,CDH1,CDH10,CDH12,CDH13,CDH15,CDH16,CDH17,CDH19,CDH2,CDH22,CDH26,CDH3,CDH5,CDH6,CDHR2,CDHR3,CDHR4,CDHR5,CELSR2,CELSR3,CGREF1,CIB3,CLEC4A,CLEC4E…
GO:0140657	ATP-dependent activity	9.68868e-09	9.68868e-09	1	ABCA10,ABCA12,ABCA13,ABCA3,ABCA4,ABCA5,ABCA6,ABCA8,ABCA9,ABCB1,ABCB10,ABCB11,ABCB4,ABCB5,ABCB7,ABCB8,ABCB9,ABCC1,ABCC10,ABCC11,ABCC12,ABCC2,ABCC4,ABCC5,ABCC6,ABCD4,ABCF1,ABCF3,ABCG1,ABCG5,ACSBG1,ACSF3,ACSL1,ACSL3,ACSL4,ACSL5,ACSM1,AK6,AQR,ASCC3,ATAD2B,ATF7IP,ATG7,ATP10D,ATP11A,ATP13A1,ATP13A2,ATP13A3,ATP13A5,ATP1A4,ATP2A1,ATP2A3,ATP2B4,ATP2C1,ATP2C2,ATP6V0A2,ATP6V0A4,ATP6V1B1,ATP6V1B2,ATP6V1C2,AT…
GO:0016798	hydrolase activity, acting on glycosyl bonds	1.13779e-07	1.13779e-07	1	ADPRH,AGL,BST1,CEMIP,CHIA,CHIT1,CTBS,DNPH1,EDEM1,EDEM2,ENGASE,FUCA1,FUCA2,GAA,GALC,GANC,GBA1,GBA2,GBE1,GLA,GLB1,GLB1L,GLB1L2,GLB1L3,GM2A,GNE,GUSB,HEXA,HEXD,HPSE,HYAL1,HYAL3,IDUA,KL,KLB,LCT,LCTL,LYG2,MAN1B1,MAN1C1,MAN2A2,MAN2B1,MAN2C1,MANBA,MANEA,MANEAL,MBD4,MGAM,MGAM2,MOGS,MPG,MUTYH,NAGA,NAGLU,NEIL1,NEIL2,NEIL3,NEU1,NEU2,NEU3,NTHL1,OARD1,OGG1,OTOG,OTOGL,PARG,SARM1,SI,SPACA3,TDG,TMEM2,TREH,UNG
GO:0043168	anion binding	1.61971e-07	1.61971e-07	1	AADAT,AAK1,AARS2,ABAT,ABCA10,ABCA12,ABCA13,ABCA3,ABCA4,ABCA5,ABCA6,ABCA8,ABCA9,ABCB1,ABCB10,ABCB11,ABCB4,ABCB5,ABCB7,ABCB8,ABCB9,ABCC1,ABCC10,ABCC11,ABCC12,ABCC2,ABCC4,ABCC5,ABCC6,ABCD4,ABCF1,ABCF3,ABCG1,ABCG5,ABL1,ABL2,ACACA,ACACB,ACAD11,ACAD8,ACAD9,ACADL,ACADM,ACADS,ACADSB,ACBD5,ACBD7,ACCS,ACCSL,ACE,ACOT12,ACOX1,ACOX2,ACOX3,ACOXL,ACSL1,ACSS1,ACVR1,ACVR1C,ACVR2B,ADAP2,ADCK1,ADCK2,ADCY10,ADCY3,AD…
GO:0140097	catalytic activity, acting on DNA	4.15942e-07	4.15942e-07	1	ALKBH1,APLF,APTX,ASCC3,ATRX,BLM,BRIP1,CECR2,CHD1L,CHD3,CHD6,CHD7,CHD9,DCLRE1A,DDX11,DFFB,DHX9,DKC1,DNASE1,DNASE1L1,DNASE1L3,DNASE2,DNASE2B,DNTT,DSCC1,ENDOV,ERCC4,ERCC6,ERCC6L,EXD2,EXO1,EXO5,FAN1,FTO,G3BP1,GEN1,HELB,HELLS,HELQ,HLTF,HMGA2,IGHMBP2,ISG20,LIG3,MBD4,MCM4,MCM7,MCM9,MEIOB,METTL4,MLH1,MLH3,MPG,MSH2,MSH3,MSH4,MSH6,MUS81,MUTYH,MYO18A,N4BP2,NAV2,NEIL1,NEIL2,NEIL3,NIPBL,NME1,NTHL1,OGG1,PGBD5,…
GO:0016740	transferase activity	8.98256e-07	8.98256e-07	1	A3GALT2,A4GALT,AADAT,AAK1,AANAT,ABAT,ABHD5,ABL1,ABL2,ACAA1,ACAT1,ACAT2,ACVR1,ACVR1C,ACVR2B,ADCK1,ADCK2,ADPGK,AGK,AGL,AGPAT1,AGXT2,AK4,AK6,AK7,AK8,ALAS2,ALDH18A1,ALDH1L2,ALG1,ALG13,ALG3,ALG5,ALG6,ALG8,ALG9,ALK,ALKBH8,ALPK1,ALPK2,AMFR,AMHR2,ANKIB1,ANKK1,APRT,ARAF,AREL1,ARMT1,ART1,ART3,ART4,ART5,AS3MT,ASH1L,ASMT,ASMTL,ATE1,ATIC,ATM,ATPSCKMT,ATR,AURKC,AWAT1,AXL,B3GALNT2,B3GALT5,B3GAT1,B3GNT2,B3GNT5,B…
GO:0097367	carbohydrate derivative binding	1.46804e-06	1.46804e-06	1	AAK1,AARS2,ABCA10,ABCA12,ABCA13,ABCA3,ABCA4,ABCA5,ABCA6,ABCA8,ABCA9,ABCB1,ABCB10,ABCB11,ABCB4,ABCB5,ABCB7,ABCB8,ABCB9,ABCC1,ABCC10,ABCC11,ABCC12,ABCC2,ABCC4,ABCC5,ABCC6,ABCD4,ABCF1,ABCF3,ABCG1,ABCG5,ABI3BP,ABL1,ABL2,ACACA,ACACB,ACBD5,ACBD7,ACOT12,ACSL1,ACSS1,ACVR1,ACVR1C,ACVR2B,ADAMTS1,ADCK1,ADCK2,ADCY3,ADCY4,ADGRG1,AGAP1,AIFM1,AK4,AK6,AK7,AK8,ALDH18A1,ALK,ALPK1,ALPK2,AMHR2,ANG,ANKK1,AOC1,APAF1,A…
GO:0140096	catalytic activity, acting on a protein	1.84378e-06	1.84378e-06	1	AAK1,ABL1,ABL2,ACE,ACE2,ACVR1,ACVR1C,ACVR2B,ADAM11,ADAM12,ADAM17,ADAM18,ADAM19,ADAM2,ADAM21,ADAM22,ADAM23,ADAM28,ADAM29,ADAM33,ADAM8,ADAMDEC1,ADAMTS1,ADAMTS12,ADAMTS13,ADAMTS14,ADAMTS16,ADAMTS17,ADAMTS18,ADAMTS20,ADAMTS4,ADAMTS7,ADAMTS8,ADAMTS9,ADCK1,ADCK2,ADGB,ADPRH,AEBP1,AGBL2,AGBL3,AGBL4,AGBL5,AGTPBP1,AIP,ALK,ALPK1,ALPK2,AMFR,AMHR2,AMZ1,AMZ2,ANKIB1,ANKK1,ANPEP,APEH,ARAF,AREL1,ARMT1,ART1,ART3,A…
GO:0008233	peptidase activity	3.01997e-06	3.01997e-06	1	ACE,ACE2,ADAM11,ADAM12,ADAM17,ADAM18,ADAM19,ADAM2,ADAM21,ADAM22,ADAM23,ADAM28,ADAM29,ADAM33,ADAM8,ADAMDEC1,ADAMTS1,ADAMTS12,ADAMTS13,ADAMTS14,ADAMTS16,ADAMTS17,ADAMTS18,ADAMTS20,ADAMTS4,ADAMTS7,ADAMTS8,ADAMTS9,ADGB,AEBP1,AGBL2,AGBL3,AGBL4,AGBL5,AGTPBP1,AMZ1,AMZ2,ANPEP,APEH,ASPRV1,ASTL,ATG4A,ATG4B,ATG4D,ATP23,ATXN3,BMP1,C1RL,C1S,CAPN1,CAPN11,CAPN14,CAPN2,CAPN7,CAPN8,CAPN9,CAPNS1,CASP14,CASP2,CASP7…
GO:0036094	small molecule binding	3.80251e-06	3.80251e-06	1	AADAT,AAK1,AARS2,ABAT,ABCA10,ABCA12,ABCA13,ABCA3,ABCA4,ABCA5,ABCA6,ABCA8,ABCA9,ABCB1,ABCB10,ABCB11,ABCB4,ABCB5,ABCB7,ABCB8,ABCB9,ABCC1,ABCC10,ABCC11,ABCC12,ABCC2,ABCC4,ABCC5,ABCC6,ABCD4,ABCF1,ABCF3,ABCG1,ABCG5,ABL1,ABL2,ACACA,ACACB,ACAD11,ACAD8,ACAD9,ACADL,ACADM,ACADS,ACADSB,ACBD5,ACBD7,ACCS,ACCSL,ACOT12,ACOX1,ACOX2,ACOX3,ACOXL,ACSL1,ACSS1,ACVR1,ACVR1C,ACVR2B,ADAP2,ADCK1,ADCK2,ADCY3,ADCY4,ADH4,AD…
GO:0005215	transporter activity	6.80496e-06	6.80496e-06	1	ABCA10,ABCA12,ABCA13,ABCA3,ABCA4,ABCA5,ABCA6,ABCA8,ABCA9,ABCB1,ABCB10,ABCB11,ABCB4,ABCB5,ABCB7,ABCB8,ABCB9,ABCC1,ABCC10,ABCC11,ABCC12,ABCC2,ABCC4,ABCC5,ABCC6,ABCD4,ABCG1,ABCG5,ANO1,ANO10,ANO2,ANO5,ANO6,APOA4,APOB,APOM,AQP1,AQP11,AQP5,AQP7,ASIC1,ASIC4,ATG2A,ATG2B,ATP10D,ATP11A,ATP13A1,ATP13A2,ATP13A3,ATP13A5,ATP1A4,ATP2A1,ATP2A3,ATP2B4,ATP2C1,ATP2C2,ATP5G3,ATP5H,ATP5ME,ATP6V0A2,ATP6V0A4,ATP6V1B1,A…
GO:0016788	hydrolase activity, acting on ester bonds	8.92984e-06	8.92984e-06	1	AADAC,AADACL2,AADACL3,ABHD16A,ABHD6,ACHE,ACOT12,ACOT4,ACOT8,ACOT9,ACP3,ACP6,ALDH2,ANG,ANKLE1,ANKZF1,AOAH,APEX2,APLF,APMAP,APTX,ARSB,ARSD,ARSF,ARSG,ARSH,ARSK,ARSL,ASTE1,BAAT,BCHE,CCR1,CDC14A,CDC25A,CDC25B,CDC25C,CES2,CNOT7,CNP,CPPED1,CPSF3L,CTDP1,DAGLB,DBR1,DCLRE1A,DCLRE1B,DCP2,DFFB,DICER1,DIS3L,DIS3L2,DNAJC6,DNASE1,DNASE1L1,DNASE1L3,DNASE2,DNASE2B,DUSP13,DUSP16,DUSP21,DUSP26,DUSP27,DUSP4,ELAC2,EM…
GO:0022857	transmembrane transporter activity	1.49988e-05	1.49988e-05	1	ABCA10,ABCA12,ABCA13,ABCA3,ABCA4,ABCA5,ABCA6,ABCA8,ABCA9,ABCB1,ABCB10,ABCB11,ABCB4,ABCB5,ABCB7,ABCB8,ABCB9,ABCC1,ABCC10,ABCC11,ABCC12,ABCC2,ABCC4,ABCC5,ABCC6,ABCD4,ABCG1,ABCG5,ANO1,ANO10,ANO2,ANO5,ANO6,AQP1,AQP11,AQP5,AQP7,ASIC1,ASIC4,ATP13A1,ATP13A2,ATP13A3,ATP13A5,ATP1A4,ATP2A1,ATP2A3,ATP2B4,ATP2C1,ATP2C2,ATP5G3,ATP5H,ATP5ME,ATP6V0A2,ATP6V0A4,ATP6V1B1,ATP6V1B2,ATP6V1C2,ATP6V1E2,ATP6V1G3,ATP7A,A…
GO:0000166	nucleotide binding	2.14918e-05	2.14918e-05	1	AAK1,AARS2,ABCA10,ABCA12,ABCA13,ABCA3,ABCA4,ABCA5,ABCA6,ABCA8,ABCA9,ABCB1,ABCB10,ABCB11,ABCB4,ABCB5,ABCB7,ABCB8,ABCB9,ABCC1,ABCC10,ABCC11,ABCC12,ABCC2,ABCC4,ABCC5,ABCC6,ABCD4,ABCF1,ABCF3,ABCG1,ABCG5,ABL1,ABL2,ACACA,ACACB,ACAD11,ACAD8,ACAD9,ACADL,ACADM,ACADS,ACADSB,ACBD5,ACBD7,ACOT12,ACOX1,ACOX2,ACOX3,ACOXL,ACSL1,ACSS1,ACVR1,ACVR1C,ACVR2B,ADCK1,ADCK2,ADCY3,ADCY4,ADH4,AGAP1,AIFM1,AK4,AK6,AK7,AK8,AL…
GO:1901265	nucleoside phosphate binding	2.14918e-05	2.14918e-05	1	AAK1,AARS2,ABCA10,ABCA12,ABCA13,ABCA3,ABCA4,ABCA5,ABCA6,ABCA8,ABCA9,ABCB1,ABCB10,ABCB11,ABCB4,ABCB5,ABCB7,ABCB8,ABCB9,ABCC1,ABCC10,ABCC11,ABCC12,ABCC2,ABCC4,ABCC5,ABCC6,ABCD4,ABCF1,ABCF3,ABCG1,ABCG5,ABL1,ABL2,ACACA,ACACB,ACAD11,ACAD8,ACAD9,ACADL,ACADM,ACADS,ACADSB,ACBD5,ACBD7,ACOT12,ACOX1,ACOX2,ACOX3,ACOXL,ACSL1,ACSS1,ACVR1,ACVR1C,ACVR2B,ADCK1,ADCK2,ADCY3,ADCY4,ADH4,AGAP1,AIFM1,AK4,AK6,AK7,AK8,AL…
GO:0004553	hydrolase activity, hydrolyzing O-glycosyl compounds	2.18315e-05	2.18315e-05	1	AGL,CEMIP,CHIA,CHIT1,CTBS,EDEM1,EDEM2,ENGASE,FUCA1,FUCA2,GAA,GALC,GANC,GBA1,GBA2,GBE1,GLA,GLB1,GLB1L,GLB1L2,GLB1L3,GM2A,GNE,GUSB,HEXA,HEXD,HPSE,HYAL1,HYAL3,IDUA,KL,KLB,LCT,LCTL,LYG2,MAN1B1,MAN1C1,MAN2A2,MAN2B1,MAN2C1,MANBA,MANEA,MGAM,MGAM2,MOGS,NAGA,NAGLU,NEU1,NEU2,NEU3,OTOG,OTOGL,PARG,SI,SPACA3,TMEM2,TREH
GO:0042802	identical protein binding	5.70073e-05	5.70073e-05	1	AADAT,ABAT,ABCB10,ABCB7,ABCB9,ABCD4,ABCG1,ACACA,ACACB,ACADM,ACADSB,ACCS,ACE2,ACHE,ACOT12,ACOX1,ACP3,ACTN1,ACVR1,ADD2,ADH5,ADORA2A,ADRA1D,ADRA2A,ADRB3,ADSL,AGER,AGR2,AHI1,AIRE,AKIRIN2,ALAD,ALDH18A1,ALDH3A2,ALDH4A1,ALDH5A1,ALDOB,ALK,ALS2,AMFR,AMHR2,AMOTL1,ANG,ANGPTL4,ANGPTL7,ANO1,ANO2,AOC1,APAF1,APBA2,APEH,APLP1,APLP2,APOA4,APOH,APPL1,APPL2,AQP1,AQP5,ARID5A,ASL,ASMT,ASS1,ATF6,ATG7,ATL2,ATL3,ATM,ATP…
GO:0022804	active transmembrane transporter activity	8.10357e-05	8.10357e-05	1	ABCA10,ABCA12,ABCA13,ABCA3,ABCA4,ABCA5,ABCA6,ABCA8,ABCA9,ABCB1,ABCB10,ABCB11,ABCB4,ABCB5,ABCB7,ABCB8,ABCB9,ABCC1,ABCC10,ABCC11,ABCC12,ABCC2,ABCC4,ABCC5,ABCC6,ABCD4,ABCG1,ABCG5,ATP13A1,ATP13A2,ATP13A3,ATP13A5,ATP1A4,ATP2A1,ATP2A3,ATP2B4,ATP2C1,ATP2C2,ATP6V0A2,ATP6V0A4,ATP6V1B1,ATP6V1B2,ATP6V1C2,ATP6V1E2,ATP6V1G3,ATP7A,ATP7B,CDH17,CFTR,CLCN3,COX4I2,CTNS,CYBRD1,LETM1,MCU,MFSD2B,NDUFA10,NDUFB7,NDUFS8…
GO:0140375	immune receptor activity	8.34113e-05	8.34113e-05	1	C3AR1,C5AR1,CCR1,CCR3,CCR6,CCRL2,CD160,CD4,CD74,CNTFR,CRLF2,CSF2RB,CSF3R,CTSH,CX3CR1,CXCR2,CXCR5,EPOR,FCER1G,FCGR1A,GHR,GPR35,GPR75,IFNAR2,IFNGR1,IL10RA,IL11RA,IL12RB1,IL12RB2,IL17RB,IL17RC,IL17RD,IL17RE,IL18RAP,IL1R1,IL1R2,IL1RAP,IL1RL1,IL1RL2,IL21R,IL22RA1,IL22RA2,IL23R,IL27RA,IL2RA,IL2RB,IL4R,IL5RA,IL6ST,IL7R,IL9R,KLRD1,LEPR,LIFR,OSMR,PIGR,PRLR,XCR1
GO:0032501	multicellular organismal process	3.35063e-49	3.35063e-49	1	AAAS,ABAT,ABCA12,ABCA3,ABCA4,ABCA5,ABCB1,ABCB10,ABCB5,ABCC1,ABCG1,ABCG5,ABHD6,ABI3BP,ABL1,ABL2,ACACA,ACACB,ACADM,ACAP3,ACD,ACE,ACE2,ACHE,ACOX1,ACP3,ACSL1,ACSL3,ACSL4,ACTL7A,ACTL9,ACVR1,ACVR1C,ACVR2B,ADA,ADAD1,ADAM17,ADAM22,ADAM8,ADAMTS1,ADAMTS12,ADAMTS16,ADAMTS18,ADAMTS7,ADAP2,ADAR,ADCY3,ADCY7,ADCY8,ADCY9,ADD2,ADGRA2,ADGRB2,ADGRB3,ADGRF1,ADGRF5,ADGRG1,ADGRG3,ADGRG6,ADGRV1,ADH5,ADIG,ADORA2A,ADRA1A…
GO:0032502	developmental process	4.77556e-34	4.77556e-34	1	A2M,ABCA12,ABCA3,ABCA5,ABCB10,ABCB5,ABI3BP,ABL1,ABL2,ACACB,ACADM,ACAP3,ACD,ACE,ACHE,ACOX1,ACP6,ACSL4,ACTL7A,ACTL8,ACTL9,ACTN1,ACVR1,ACVR1C,ACVR2B,ADA,ADAD1,ADAM17,ADAM19,ADAM22,ADAM8,ADAMTS1,ADAMTS12,ADAMTS16,ADAMTS18,ADAMTS7,ADAMTS9,ADAMTSL4,ADAP2,ADAR,ADCK1,ADCY9,ADD2,ADGRA2,ADGRB2,ADGRB3,ADGRF1,ADGRF5,ADGRG1,ADGRG3,ADGRG6,ADGRV1,ADIG,ADRB1,ADRB3,ADTRP,AFF3,AFF4,AFP,AGER,AGR2,AGT,AGTPBP1,AHSG,A…
GO:0065007	biological regulation	2.221e-32	2.221e-32	1	A2M,A2ML1,AADAC,AAK1,AANAT,ABCA12,ABCA13,ABCA3,ABCA4,ABCA5,ABCA8,ABCB1,ABCB10,ABCB11,ABCB4,ABCB5,ABCB7,ABCB8,ABCC1,ABCC4,ABCG1,ABCG5,ABHD5,ABHD6,ABI3BP,ABL1,ABL2,ABRA,ACACB,ACADM,ACAP3,ACD,ACE,ACE2,ACKR1,ACOT8,ACP3,ACSL1,ACSL3,ACTR5,ACVR1,ACVR1C,ACVR2B,ADA,ADAM17,ADAM19,ADAM22,ADAM8,ADAMTS1,ADAMTS12,ADAMTS18,ADAMTS7,ADAMTS9,ADAMTSL4,ADAP2,ADAR,ADCK1,ADCY10,ADCY3,ADCY4,ADCY7,ADCY8,ADCY9,ADD2,ADGRA…
GO:0048856	anatomical structure development	3.58315e-31	3.58315e-31	1	ABCA12,ABCA3,ABCB10,ABCB5,ABI3BP,ABL1,ABL2,ACACB,ACADM,ACAP3,ACD,ACE,ACHE,ACP6,ACSL4,ACTL7A,ACTL8,ACTL9,ACTN1,ACVR1,ACVR1C,ACVR2B,ADA,ADAD1,ADAM17,ADAM19,ADAM22,ADAM8,ADAMTS1,ADAMTS12,ADAMTS16,ADAMTS18,ADAMTS7,ADAMTSL4,ADAP2,ADAR,ADCK1,ADCY9,ADD2,ADGRA2,ADGRB2,ADGRB3,ADGRF1,ADGRF5,ADGRG1,ADGRG3,ADGRG6,ADGRV1,ADTRP,AFF3,AFF4,AFP,AGER,AGR2,AGT,AGTPBP1,AHSG,AIRE,AK8,AKAP4,AKIRIN2,AKNA,AKR1B1,ALDH3A2…
GO:0048518	positive regulation of biological process	2.38962e-26	2.38962e-26	1	A2M,AADAC,AAK1,ABCA12,ABCA13,ABCA3,ABCA5,ABCA8,ABCB1,ABCB10,ABCB11,ABCB4,ABCB7,ABCG1,ABHD5,ABHD6,ABI3BP,ABL1,ABL2,ABRA,ACACB,ACD,ACE,ACE2,ACP3,ACSL1,ACSL3,ACTR5,ACVR1,ACVR1C,ACVR2B,ADA,ADAM17,ADAM19,ADAM8,ADAMTS1,ADAMTS9,ADAMTSL4,ADAR,ADCK1,ADCY8,ADGRA2,ADGRF5,ADGRG1,ADIG,ADORA2A,ADRA1A,ADRA2A,ADRB1,ADRB3,ADTRP,AFAP1L2,AGER,AGPAT1,AGR2,AGT,AGTPBP1,AGXT2,AHR,AHSG,AIF1,AIFM1,AIRE,AKAP12,AKAP6,AKAP8…
GO:0050896	response to stimulus	1.14959e-25	1.14959e-25	1	A2M,AAK1,AANAT,ABAT,ABCA12,ABCB1,ABCB10,ABCB11,ABCB4,ABCD4,ABCG1,ABHD6,ABI3BP,ABL1,ABL2,ABRA,ABTB2,ACACA,ACACB,ACADM,ACD,ACE2,ACKR1,ACP3,ACSBG1,ACSL1,ACTR5,ACVR1,ACVR1C,ACVR2B,ADA,ADAM17,ADAM23,ADAM8,ADAMTS12,ADAMTS18,ADAMTS7,ADAMTS9,ADAR,ADCY10,ADCY3,ADCY4,ADCY7,ADCY8,ADCY9,ADGRA2,ADGRA3,ADGRB2,ADGRB3,ADGRD2,ADGRE1,ADGRE3,ADGRE5,ADGRF1,ADGRF2,ADGRF3,ADGRF4,ADGRF5,ADGRG1,ADGRG2,ADGRG3,ADGRG4,ADGR…
GO:0050789	regulation of biological process	4.02495e-25	4.02495e-25	1	A2M,A2ML1,AADAC,AAK1,ABCA12,ABCA13,ABCA3,ABCA5,ABCA8,ABCB1,ABCB10,ABCB11,ABCB4,ABCB7,ABCC4,ABCG1,ABCG5,ABHD5,ABHD6,ABI3BP,ABL1,ABL2,ABRA,ACACB,ACADM,ACAP3,ACD,ACE,ACE2,ACKR1,ACOT8,ACP3,ACSL1,ACSL3,ACTR5,ACVR1,ACVR1C,ACVR2B,ADA,ADAM17,ADAM19,ADAM8,ADAMTS1,ADAMTS12,ADAMTS18,ADAMTS7,ADAMTS9,ADAMTSL4,ADAR,ADCK1,ADCY10,ADCY3,ADCY4,ADCY7,ADCY8,ADCY9,ADD2,ADGRA2,ADGRA3,ADGRB2,ADGRB3,ADGRD2,ADGRE1,ADGRE3…
GO:0051179	localization	7.90847e-24	7.90847e-24	1	AAAS,AAK1,ABCA10,ABCA12,ABCA13,ABCA3,ABCA4,ABCA5,ABCA6,ABCA8,ABCA9,ABCB1,ABCB10,ABCB11,ABCB4,ABCB5,ABCB7,ABCB8,ABCB9,ABCC1,ABCC10,ABCC11,ABCC12,ABCC2,ABCC4,ABCC5,ABCC6,ABCD4,ABCG1,ABCG5,ABHD5,ABL1,ABRA,ACACB,ACD,ACE,ACE2,ACSL1,ACSL3,ACVR1C,ADA,ADAM22,ADCY10,ADCY8,ADRA2A,ADTRP,AFM,AFTPH,AGER,AGR2,AGTPBP1,AHSG,AIF1,AIFM1,AIP,AKAIN1,AKAP10,AKAP11,AKAP4,AKAP6,AKAP8L,AKAP9,AKIRIN2,ALMS1,ALOX12B,ALS2,A…
GO:0048522	positive regulation of cellular process	1.38295e-20	1.38295e-20	1	AADAC,AAK1,ABCA12,ABCA13,ABCA3,ABCB1,ABCB10,ABCB4,ABCB7,ABCG1,ABHD5,ABI3BP,ABL1,ABL2,ABRA,ACD,ACE,ACE2,ACP3,ACSL3,ACTR5,ACVR1,ACVR1C,ACVR2B,ADA,ADAM17,ADAM19,ADAM8,ADAMTS1,ADAMTS9,ADAMTSL4,ADAR,ADCK1,ADCY8,ADGRA2,ADGRF5,ADGRG1,ADIG,ADORA2A,ADRA1A,ADRA2A,ADRB3,ADTRP,AFAP1L2,AGER,AGPAT1,AGR2,AGT,AGXT2,AHR,AHSG,AIF1,AIFM1,AIRE,AKAP12,AKAP6,AKAP8L,AKAP9,AKIRIN2,AKNA,ALK,ALOX12B,ALOX15B,ALPK1,ALS2,ALX…
GO:0050794	regulation of cellular process	2.40928e-20	2.40928e-20	1	AADAC,AAK1,ABCA12,ABCA13,ABCA3,ABCA5,ABCB1,ABCB10,ABCB11,ABCB4,ABCB7,ABCG1,ABHD5,ABHD6,ABI3BP,ABL1,ABL2,ABRA,ACACB,ACAP3,ACD,ACE,ACE2,ACKR1,ACOT8,ACP3,ACSL1,ACSL3,ACTR5,ACVR1,ACVR1C,ACVR2B,ADA,ADAM17,ADAM19,ADAM8,ADAMTS1,ADAMTS12,ADAMTS18,ADAMTS7,ADAMTS9,ADAMTSL4,ADAR,ADCK1,ADCY10,ADCY3,ADCY4,ADCY7,ADCY8,ADCY9,ADD2,ADGRA2,ADGRA3,ADGRB2,ADGRB3,ADGRD2,ADGRE1,ADGRE3,ADGRE5,ADGRF1,ADGRF2,ADGRF3,ADGRF…
GO:0006996	organelle organization	8.97863e-19	8.97863e-19	1	AAAS,ABCA3,ABCC4,ABL1,ABLIM1,ACAD9,ACD,ACOT8,ACTL7A,ACTL9,ACTN1,ACTR5,ADCK1,ADD2,ADD3,AFF2,AGTPBP1,AIF1,AIFM1,AIP,AKAP11,AKAP4,AKAP8,AKAP8L,AKAP9,ALMS1,ALPK1,ALS2,AMBRA1,ANKFY1,ANKLE2,ANKRD23,ANKRD27,ANKRD53,AP3B1,AP3D1,APC,APOOL,AQP1,AQP11,ARAP1,ARFGEF1,ARFGEF2,ARHGAP12,ARHGAP18,ARHGAP21,ARHGAP25,ARHGAP44,ARHGEF10,ARHGEF10L,ARHGEF17,ARHGEF18,ARHGEF19,ARHGEF28,ARMC2,ARMC9,ASAP1,ASCC3,ASPM,ASZ1,AT…
GO:0044782	cilium organization	8.39568e-18	8.39568e-18	1	ABCC4,ABLIM1,AKAP4,ALPK1,ARMC2,ARMC9,ASAP1,ATMIN,B9D1,BBS1,BBS10,BBS4,C2CD3,CATIP,CC2D2A,CCDC103,CCDC13,CCDC39,CCDC66,CCDC88A,CCNO,CCP110,CDK10,CELSR2,CENPJ,CEP120,CEP126,CEP131,CEP135,CEP162,CEP164,CEP19,CEP250,CEP290,CEP350,CEP41,CEP78,CEP83,CEP89,CFAP157,CFAP206,CFAP43,CFAP44,CFAP54,CFAP58,CFAP65,CFAP69,CFAP70,CLUAP1,CNTROB,CPLANE1,CROCC,CUNH9ORF116,DCDC2,DNAAF1,DNAAF11,DNAAF3,DNAAF5,DNAH1,DNA…
GO:0007275	multicellular organism development	1.62826e-17	1.62826e-17	1	ABCA12,ABCA3,ABCB10,ABCB5,ABI3BP,ABL1,ABL2,ACACB,ACADM,ACAP3,ACD,ACE,ACSL4,ACVR1,ACVR1C,ACVR2B,ADA,ADAM17,ADAM22,ADAM8,ADAMTS1,ADAMTS12,ADAMTS16,ADAMTS18,ADAMTS7,ADAP2,ADAR,ADCY9,ADD2,ADGRA2,ADGRB2,ADGRB3,ADGRF1,ADGRF5,ADGRG1,ADGRG6,ADTRP,AFF3,AFP,AGER,AGR2,AGT,AGTPBP1,AHSG,AIRE,AK8,AKIRIN2,AKNA,AKR1B1,ALDH3A2,ALDH5A1,ALG5,ALK,ALKBH1,ALOX15B,ALPK2,ALS2,AMBRA1,AMER1,AMH,AMIGO2,AMIGO3,ANAPC2,ANG,AN…
GO:0030154	cell differentiation	8.23552e-17	8.23552e-17	1	A2M,ABCA12,ABCA5,ABCB10,ABI3BP,ABL1,ABL2,ACADM,ACAP3,ACE,ACHE,ACP6,ACTL7A,ACTL8,ACTL9,ACTN1,ACVR1,ACVR1C,ACVR2B,ADA,ADAD1,ADAM17,ADAM22,ADAM8,ADAMTS12,ADAMTS7,ADAMTS9,ADAMTSL4,ADAR,ADD2,ADGRA2,ADGRB3,ADGRF1,ADGRF5,ADGRG1,ADGRG3,ADGRG6,ADGRV1,ADIG,ADRB1,ADRB3,AFF4,AGER,AGR2,AGT,AGTPBP1,AIRE,AKAP4,AKIRIN2,AKNA,AKR1B1,ALK,ALKBH1,ALOX15B,ALOXE3,ALPK2,ALS2,ALX1,AMBRA1,AMER1,ANGPTL8,ANKRD17,ANKRD23,ANK…
GO:0048869	cellular developmental process	8.23552e-17	8.23552e-17	1	A2M,ABCA12,ABCA5,ABCB10,ABI3BP,ABL1,ABL2,ACADM,ACAP3,ACE,ACHE,ACP6,ACTL7A,ACTL8,ACTL9,ACTN1,ACVR1,ACVR1C,ACVR2B,ADA,ADAD1,ADAM17,ADAM22,ADAM8,ADAMTS12,ADAMTS7,ADAMTS9,ADAMTSL4,ADAR,ADD2,ADGRA2,ADGRB3,ADGRF1,ADGRF5,ADGRG1,ADGRG3,ADGRG6,ADGRV1,ADIG,ADRB1,ADRB3,AFF4,AGER,AGR2,AGT,AGTPBP1,AIRE,AKAP4,AKIRIN2,AKNA,AKR1B1,ALK,ALKBH1,ALOX15B,ALOXE3,ALPK2,ALS2,ALX1,AMBRA1,AMER1,ANGPTL8,ANKRD17,ANKRD23,ANK…
GO:0051234	establishment of localization	3.04306e-16	3.04306e-16	1	AAAS,AAK1,ABCA10,ABCA12,ABCA13,ABCA3,ABCA4,ABCA5,ABCA6,ABCA8,ABCA9,ABCB1,ABCB10,ABCB11,ABCB4,ABCB5,ABCB7,ABCB8,ABCB9,ABCC1,ABCC10,ABCC11,ABCC12,ABCC2,ABCC4,ABCC5,ABCC6,ABCD4,ABCG1,ABCG5,ABL1,ABRA,ACD,ACE,ACE2,ACSL1,ACSL3,ACVR1C,ADA,ADCY10,ADCY8,ADRA2A,ADTRP,AFM,AFTPH,AGER,AGR2,AGTPBP1,AHSG,AIF1,AIFM1,AIP,AKAP4,AKAP6,AKAP8L,AKAP9,AKIRIN2,ALMS1,ALOX12B,ALS2,ANG,ANK1,ANK2,ANK3,ANKFY1,ANKLE1,ANKRD27,…
GO:0060271	cilium assembly	3.46594e-16	3.46594e-16	1	ABCC4,ABLIM1,AKAP4,ALPK1,ARMC2,ARMC9,ASAP1,ATMIN,B9D1,BBS1,BBS10,BBS4,C2CD3,CC2D2A,CCDC103,CCDC13,CCDC39,CCDC66,CCDC88A,CCNO,CCP110,CDK10,CELSR2,CENPJ,CEP120,CEP126,CEP131,CEP135,CEP162,CEP164,CEP19,CEP250,CEP290,CEP350,CEP41,CEP83,CEP89,CFAP157,CFAP206,CFAP43,CFAP44,CFAP54,CFAP58,CFAP65,CFAP69,CFAP70,CLUAP1,CNTROB,CPLANE1,CROCC,CUNH9ORF116,DCDC2,DNAAF1,DNAAF11,DNAAF3,DNAAF5,DNAH1,DNAH17,DNAH5,DN…
GO:0003341	cilium movement	7.23204e-16	7.23204e-16	1	ADCY10,ADCY3,AKAP4,APOB,ARMC2,ASH1L,ATP1A4,ATP2B4,BBS1,BBS4,CABS1,CATSPER1,CATSPER3,CATSPER4,CATSPERZ,CCDC103,CCDC39,CCNYL1,CCR6,CELSR2,CEP131,CFAP157,CFAP206,CFAP251,CFAP43,CFAP44,CFAP45,CFAP52,CFAP54,CFAP58,CFAP65,CFAP69,CFAP70,CUNH9ORF116,DDX4,DNAAF1,DNAAF11,DNAAF5,DNAH1,DNAH11,DNAH5,DNAH7,DNAH9,DNAI4,DRC7,DYX1C1,DZIP1,ENO4,GARIN2,GAS8,GK2,HYDIN,ING2,INPP5B,IQCF1,IQCG,KATNIP,KIF27,KLC3,LZTFL1,…
GO:0000003	reproduction	8.53769e-16	8.53769e-16	1	AAAS,ACE,ACOX1,ACSL4,ACTL7A,ACTL9,ACVR1,ACVR1C,ADA,ADAD1,ADAMTS1,ADCY3,ADGRG1,ADIG,AFF4,AFP,AKAP4,AMH,AMHR2,AP3B1,APOB,AR,ARID4A,ARID5B,ARMC2,ASH1L,ASPM,ASTL,ASZ1,ATM,ATN1,ATP1A4,ATP2B4,ATP8B3,ATRX,AXIN1,AXL,B4GALNT1,BAG6,BBS1,BBS4,BCL2,BCL6,BNC1,BRCA2,BRDT,BRIP1,BTBD18,C11ORF80,C1QBP,CABS1,CABYR,CALR,CASP2,CATSPER1,CATSPER3,CATSPER4,CATSPERZ,CCDC182,CCDC34,CCDC36,CCDC39,CCDC62,CCNB1IP1,CCNYL1,CC…
GO:0022414	reproductive process	1.14434e-15	1.14434e-15	1	AAAS,ACE,ACOX1,ACSL4,ACTL7A,ACTL9,ACVR1,ACVR1C,ADA,ADAD1,ADAMTS1,ADCY3,ADGRG1,ADIG,AFF4,AFP,AKAP4,AMH,AMHR2,AP3B1,APOB,AR,ARID4A,ARID5B,ARMC2,ASH1L,ASPM,ASTL,ASZ1,ATM,ATN1,ATP1A4,ATP2B4,ATP8B3,ATRX,AXIN1,AXL,B4GALNT1,BAG6,BBS1,BBS4,BCL2,BCL6,BNC1,BRCA2,BRDT,BRIP1,BTBD18,C11ORF80,C1QBP,CABS1,CABYR,CALR,CASP2,CATSPER1,CATSPER3,CATSPER4,CATSPERZ,CCDC182,CCDC34,CCDC36,CCDC39,CCDC62,CCNB1IP1,CCNYL1,CC…
GO:0007017	microtubule-based process	1.39714e-15	1.39714e-15	1	AAAS,ABL1,ADCY10,ADCY3,AGTPBP1,AKAP4,AKAP9,ANKRD53,AP3B1,AP3D1,APC,APOB,ARHGAP21,ARHGEF10,ARMC2,ASH1L,ASPM,ATP1A4,ATP2B4,ATRX,ATXN3,ATXN7,AUNIP,AXIN1,BBS1,BBS4,BCCIP,BICD2,BMERB1,BRCA2,C2CD3,CABS1,CAMSAP1,CATSPER1,CATSPER3,CATSPER4,CATSPERZ,CC2D2A,CCDC102B,CCDC103,CCDC120,CCDC13,CCDC170,CCDC39,CCDC61,CCDC66,CCDC68,CCDC69,CCDC8,CCDC84,CCNYL1,CCP110,CCR6,CCSER2,CDC20,CDH5,CDK5RAP2,CELSR2,CENPE,CENP…
GO:0008283	cell population proliferation	7.91872e-15	7.91872e-15	1	ABCB1,ABCC4,ABI3BP,ABL1,ABL2,ABLIM1,ACAP3,ACE,ACVR1C,ADA,ADAM17,ADAMTS1,ADGRF1,ADGRG1,AGER,AGTPBP1,AHR,AIF1,AKAP4,AKNA,ALK,ALKBH1,ALOX15B,ALPK1,ALS2,AMBRA1,ANG,ANKRD27,ANLN,ANO6,APC,APLNR,APOH,APPL2,AQP1,AQP11,AR,ARAP1,ARG2,ARHGAP44,ARHGEF28,ARHGEF6,ARMC2,ARMC9,ARTN,ARX,ASAP1,ASCC3,ASPM,ATM,ATMIN,ATOH1,ATOH8,ATP8B1,AVPR1A,AVPR2,AZI2,B3GNT2,B4GALT5,B4GALT7,B9D1,BAG4,BARHL2,BBS1,BBS10,BBS4,BCL2,BCL…
GO:0048468	cell development	1.18499e-14	1.18499e-14	1	ABCA12,ABCB10,ABL1,ABL2,ACAP3,ACE,ACHE,ACP6,ACTL7A,ACTL9,ACTN1,ACVR1,ADA,ADAD1,ADAM17,ADAM22,ADAM8,ADAMTSL4,ADAR,ADD2,ADGRA2,ADGRF1,ADGRF5,ADGRG3,AFF4,AGER,AGTPBP1,AIRE,AKAP4,AKR1B1,ALK,ALKBH1,ALPK2,ALS2,AMBRA1,ANGPTL8,ANKRD23,ANKRD27,ANKRD54,AP3B1,AP3D1,APPL2,AR,ARHGAP44,ARHGEF10,ARHGEF28,ARID4A,ARID5B,ARMC2,ARMC6,ARTN,ARX,ASAP1,ASPM,ASXL1,ATM,ATOH1,ATP6AP1,ATP8B1,ATRX,AXIN1,AXL,AZI2,B3GNT2,B4GA…
GO:0007155	cell adhesion	1.42419e-14	1.42419e-14	1	ABCA12,ABI3BP,ABL1,ACHE,ACTN1,ACVR1,ADA,ADAM17,ADAM19,ADAM8,ADAMTS12,ADAMTS18,ADD2,ADGRG1,ADORA2A,ADTRP,AGER,AGR2,AIF1,AKNA,AMBRA1,AMIGO3,AP3B1,AP3D1,APOA4,ARG2,ARVCF,ASS1,ASTL,ATM,ATP2C1,ATXN3,AXL,B4GALNT2,BAG4,BCAN,BCL2,BCL6,BCR,BMP7,BST1,BTNL2,C1QBP,CALR,CARMIL1,CASS4,CBLB,CCDC80,CD160,CD164,CD276,CD3E,CD4,CD40LG,CD5,CD6,CD74,CD80,CD81,CD83,CD93,CD96,CDH1,CDH10,CDH12,CDH13,CDH15,CDH16,CDH17,CD…
GO:0120031	plasma membrane bounded cell projection assembly	4.18861e-14	4.18861e-14	1	ABCC4,ABL1,ABLIM1,AIF1,AKAP4,ALPK1,ANLN,ANO6,APC,ARAP1,ARHGEF6,ARMC2,ARMC9,ASAP1,ATMIN,ATP8B1,B9D1,BAG4,BBS1,BBS10,BBS4,BIN3,C2CD3,CARMIL1,CARMIL2,CC2D2A,CCDC103,CCDC13,CCDC39,CCDC66,CCDC88A,CCNO,CCP110,CDC42EP1,CDH13,CDK10,CELSR2,CENPJ,CEP120,CEP126,CEP131,CEP135,CEP162,CEP164,CEP19,CEP250,CEP290,CEP350,CEP41,CEP83,CEP89,CFAP157,CFAP206,CFAP43,CFAP44,CFAP54,CFAP58,CFAP65,CFAP69,CFAP70,CLN3,CLRN1…
GO:0030031	cell projection assembly	5.8006e-14	5.8006e-14	1	ABCC4,ABL1,ABLIM1,AIF1,AKAP4,ALPK1,ANLN,ANO6,APC,ARAP1,ARHGEF6,ARMC2,ARMC9,ASAP1,ATMIN,ATP8B1,B9D1,BAG4,BBS1,BBS10,BBS4,BIN3,C2CD3,CARMIL1,CARMIL2,CC2D2A,CCDC103,CCDC13,CCDC39,CCDC66,CCDC88A,CCNO,CCP110,CDC42EP1,CDH13,CDK10,CELSR2,CENPJ,CEP120,CEP126,CEP131,CEP135,CEP162,CEP164,CEP19,CEP250,CEP290,CEP350,CEP41,CEP83,CEP89,CFAP157,CFAP206,CFAP43,CFAP44,CFAP54,CFAP58,CFAP65,CFAP69,CFAP70,CLN3,CLRN1…
GO:0006810	transport	6.35938e-14	6.35938e-14	1	AAAS,AAK1,ABCA10,ABCA12,ABCA13,ABCA3,ABCA4,ABCA5,ABCA6,ABCA8,ABCA9,ABCB1,ABCB10,ABCB11,ABCB4,ABCB5,ABCB7,ABCB8,ABCB9,ABCC1,ABCC10,ABCC11,ABCC12,ABCC2,ABCC4,ABCC5,ABCC6,ABCD4,ABCG1,ABCG5,ABL1,ABRA,ACD,ACE,ACE2,ACSL1,ACSL3,ACVR1C,ADA,ADCY10,ADCY8,ADRA2A,ADTRP,AFM,AFTPH,AGER,AGR2,AGTPBP1,AHSG,AIF1,AIFM1,AIP,AKAP6,AKAP8L,AKAP9,AKIRIN2,ALMS1,ALOX12B,ALS2,ANG,ANK1,ANK2,ANK3,ANKFY1,ANKLE1,ANKRD27,ANKRD5…
GO:0048232	male gamete generation	7.02035e-14	7.02035e-14	1	ACE,ACOX1,ACTL7A,ACTL9,ADAD1,ADIG,AFF4,AKAP4,AP3B1,APOB,AR,ARID4A,ARMC2,ASPM,ASZ1,ATM,ATN1,ATP1A4,ATRX,AXL,B4GALNT1,BAG6,BBS4,BCL6,BRCA2,BRDT,BRIP1,BTBD18,CABS1,CABYR,CATSPER1,CATSPER3,CATSPER4,CATSPERZ,CCDC34,CCDC36,CCDC62,CCNYL1,CCR6,CDK16,CDYL,CEP131,CEP57,CFAP157,CFAP206,CFAP43,CFAP44,CFAP54,CFAP58,CFAP65,CFAP69,CFTR,CNBD2,CNTD1,COX7B2,CREB3L4,CRTAP,CUNH11ORF74,CUNH3ORF62,DMRT1,DMRTC2,DNAH1,D…
GO:0060294	cilium movement involved in cell motility	7.8601e-14	7.8601e-14	1	ADCY3,AKAP4,APOB,ARMC2,ASH1L,ATP1A4,ATP2B4,BBS1,BBS4,CABS1,CATSPER1,CATSPER3,CATSPER4,CATSPERZ,CCDC39,CCNYL1,CCR6,CEP131,CFAP157,CFAP206,CFAP251,CFAP43,CFAP44,CFAP45,CFAP52,CFAP54,CFAP58,CFAP65,CFAP69,DDX4,DNAAF11,DNAH1,DNAH11,DNAH5,DRC7,DZIP1,ENO4,GARIN2,GAS8,GK2,ING2,INPP5B,IQCF1,IQCG,KLC3,LZTFL1,MEIG1,MKKS,MNS1,NEURL1,NME8,NPHP4,ODAD3,PIH1D3,PLA2G3,PRDM14,PRM3,PRSS55,ROPN1,ROPN1L,RSPH4A,RSPH6A…
GO:0019953	sexual reproduction	1.61291e-13	1.61291e-13	1	AAAS,ACE,ACOX1,ACTL7A,ACTL9,ACVR1,ADAD1,ADAMTS1,ADCY3,ADIG,AFF4,AFP,AKAP4,AP3B1,APOB,AR,ARID4A,ARMC2,ASH1L,ASPM,ASTL,ASZ1,ATM,ATN1,ATP1A4,ATP8B3,ATRX,AXIN1,AXL,B4GALNT1,BAG6,BBS1,BBS4,BCL2,BCL6,BNC1,BRCA2,BRDT,BRIP1,BTBD18,C11ORF80,CABS1,CABYR,CALR,CATSPER1,CATSPER3,CATSPER4,CATSPERZ,CCDC34,CCDC36,CCDC62,CCNB1IP1,CCNYL1,CCR6,CCT3,CCT8,CDC20,CDC25B,CDK16,CDYL,CECR2,CENPS,CEP131,CEP57,CFAP157,CFAP2…
GO:0007018	microtubule-based movement	1.71876e-13	1.71876e-13	1	ADCY10,ADCY3,AGTPBP1,AKAP4,AP3B1,AP3D1,APOB,ARHGAP21,ARMC2,ASH1L,ATP1A4,ATP2B4,BBS1,BBS4,BICD2,CABS1,CATSPER1,CATSPER3,CATSPER4,CATSPERZ,CCDC103,CCDC39,CCNYL1,CCR6,CELSR2,CENPE,CEP131,CFAP157,CFAP206,CFAP251,CFAP43,CFAP44,CFAP45,CFAP52,CFAP54,CFAP58,CFAP65,CFAP69,CFAP70,CLN3,CUNH9ORF116,DDX4,DNAAF1,DNAAF11,DNAAF5,DNAH1,DNAH10,DNAH11,DNAH12,DNAH14,DNAH17,DNAH3,DNAH5,DNAH6,DNAH7,DNAH8,DNAH9,DNAI4,D…
GO:0048870	cell motility	2.04571e-13	2.04571e-13	1	ABHD6,ABL1,ACAP3,ACVR1,ACVR1C,ADA,ADAM17,ADAM8,ADAMTS1,ADAMTS12,ADCY3,ADD2,ADGRA2,ADGRG1,ADGRG3,ADRA2A,ADTRP,AGER,AGT,AIF1,AIRE,AKAP4,ALKBH1,ANG,ANLN,ANO6,APC,APOB,APOH,APPL1,APPL2,AQP1,ARHGAP18,ARHGEF16,ARID5B,ARMC2,ARSB,ARTN,ARX,ASH1L,ASPM,ASTN2,ATM,ATN1,ATOH1,ATOH8,ATP1A4,ATP2B4,AXL,BAG4,BARHL1,BARHL2,BBS1,BBS4,BCAR1,BCL2,BCL6,BCR,BEX4,BIN2,BIN3,BMERB1,BMP10,BMPER,BRAT1,BST1,C1QBP,C1QTNF8,C3AR…
GO:0006950	response to stress	2.41119e-13	2.41119e-13	1	A2M,ABCB1,ABCB10,ABI3BP,ABL1,ACADM,ACD,ACKR1,ACTR5,ACVR1,ADA,ADAM17,ADAM8,ADAMTS12,ADAMTS18,ADAR,ADCY7,ADCY8,ADH5,ADORA2A,ADRA2A,ADRB1,ADRB3,ADTRP,AFAP1L2,AGBL5,AGER,AGR2,AHR,AHSG,AIF1,AIFM1,AKIRIN2,AKNA,AKR1B1,ALKBH1,ALKBH8,ALOX5AP,ALPK1,ALS2,AMBRA1,AMFR,ANG,ANKFN1,ANKLE1,ANKRD17,ANKRD42,ANKZF1,ANO6,AOC1,AP3B1,AP5Z1,APAF1,APBB1,APC,APEX2,APLF,APOA4,APOH,APPL1,APPL2,APTX,AQP1,AQP11,AQP5,AREL1,ARF…
GO:0060285	cilium-dependent cell motility	2.45924e-13	2.45924e-13	1	ADCY3,AKAP4,APOB,ARMC2,ASH1L,ATP1A4,ATP2B4,BBS1,BBS4,CABS1,CATSPER1,CATSPER3,CATSPER4,CATSPERZ,CCDC39,CCNYL1,CCR6,CEP131,CFAP157,CFAP206,CFAP251,CFAP43,CFAP44,CFAP45,CFAP52,CFAP54,CFAP58,CFAP65,CFAP69,DDX4,DNAAF11,DNAH1,DNAH11,DNAH5,DRC1,DRC7,DZIP1,ENO4,GARIN2,GAS8,GK2,ING2,INPP5B,IQCF1,IQCG,KLC3,LZTFL1,MEIG1,MKKS,MNS1,NEURL1,NME8,NPHP4,ODAD3,PIH1D3,PLA2G3,PRDM14,PRM3,PRSS55,ROPN1,ROPN1L,RSPH4A,R…
GO:0001539	cilium or flagellum-dependent cell motility	2.45924e-13	2.45924e-13	1	ADCY3,AKAP4,APOB,ARMC2,ASH1L,ATP1A4,ATP2B4,BBS1,BBS4,CABS1,CATSPER1,CATSPER3,CATSPER4,CATSPERZ,CCDC39,CCNYL1,CCR6,CEP131,CFAP157,CFAP206,CFAP251,CFAP43,CFAP44,CFAP45,CFAP52,CFAP54,CFAP58,CFAP65,CFAP69,DDX4,DNAAF11,DNAH1,DNAH11,DNAH5,DRC1,DRC7,DZIP1,ENO4,GARIN2,GAS8,GK2,ING2,INPP5B,IQCF1,IQCG,KLC3,LZTFL1,MEIG1,MKKS,MNS1,NEURL1,NME8,NPHP4,ODAD3,PIH1D3,PLA2G3,PRDM14,PRM3,PRSS55,ROPN1,ROPN1L,RSPH4A,R…
GO:0097722	sperm motility	4.13522e-13	4.13522e-13	1	ADCY3,AKAP4,APOB,ARMC2,ASH1L,ATP1A4,ATP2B4,CABS1,CATSPER1,CATSPER3,CATSPER4,CATSPERZ,CCDC39,CCNYL1,CCR6,CEP131,CFAP157,CFAP206,CFAP251,CFAP43,CFAP44,CFAP45,CFAP52,CFAP54,CFAP58,CFAP65,CFAP69,DDX4,DNAAF11,DNAH1,DNAH11,DNAH5,DRC7,DZIP1,ENO4,GARIN2,GK2,ING2,INPP5B,IQCF1,IQCG,KLC3,LZTFL1,MEIG1,MNS1,NEURL1,NME8,NPHP4,ODAD3,PIH1D3,PLA2G3,PRDM14,PRM3,PRSS55,ROPN1,ROPN1L,RSPH6A,SLC22A16,SLC9B2,SLC9C1,SOR…
GO:0030317	flagellated sperm motility	4.13522e-13	4.13522e-13	1	ADCY3,AKAP4,APOB,ARMC2,ASH1L,ATP1A4,ATP2B4,CABS1,CATSPER1,CATSPER3,CATSPER4,CATSPERZ,CCDC39,CCNYL1,CCR6,CEP131,CFAP157,CFAP206,CFAP251,CFAP43,CFAP44,CFAP45,CFAP52,CFAP54,CFAP58,CFAP65,CFAP69,DDX4,DNAAF11,DNAH1,DNAH11,DNAH5,DRC7,DZIP1,ENO4,GARIN2,GK2,ING2,INPP5B,IQCF1,IQCG,KLC3,LZTFL1,MEIG1,MNS1,NEURL1,NME8,NPHP4,ODAD3,PIH1D3,PLA2G3,PRDM14,PRM3,PRSS55,ROPN1,ROPN1L,RSPH6A,SLC22A16,SLC9B2,SLC9C1,SOR…
GO:0051239	regulation of multicellular organismal process	5.36959e-13	5.36959e-13	1	ABCA12,ABCB10,ABCG5,ABHD6,ABI3BP,ABL1,ACACB,ACE2,ACP3,ACSL1,ACVR1,ACVR1C,ACVR2B,ADA,ADAM17,ADAM8,ADAMTS1,ADAMTS12,ADAMTS18,ADAMTS7,ADCY7,ADGRA2,ADGRB2,ADGRB3,ADGRF5,ADORA2A,ADRA1A,ADRA2A,ADRB1,ADRB3,ADTRP,AFAP1L2,AGER,AGPAT1,AGT,AHR,AHSG,AIF1,AIRE,AKAP8,AKAP9,AKIRIN2,ALOX12B,ALOX15B,ALPK2,ALX1,AMBRA1,AMIGO2,AMIGO3,ANGPTL7,ANK2,ANKRD27,ANKRD42,ANKRD54,ANO6,AP3B1,AP3D1,APLNR,APOA4,APOA5,APOC3,APOH,…
GO:0051716	cellular response to stimulus	1.67154e-12	1.67154e-12	1	AAK1,AANAT,ABCA12,ABCB10,ABCB11,ABCB4,ABCD4,ABCG1,ABHD6,ABL1,ABL2,ABRA,ABTB2,ACACA,ACD,ACE2,ACKR1,ACP3,ACSL1,ACTR5,ACVR1,ACVR1C,ACVR2B,ADA,ADAM17,ADAM23,ADAM8,ADAMTS12,ADAMTS7,ADAR,ADCY10,ADCY3,ADCY4,ADCY7,ADCY8,ADCY9,ADGRA2,ADGRA3,ADGRB2,ADGRB3,ADGRD2,ADGRE1,ADGRE3,ADGRE5,ADGRF1,ADGRF2,ADGRF3,ADGRF4,ADGRF5,ADGRG1,ADGRG2,ADGRG3,ADGRG4,ADGRG5,ADGRG6,ADGRG7,ADGRL3,ADGRL4,ADGRV1,ADH5,ADORA2A,ADRA1A,…
GO:0048731	system development	2.68726e-12	2.68726e-12	1	ABCA12,ABCA3,ABCB5,ABI3BP,ABL1,ABL2,ACACB,ACADM,ACAP3,ACD,ACE,ACVR1,ADA,ADAM17,ADAM22,ADAM8,ADAMTS1,ADAMTS12,ADAMTS16,ADAMTS18,ADAMTS7,ADAP2,ADAR,ADD2,ADGRA2,ADGRB2,ADGRB3,ADGRF1,ADGRF5,ADGRG1,ADGRG6,ADTRP,AFP,AGER,AGR2,AGT,AGTPBP1,AIRE,AK8,AKIRIN2,AKNA,AKR1B1,ALDH3A2,ALDH5A1,ALK,ALKBH1,ALPK2,ALS2,AMBRA1,AMER1,AMH,AMIGO2,AMIGO3,ANAPC2,ANG,ANGPTL7,ANK2,ANKLE2,ANKRD17,ANKRD27,AP3B1,APAF1,APLNR,APLP…
GO:0030030	cell projection organization	9.20515e-12	9.20515e-12	1	ABCC4,ABL1,ABL2,ABLIM1,ACAP3,ADAM17,ADGRF1,AGER,AIF1,AKAP4,ALK,ALKBH1,ALPK1,ALS2,ANKRD27,ANLN,ANO6,APC,ARAP1,ARHGAP44,ARHGEF28,ARHGEF6,ARMC2,ARMC9,ARTN,ARX,ASAP1,ATMIN,ATOH1,ATP8B1,B3GNT2,B4GALT5,B9D1,BAG4,BARHL2,BBS1,BBS10,BBS4,BCL2,BHLHB9,BIN3,BMP7,BTBD3,C2CD3,CAMK1,CAMSAP1,CARMIL1,CARMIL2,CATIP,CBFA2T2,CC2D2A,CCDC103,CCDC13,CCDC39,CCDC66,CCDC88A,CCNO,CCP110,CD3E,CDC42EP1,CDH13,CDHR2,CDHR5,CDK1…
GO:0007283	spermatogenesis	1.15132e-11	1.15132e-11	1	ACE,ACOX1,ACTL7A,ACTL9,ADAD1,ADIG,AFF4,AKAP4,AP3B1,APOB,AR,ARID4A,ARMC2,ASPM,ASZ1,ATN1,ATP1A4,ATRX,AXL,B4GALNT1,BAG6,BBS4,BCL6,BRCA2,BRDT,BRIP1,BTBD18,CABS1,CABYR,CATSPER1,CATSPER3,CATSPER4,CATSPERZ,CCDC34,CCDC36,CCDC62,CCNYL1,CCR6,CDK16,CDYL,CEP131,CEP57,CFAP157,CFAP206,CFAP43,CFAP44,CFAP54,CFAP58,CFAP65,CFAP69,CFTR,CNBD2,CNTD1,COX7B2,CREB3L4,CRTAP,CUNH11ORF74,CUNH3ORF62,DMRT1,DMRTC2,DNAH1,DPY19…
GO:0007276	gamete generation	1.29697e-11	1.29697e-11	1	ACE,ACOX1,ACTL7A,ACTL9,ACVR1,ADAD1,ADAMTS1,ADIG,AFF4,AFP,AKAP4,AP3B1,APOB,AR,ARID4A,ARMC2,ASPM,ASZ1,ATM,ATN1,ATP1A4,ATRX,AXIN1,AXL,B4GALNT1,BAG6,BBS4,BCL2,BCL6,BNC1,BRCA2,BRDT,BRIP1,BTBD18,CABS1,CABYR,CATSPER1,CATSPER3,CATSPER4,CATSPERZ,CCDC34,CCDC36,CCDC62,CCNYL1,CCR6,CDC25B,CDK16,CDYL,CEP131,CEP57,CFAP157,CFAP206,CFAP43,CFAP44,CFAP54,CFAP58,CFAP65,CFAP69,CFTR,CNBD2,CNTD1,COX7B2,CREB3L4,CRTAP,CU…
GO:0120036	plasma membrane bounded cell projection organization	2.08924e-11	2.08924e-11	1	ABCC4,ABL1,ABL2,ABLIM1,ACAP3,ADAM17,ADGRF1,AGER,AIF1,AKAP4,ALK,ALKBH1,ALPK1,ALS2,ANKRD27,ANLN,ANO6,APC,ARAP1,ARHGAP44,ARHGEF28,ARHGEF6,ARMC2,ARMC9,ARTN,ARX,ASAP1,ATMIN,ATOH1,ATP8B1,B3GNT2,B4GALT5,B9D1,BAG4,BARHL2,BBS1,BBS10,BBS4,BCL2,BHLHB9,BIN3,BMP7,BTBD3,C2CD3,CAMK1,CAMSAP1,CARMIL1,CARMIL2,CATIP,CBFA2T2,CC2D2A,CCDC103,CCDC13,CCDC39,CCDC66,CCDC88A,CCNO,CCP110,CD3E,CDC42EP1,CDH13,CDHR2,CDHR5,CDK1…
GO:0006629	lipid metabolic process	2.70239e-11	2.70239e-11	1	A3GALT2,A4GALT,AACS,AADAC,ABCA12,ABCA3,ABCA4,ABCA5,ABCA8,ABCB11,ABCG1,ABHD16A,ABHD5,ABHD6,ACAA1,ACACA,ACACB,ACAD11,ACAD8,ACAD9,ACADL,ACADM,ACADS,ACADSB,ACAT1,ACOT12,ACOT4,ACOX1,ACOX2,ACOX3,ACOXL,ACP6,ACSBG1,ACSF3,ACSL1,ACSL3,ACSL4,ACSL5,ACSS2,ADGRF5,ADH4,ADH5,ADRA2A,ADTRP,AFP,AGK,AGMO,AGPAT1,AKR1B1,ALDH1L2,ALDH3A2,ALDH8A1,ALG13,ALK,ALOX12B,ALOX15B,ALOXE3,AMACR,AMBRA1,ANG,ANGPTL8,ANKRD23,AOAH,APOA…
GO:0009605	response to external stimulus	4.7469e-11	4.7469e-11	1	A2M,ABL1,ACACB,ACADM,ACVR1C,ADA,ADAM17,ADAM8,ADAMTS12,ADAMTS18,ADAMTS9,ADAR,ADGRA2,ADH5,ADORA2A,ADRB1,ADRB3,ADTRP,AGBL5,AGER,AHR,AHSG,AIF1,AKAP8,AKIRIN2,AKNA,ALK,ALKBH1,ALPK1,ANKRD17,ANKRD23,ANKRD27,ANO6,AOC1,AP3B1,AP3D1,APOA4,APOB,APOH,APPL1,APPL2,AQP1,AREL1,ARG2,ARHGEF16,ARTN,ASH1L,ASL,ASNS,ATG12,ATG7,ATN1,AUP1,AXL,B3GALT5,BAG3,BANK1,BATF2,BBS4,BCAR1,BCL2,BCL6,BCR,BDKRB1,BGLAP,BHLHA15,BIN2,BNIP…
GO:0032504	multicellular organism reproduction	4.84732e-11	4.84732e-11	1	ACE,ACOX1,ACSL4,ACTL7A,ACTL9,ACVR1,ADA,ADAD1,ADAMTS1,ADIG,AFF4,AFP,AKAP4,AP3B1,APOB,AR,ARID4A,ARMC2,ASH1L,ASPM,ASZ1,ATM,ATN1,ATP1A4,ATRX,AXIN1,AXL,B4GALNT1,BAG6,BBS4,BCL2,BCL6,BNC1,BRCA2,BRDT,BRIP1,BTBD18,CABS1,CABYR,CATSPER1,CATSPER3,CATSPER4,CATSPERZ,CCDC34,CCDC36,CCDC62,CCNYL1,CCR6,CDC25B,CDK16,CDYL,CEP131,CEP57,CFAP157,CFAP206,CFAP43,CFAP44,CFAP54,CFAP58,CFAP65,CFAP69,CFTR,CNBD2,CNTD1,COX7B2,…
GO:0044281	small molecule metabolic process	5.27007e-11	5.27007e-11	1	AADAT,AARS2,AASDH,AASS,ABAT,ABCA5,ABCB11,ABCC10,ABCC6,ABCD4,ABCG1,ACAA1,ACACA,ACACB,ACAD11,ACAD9,ACADL,ACADM,ACADS,ACADSB,ACAT1,ACO2,ACOT12,ACOT4,ACOT8,ACOX1,ACOX2,ACOX3,ACOXL,ACP3,ACSBG1,ACSF3,ACSL1,ACSL3,ACSL4,ACSL5,ACSS1,ADA,ADCY10,ADCY3,ADCY4,ADCY7,ADCY8,ADCY9,ADH4,ADH5,ADPGK,ADSL,ADTRP,AFMID,AFP,AGMO,AGXT2,AK4,AK6,AKR1A1,AKR1B1,ALDH18A1,ALDH1L2,ALDH3A2,ALDH4A1,ALDH5A1,ALDH8A1,ALDOA,ALDOB,ALG…
GO:0048609	multicellular organismal reproductive process	7.9232e-11	7.9232e-11	1	ACE,ACOX1,ACSL4,ACTL7A,ACTL9,ACVR1,ADA,ADAD1,ADAMTS1,ADIG,AFF4,AFP,AKAP4,AP3B1,APOB,AR,ARID4A,ARMC2,ASH1L,ASPM,ASZ1,ATM,ATN1,ATP1A4,ATRX,AXIN1,AXL,B4GALNT1,BAG6,BBS4,BCL2,BCL6,BNC1,BRCA2,BRDT,BRIP1,BTBD18,CABS1,CABYR,CATSPER1,CATSPER3,CATSPER4,CATSPERZ,CCDC34,CCDC36,CCDC62,CCNYL1,CCR6,CDC25B,CDK16,CDYL,CEP131,CEP57,CFAP157,CFAP206,CFAP43,CFAP44,CFAP54,CFAP58,CFAP65,CFAP69,CFTR,CNBD2,CNTD1,COX7B2,…
GO:0070925	organelle assembly	7.96556e-11	7.96556e-11	1	AAAS,ABCA3,ABCC4,ABLIM1,ACTL7A,ACTL9,AKAP4,ALPK1,AMBRA1,ANKRD23,ARHGEF10,ARMC2,ARMC9,ASAP1,ASPM,ATG12,ATG2A,ATG4B,ATG4D,ATG9B,ATMIN,AUP1,B9D1,BBS1,BBS10,BBS4,BCCIP,BIN2,BMP10,BOP1,BSCL2,C1QBP,C2CD3,CC2D2A,CCDC103,CCDC13,CCDC39,CCDC61,CCDC66,CCDC69,CCDC88A,CCNO,CCP110,CDC20,CDK10,CDK5RAP2,CDS2,CELSR2,CENPC,CENPE,CENPJ,CENPK,CENPT,CEP120,CEP126,CEP131,CEP135,CEP152,CEP162,CEP164,CEP19,CEP250,CEP290…
GO:0007010	cytoskeleton organization	1.91333e-10	1.91333e-10	1	AAAS,ABL1,ABLIM1,ACTN1,ADD2,ADD3,AIF1,AKAP11,AKAP9,ALMS1,ANKRD23,ANKRD53,APC,AQP1,ARAP1,ARFGEF1,ARHGAP12,ARHGAP18,ARHGAP25,ARHGAP44,ARHGEF10,ARHGEF10L,ARHGEF17,ARHGEF18,ARHGEF19,ARHGEF28,ARMC2,ASPM,ATRX,ATXN3,ATXN7,AUNIP,AXIN1,BAG4,BAIAP2L1,BBS1,BBS4,BCAR1,BCCIP,BCL2,BCL6,BCR,BFSP1,BICD2,BMERB1,BMP10,BRCA2,BST1,C2CD3,CALR,CAMSAP1,CAP2,CAPZA3,CARMIL1,CARMIL2,CATIP,CC2D2A,CCDC102B,CCDC103,CCDC120,C…
GO:0000226	microtubule cytoskeleton organization	6.25044e-10	6.25044e-10	1	AAAS,ABL1,AKAP9,ANKRD53,APC,ARHGEF10,ARMC2,ASPM,ATRX,ATXN3,ATXN7,AUNIP,AXIN1,BBS1,BBS4,BCCIP,BICD2,BMERB1,BRCA2,C2CD3,CAMSAP1,CC2D2A,CCDC102B,CCDC103,CCDC120,CCDC13,CCDC170,CCDC39,CCDC61,CCDC66,CCDC68,CCDC69,CCDC8,CCDC84,CCP110,CCSER2,CDC20,CDH5,CDK5RAP2,CENPE,CENPJ,CEP120,CEP126,CEP131,CEP135,CEP152,CEP19,CEP250,CEP295,CEP350,CEP43,CEP44,CEP63,CEP68,CEP72,CEP76,CEP85,CFAP157,CFAP206,CFAP43,CFAP4…
GO:0048583	regulation of response to stimulus	7.81293e-10	7.81293e-10	1	A2M,AAK1,ABCB1,ABHD6,ABL1,ABRA,ACE2,ACP3,ACVR1,ACVR2B,ADA,ADAM17,ADAM8,ADAMTS12,ADAMTS18,ADAR,ADCY7,ADCY8,ADGRA2,ADGRG1,ADGRG3,ADORA2A,ADRA1A,ADRA2A,ADRB3,ADTRP,AFAP1L2,AGER,AGR2,AGT,AHR,AHSG,AIF1,AKAP12,AKAP9,AKIRIN2,AKNA,ALK,ALOX12B,ALOX15B,ALPK1,ALPK2,AMER1,AMFR,ANKRD13C,ANKRD17,ANKRD54,ANO6,AP3B1,APAF1,APC,APCDD1L,APLNR,APLP1,APOC3,APOH,APPL1,APPL2,AQP11,AR,ARAF,AREL1,ARFGEF1,ARFGEF2,ARFGEF3,…
GO:0003006	developmental process involved in reproduction	1.02043e-09	1.02043e-09	1	ACE,ACOX1,ACTL7A,ACTL9,ACVR1,ADAD1,ADAMTS1,ADGRG1,ADIG,AFF4,AFP,AKAP4,AMH,AMHR2,AP3B1,APOB,AR,ARID4A,ARID5B,ARMC2,ASH1L,ASPM,ASZ1,ATM,ATN1,ATP1A4,ATRX,AXIN1,AXL,B4GALNT1,BAG6,BBS4,BCL2,BCL6,BNC1,BRCA2,BRDT,BRIP1,BTBD18,CABS1,CABYR,CASP2,CATSPER1,CATSPER3,CATSPER4,CATSPERZ,CCDC182,CCDC34,CCDC36,CCDC62,CCNYL1,CCR6,CDC25B,CDK16,CDYL,CEP131,CEP57,CFAP157,CFAP206,CFAP43,CFAP44,CFAP54,CFAP58,CFAP65,CFA…
GO:0051240	positive regulation of multicellular organismal process	1.18676e-09	1.18676e-09	1	ABI3BP,ABL1,ACACB,ACE2,ACSL1,ACVR1,ACVR2B,ADA,ADAM17,ADAM8,ADRA2A,ADRB1,ADRB3,AFAP1L2,AGER,AGPAT1,AGT,AIF1,AIRE,AKIRIN2,ALOX12B,ALOX15B,ALX1,AMBRA1,AMIGO2,AMIGO3,ANKRD27,ANKRD42,ANO6,AP3B1,AP3D1,APLNR,APOA5,APOH,APPL1,APPL2,AQP1,AR,ARFGEF2,ARX,ASPM,ATP2A1,ATPSCKMT,AXL,B4GALT5,BBS4,BCL2,BCL6,BHLHB9,BMP1,BMP10,BMP7,BMPER,BTNL2,C1QBP,C3AR1,C5,C5AR1,CARD8,CARD9,CARTPT,CBLB,CCR1,CCR3,CD101,CD14,CD160,…
GO:0055085	transmembrane transport	2.54814e-09	2.54814e-09	1	ABCA10,ABCA12,ABCA13,ABCA3,ABCA4,ABCA5,ABCA6,ABCA8,ABCA9,ABCB1,ABCB10,ABCB11,ABCB4,ABCB5,ABCB7,ABCB8,ABCB9,ABCC1,ABCC10,ABCC11,ABCC12,ABCC2,ABCC4,ABCC5,ABCC6,ABCD4,ABCG1,ABL1,ACE2,AIFM1,AKAP6,AKAP9,ANK2,ANO1,ANO10,ANO5,ANO6,APLNR,APPL1,APPL2,AQP1,AQP11,AQP5,AQP7,ASIC1,ATP13A1,ATP13A2,ATP13A3,ATP1A4,ATP2A1,ATP2A3,ATP2B4,ATP5G3,ATP5H,ATP6AP1,ATP6V0A2,ATP6V0A4,ATP6V1B1,ATP6V1B2,ATP6V1C2,ATP6V1E2,ATP…
GO:0048513	animal organ development	2.70123e-09	2.70123e-09	1	ABCA12,ABCA3,ABCB5,ABI3BP,ABL1,ACACB,ACADM,ACE,ACVR1,ACVR2B,ADA,ADAM19,ADAM8,ADAMTS1,ADAMTS12,ADAMTS16,ADAMTS18,ADAMTS7,ADAP2,ADGRG1,ADGRV1,AFP,AGR2,AGT,AGTPBP1,AHSG,AIRE,AK8,AKIRIN2,AKNA,AKR1B1,ALK,ALKBH1,ALOX12B,ALOX15B,ALOXE3,ALPK2,ALX1,AMER1,AMH,ANGPTL7,ANK2,ANO6,AP3B1,APAF1,APLNR,APLP1,AQP1,AQP11,AQP5,AR,ARG2,ARID4A,ARID5B,ARNT2,ARTN,ARX,ASH1L,ASPM,ASPN,ASXL1,ATF6,ATM,ATN1,ATOH1,ATP2C2,ATP6A…
GO:0006259	DNA metabolic process	7.23682e-09	7.23682e-09	1	ABL1,ACD,ACTR5,AIFM1,ALKBH1,ANKRD17,AP5Z1,APAF1,APEX2,APLF,APTX,ARID4A,ASCC1,ASCC3,ATF7IP,ATM,ATR,ATRX,AUNIP,BACH1,BAZ1A,BCAR3,BCL6,BLM,BOD1L1,BRCA2,BRD8,BRIP1,BRPF3,CCDC36,CCNB1IP1,CCT3,CCT8,CD40,CD40LG,CDADC1,CDC45,CDC7,CDCA5,CDT1,CENPS,CHD1L,CHEK2,CIDEA,CIZ1,CNTD1,CTC1,DCLRE1A,DCLRE1B,DCP2,DDB1,DDX11,DFFA,DFFB,DHX9,DKC1,DNAJA3,DNASE1,DNASE1L1,DNASE1L3,DNASE2,DNASE2B,DNTT,DONSON,DSCC1,DTL,DTX3L…
GO:0006082	organic acid metabolic process	3.59119e-08	3.59119e-08	1	AADAT,AARS2,AASDH,AASS,ABAT,ABCB11,ABCC10,ACAA1,ACACA,ACACB,ACAD11,ACAD9,ACADL,ACADM,ACADS,ACADSB,ACAT1,ACO2,ACOT12,ACOT4,ACOT8,ACOX1,ACOX2,ACOX3,ACOXL,ACSBG1,ACSF3,ACSL1,ACSL3,ACSL4,ACSL5,ACSS1,ADH4,ADH5,ADTRP,AFMID,AGXT2,AKR1A1,AKR1B1,ALDH18A1,ALDH1L2,ALDH4A1,ALDH5A1,ALDH8A1,ALDOA,ALDOB,ALOX12B,ALOX15B,ALOX5AP,ALOXE3,AMACR,ANKRD23,AOAH,APOA4,APOA5,APOC3,APPL2,ARG2,AS3MT,ASL,ASNS,ASNSD1,ASS1,ATP…
GO:0044255	cellular lipid metabolic process	3.93465e-08	3.93465e-08	1	A3GALT2,A4GALT,AADAC,ABCA12,ABCA3,ABCA4,ABCA8,ABCB11,ABHD16A,ABHD5,ABHD6,ACAA1,ACACA,ACACB,ACAD11,ACAD9,ACADL,ACADM,ACADS,ACADSB,ACOT12,ACOT4,ACOX1,ACOX2,ACOX3,ACOXL,ACP6,ACSBG1,ACSF3,ACSL1,ACSL3,ACSL4,ACSL5,ADGRF5,ADH4,ADH5,ADTRP,AGK,AGMO,AGPAT1,AKR1B1,ALDH1L2,ALDH3A2,ALDH8A1,ALG13,ALOX12B,ALOX15B,ALOXE3,ANG,ANGPTL8,ANKRD23,AOAH,APOA4,APOA5,APOB,APOC3,APOH,APPL2,ASAH2,ATM,ATP6V1B1,B4GALNT1,B4GAL…
GO:0043436	oxoacid metabolic process	4.33515e-08	4.33515e-08	1	AADAT,AARS2,AASDH,AASS,ABAT,ABCB11,ABCC10,ACAA1,ACACA,ACACB,ACAD11,ACAD9,ACADL,ACADM,ACADS,ACADSB,ACAT1,ACO2,ACOT12,ACOT4,ACOT8,ACOX1,ACOX2,ACOX3,ACOXL,ACSBG1,ACSF3,ACSL1,ACSL3,ACSL4,ACSL5,ACSS1,ADH4,ADH5,ADTRP,AFMID,AGXT2,AKR1A1,AKR1B1,ALDH18A1,ALDH1L2,ALDH4A1,ALDH5A1,ALDH8A1,ALDOA,ALDOB,ALOX12B,ALOX15B,ALOX5AP,ALOXE3,AMACR,ANKRD23,AOAH,APOA4,APOA5,APOC3,APPL2,ARG2,AS3MT,ASL,ASNS,ASNSD1,ASS1,ATP…
GO:0019752	carboxylic acid metabolic process	4.73907e-08	4.73907e-08	1	AADAT,AARS2,AASDH,AASS,ABAT,ABCB11,ABCC10,ACAA1,ACACA,ACACB,ACAD11,ACAD9,ACADL,ACADM,ACADS,ACADSB,ACAT1,ACO2,ACOT12,ACOT4,ACOT8,ACOX1,ACOX2,ACOX3,ACOXL,ACSBG1,ACSF3,ACSL1,ACSL3,ACSL4,ACSL5,ACSS1,ADH4,ADH5,ADTRP,AFMID,AGXT2,AKR1A1,AKR1B1,ALDH18A1,ALDH1L2,ALDH4A1,ALDH5A1,ALDH8A1,ALDOA,ALDOB,ALOX12B,ALOX15B,ALOX5AP,ALOXE3,AMACR,ANKRD23,AOAH,APOA4,APOA5,APOC3,APPL2,ARG2,AS3MT,ASL,ASNS,ASNSD1,ASS1,ATP…
GO:0007166	cell surface receptor signaling pathway	6.23385e-08	6.23385e-08	1	AAK1,ABL1,ACKR1,ACP3,ACSL1,ACVR1,ACVR1C,ACVR2B,ADA,ADAM17,ADAMTS12,ADAR,ADGRA2,ADGRA3,ADGRB2,ADGRB3,ADGRD2,ADGRE1,ADGRE3,ADGRE5,ADGRF1,ADGRF2,ADGRF3,ADGRF4,ADGRF5,ADGRG1,ADGRG2,ADGRG3,ADGRG4,ADGRG5,ADGRG6,ADGRG7,ADGRL3,ADGRL4,ADGRV1,ADORA2A,AFAP1L2,AFP,AGR2,AGT,AKAP4,ALK,ALPK2,AMER1,AMFR,AMHR2,ANO6,APC,APCDD1L,APPL1,APPL2,AR,ARID5B,ARMC9,ASPM,ASPN,ATOH1,ATOH8,ATP6V1C2,AXIN1,AXL,B9D1,BAG3,BAG6,BBS…
GO:0022412	cellular process involved in reproduction in multicellular organism	7.56245e-08	7.56245e-08	1	ACTL7A,ACTL9,ACVR1,ADAD1,AFF4,AKAP4,ARMC2,ASPM,ASZ1,ATM,AXIN1,BBS4,BCL2,BNC1,BRCA2,BRDT,BRIP1,BTBD18,CABYR,CATSPER1,CATSPER3,CATSPER4,CATSPERZ,CCDC36,CCDC62,CCR6,CDC25B,CDYL,CEP131,CEP57,CFAP157,CFAP206,CFAP43,CFAP44,CFAP54,CFAP58,CFAP65,CFAP69,CFTR,CUNH7ORF34,DCAF13,DCST1,DCST2,DDX20,DMRT1,DMRTC2,DNAH1,DPY19L2,DRC7,DZIP1,EHMT2,FAM71F2,FANCA,FANCC,FOSL1,FOXO3,FSHB,FSHR,GALNTL5,GDF9,GK2,H2BC1,HSF2…
GO:0051641	cellular localization	8.20643e-08	8.20643e-08	1	AAAS,AAK1,ABCA12,ABCA13,ABCG1,ABL1,ABRA,ACD,ACSL3,ACVR1C,ADAM22,ADCY8,ADRA2A,ADTRP,AFM,AFTPH,AGER,AGR2,AGTPBP1,AIFM1,AIP,AKAIN1,AKAP10,AKAP11,AKAP4,AKAP8L,AKAP9,AKIRIN2,ALMS1,ALS2,ANG,ANK1,ANK2,ANK3,ANKFY1,ANKLE1,ANKRD13C,ANKRD27,ANKRD53,ANKRD54,ANO1,ANO2,AP1G2,AP3B1,AP3B2,AP3D1,AP4B1,AP5B1,AP5M1,AP5Z1,APBB3,APC,APLF,APLNR,APOB,APPL1,APPL2,AQP1,AQP11,AR,ARFGEF1,ARFGEF2,ARFRP1,ARHGAP21,ARHGAP44,AR…
GO:1901564	organonitrogen compound metabolic process	8.32958e-08	8.32958e-08	1	A2ML1,A3GALT2,A4GALT,AADAT,AAK1,AANAT,AARS2,AASDH,AASS,ABAT,ABCA12,ABCA3,ABCA8,ABCB10,ABCB11,ABCB7,ABCB9,ABCC5,ABCC6,ABCD4,ABCG1,ABHD16A,ABL1,ABL2,ACACA,ACACB,ACADM,ACADSB,ACAT1,ACE,ACE2,ACHE,ACOT12,ACOT4,ACOT8,ACP3,ACSL3,ACSS1,ACVR1,ACVR1C,ACVR2B,ADA,ADAM11,ADAM12,ADAM17,ADAM18,ADAM19,ADAM2,ADAM21,ADAM22,ADAM23,ADAM28,ADAM29,ADAM33,ADAM8,ADAMDEC1,ADAMTS1,ADAMTS12,ADAMTS13,ADAMTS14,ADAMTS16,ADAMT…
GO:0002682	regulation of immune system process	1.51553e-07	1.51553e-07	1	A2M,ABCB10,ABL1,ADA,ADAM17,ADAM8,ADAR,ADCY7,ADGRF5,ADORA2A,ADTRP,AGER,AHR,AIF1,AIRE,AKIRIN2,ALPK1,AMBRA1,ANKRD17,ANKRD54,ANO6,AP3B1,AP3D1,APPL1,APPL2,ARG2,ATG12,ATM,AXL,BAG6,BANK1,BCAR1,BCL2,BCL6,BCR,BID,BLK,BPIFB1,BRD1,BST1,BTNL2,C1QA,C1QBP,C3AR1,C4BPA,C4BPB,C5,C5AR1,C5AR2,C6,C8A,C8G,CACTIN,CALR,CARD8,CARD9,CBLB,CCR1,CD101,CD14,CD160,CD19,CD22,CD276,CD3E,CD4,CD40,CD40LG,CD5,CD6,CD74,CD79A,CD80,C…
GO:0002376	immune system process	1.65582e-07	1.65582e-07	1	A2M,ABCB10,ABL1,ACE,ADA,ADAM17,ADAM8,ADAR,ADCY7,ADD2,ADGRF5,ADGRG3,ADORA2A,ADTRP,AGER,AHR,AIF1,AIRE,AKIRIN2,ALPK1,AMBRA1,ANKRD17,ANKRD54,ANO6,AP3B1,AP3D1,APOA4,APPL1,APPL2,ARG2,ARID4A,ARTN,ASXL1,ATG12,ATM,AXL,AZI2,BACH2,BAG6,BANK1,BATF2,BCAR1,BCL2,BCL6,BCR,BID,BLK,BPIFA1,BPIFB1,BRD1,BST1,BTNL2,C1QA,C1QBP,C3AR1,C4BPA,C4BPB,C5,C5AR1,C5AR2,C6,C8A,C8B,C8G,C9,CACTIN,CALR,CARD8,CARD9,CBLB,CCL17,CCR1,CC…
GO:0042592	homeostatic process	1.77674e-07	1.77674e-07	1	ABCA12,ABCA3,ABCA4,ABCA5,ABCB10,ABCB11,ABCB4,ABCB7,ABCB8,ABCC6,ABCG1,ABCG5,ABHD6,ABL1,ACACA,ACACB,ACSL1,ACVR1C,ADA,ADAM8,ADAR,ADCY8,ADGRF5,ADGRG1,ADGRV1,ADRA2A,ADRB1,ADRB3,AGER,AKAP11,AKR1B1,ALK,AMBRA1,ANGPTL4,ANGPTL8,ANK2,ANKRD54,ANKRD9,ANO1,ANO6,AP3B1,APLNR,APOA4,APOA5,APOB,APOC3,APPL2,AQP1,AQP11,AQP7,ARID4A,ASL,ASXL1,ATP13A2,ATP1A4,ATP2A1,ATP2A3,ATP2B4,ATP2C1,ATP6AP1,ATP6V0A2,ATP6V0A4,ATP6V1B1…
GO:0080090	regulation of primary metabolic process	4.58731e-07	4.58731e-07	1	A2ML1,AADAC,ABCA3,ABCB10,ABCB11,ABCG1,ABHD5,ABHD6,ABL1,ABRA,ACACB,ACADM,ACD,ACE,ACOT8,ACSL3,ACTR5,ACVR1,ACVR1C,ACVR2B,ADAM17,ADAM8,ADAR,ADCY8,ADGRF1,ADGRF5,ADGRG3,ADRA2A,ADTRP,AEBP1,AFAP1L2,AFF2,AFF3,AGER,AGT,AGTPBP1,AHR,AIFM1,AIRE,AKAP17A,AKAP8L,AKAP9,AKIRIN2,AKNA,ALAD,ALDH2,ALK,ALKBH1,ALS2,ALX1,AMBRA1,AMER1,ANG,ANGPTL8,ANHX,ANKLE2,ANKRD17,ANKRD42,ANKRD54,AP3B1,AP3D1,APAF1,APBB1,APC,APLF,APLNR,A…
GO:0048871	multicellular organismal-level homeostasis	5.93243e-07	5.93243e-07	1	ABCA12,ABCA3,ABCA4,ABCB10,ABHD6,ABL1,ACACA,ACACB,ACSL1,ACVR1C,ADA,ADAM8,ADAR,ADGRF5,ADGRG1,ADGRV1,ADRB1,ADRB3,AKAP11,AKR1B1,ALK,ANKRD54,AP3B1,APPL2,AQP1,AQP7,ARID4A,ASXL1,ATP6V1B1,AXL,BBS1,BBS10,BBS4,BCL2,BCL6,BCR,BPIFA1,BRD1,CARD9,CARTPT,CCDC154,CD74,CDH2,CDH3,CDK5RAP3,CFTR,CHST3,CIDEA,CLCN3,CLN8,CLRN1,CNTN2,COL11A2,CPT2,CRB1,CRB2,CROCC,CRTC3,CTSH,CTSK,CUNH10ORF99,CUNH1ORF186,CYBRD1,CYP4F3,CYTL1…
GO:0006281	DNA repair	8.40944e-07	8.40944e-07	1	ABL1,ACTR5,ALKBH1,AP5Z1,APEX2,APLF,APTX,ASCC1,ASCC3,ATM,AUNIP,BACH1,BLM,BRCA2,BRD8,BRIP1,CDCA5,CENPS,CHD1L,CHEK2,DCLRE1A,DCLRE1B,DDB1,DDX11,DHX9,DNTT,DTL,DTX3L,EEPD1,EGFR,EME1,EME2,ENDOV,ERCC4,ERCC6,ESCO2,EXD2,EXO1,EXO5,EYA3,FAAP100,FAAP24,FAM111A,FAM35A,FAN1,FANCA,FANCB,FANCC,FANCD2,FANCE,FANCI,FANCL,FMN2,FOXM1,FTO,GEN1,GGN,GTF2H3,HDGFL2,HELB,HELQ,HFM1,HMGA2,HROB,HSF2BP,HUS1,HUWE1,ING3,INO80E,KA…
GO:0006796	phosphate-containing compound metabolic process	1.46274e-06	1.46274e-06	1	AAK1,ABCA3,ABCA8,ABCC6,ABHD16A,ABHD5,ABHD6,ABL1,ABL2,ACACA,ACACB,ACAT1,ACE,ACOT12,ACOT4,ACOT8,ACP3,ACP6,ACSL3,ACSS1,ACVR1,ACVR1C,ACVR2B,ADA,ADAM17,ADAM8,ADAR,ADCK1,ADCK2,ADCY10,ADCY3,ADCY4,ADCY7,ADCY8,ADCY9,ADGRF5,ADRA2A,ADSL,ADTRP,AGER,AGK,AGPAT1,AGT,AK4,AK6,AKAP9,AKR1A1,ALDH18A1,ALDH1L2,ALDOB,ALK,ALOX15B,ALPK1,ALPK2,ALS2,AMBRA1,AMHR2,AMPD2,ANG,ANKK1,ANKLE2,ANKRD54,APC,APLNR,APOA4,APRT,AR,ARAF,A…
GO:0044248	cellular catabolic process	1.49325e-06	1.49325e-06	1	AADAC,AASS,ABCB11,ABHD16A,ABHD5,ABHD6,ACAA1,ACACB,ACAD11,ACADL,ACADM,ACADS,ACADSB,ACAT1,ACBD5,ACE,ACHE,ACOT4,ACOT8,ACOX1,ACOX2,ACOX3,ACOXL,ACSF3,ADA,ADAM8,ADAMTS13,ADH5,ADRA2A,ADTRP,AFMID,AGXT2,AIFM1,AKR1A1,ALDH1L2,ALDH2,ALDH4A1,ALDH5A1,ALLC,AMBRA1,ANXA7,APAF1,APOA4,APOA5,APOB,APOC3,ASAH2,ATF6,ATG12,ATG2A,ATG2B,ATG4A,ATG4B,ATG4D,ATG7,ATG9B,ATM,ATP13A2,ATP2B4,AUP1,BAG3,BCL2,BCO1,BCO2,BNIP3,CAPN1,C…
GO:0002252	immune effector process	2.2622e-06	2.2622e-06	1	A2M,ABL1,ACE,ADA,AGER,AHR,AIRE,ANKRD17,APPL1,APPL2,AXL,BCL6,BCR,C1QA,C1QBP,C4BPA,C4BPB,C5,C6,C8A,C8G,CARD9,CD160,CD180,CD19,CD1C,CD22,CD40,CD40LG,CD74,CD80,CD81,CD84,CD96,CDH17,CFB,CFI,CFP,CHGA,CLEC12B,CLEC4D,CLEC4E,CLEC4G,CLNK,COLEC10,COLEC11,CR2,CTSC,CTSG,CTSH,CUEDC2,CUNH10ORF99,DBH,DDX21,DDX58,DDX60,DHX58,DNASE1,DNASE1L3,DOCK10,DOCK2,DYSF,EMP2,ENPP3,EOMES,EVPL,EXO1,EXOSC3,F2,FAM35A,FCGR1A,FCN3…
GO:0048515	spermatid differentiation	2.52546e-06	2.52546e-06	1	ACTL7A,ACTL9,ADAD1,AFF4,AKAP4,ARMC2,BBS4,BRDT,BRIP1,CABYR,CATSPER3,CATSPER4,CATSPERZ,CCDC62,CCR6,CDYL,CEP131,CEP57,CFAP157,CFAP206,CFAP43,CFAP44,CFAP54,CFAP58,CFAP65,CFAP69,CFTR,DMRTC2,DNAH1,DPY19L2,DRC7,DZIP1,EHMT2,FAM71F2,FSHR,GALNTL5,GK2,H2BC1,HSPA2,ING2,IQCF1,IQCG,KIT,KLC3,KLHL10,MEIG1,MEIOC,MKKS,MNS1,NEURL1,NME5,NSUN2,PACRG,PDILT,PIWIL1,PLA2G3,PSME4,PYGO1,REC8,RHBDD1,RNF8,ROPN1,ROPN1L,RSPH1,…
GO:0050776	regulation of immune response	2.88501e-06	2.88501e-06	1	A2M,ABL1,ADA,ADAM8,ADAR,ADCY7,AGER,AHR,AKIRIN2,ALPK1,ANKRD17,AP3B1,APPL1,APPL2,ARG2,ATG12,BAG6,BCAR1,BCL2,BCL6,BCR,BLK,BPIFB1,BTNL2,C1QA,C1QBP,C3AR1,C4BPA,C4BPB,C5,C5AR1,C6,C8A,C8G,CACTIN,CARD8,CARD9,CBLB,CD14,CD160,CD19,CD22,CD276,CD3E,CD40,CD74,CD79A,CD80,CD81,CD84,CD8B,CD96,CEP63,CFB,CFI,CFP,CLEC12B,CLEC4D,CLEC4E,CLEC4G,CLNK,CLPB,CNOT7,COL3A1,COLEC10,COLEC11,CR2,CTSG,CTSH,CUNHXORF21,DCST1,DDX5…
GO:0033036	macromolecule localization	3.05438e-06	3.05438e-06	1	AAK1,ABCA12,ABCA13,ABCA3,ABCA4,ABCA5,ABCA8,ABCB1,ABCB11,ABCB4,ABCC1,ABCC11,ABCC2,ABCC4,ABCG1,ABCG5,ABHD5,ABL1,ABRA,ACACB,ACD,ACE,ACSL1,ACSL3,ACVR1C,ADAM22,ADCY8,ADRA2A,ADTRP,AFM,AGER,AGR2,AIFM1,AIP,AKAIN1,AKAP10,AKAP11,AKAP4,AKAP8L,AKIRIN2,ALS2,ANG,ANK1,ANK2,ANK3,ANKLE1,ANKRD13C,ANO1,ANO6,AP1G2,AP3B1,AP3B2,AP3D1,AP4B1,AP5B1,APBB3,APC,APLF,APOA4,APOA5,APOB,APOC3,APOM,APPL1,APPL2,AQP11,AR,ARFGEF1,A…
GO:0006793	phosphorus metabolic process	3.14121e-06	3.14121e-06	1	AAK1,ABCA3,ABCA8,ABCC6,ABHD16A,ABHD5,ABHD6,ABL1,ABL2,ACACA,ACACB,ACAT1,ACE,ACOT12,ACOT4,ACOT8,ACP3,ACP6,ACSL3,ACSS1,ACVR1,ACVR1C,ACVR2B,ADA,ADAM17,ADAM8,ADAR,ADCK1,ADCK2,ADCY10,ADCY3,ADCY4,ADCY7,ADCY8,ADCY9,ADGRF5,ADRA2A,ADSL,ADTRP,AGER,AGK,AGPAT1,AGT,AK4,AK6,AKAP9,AKR1A1,ALDH18A1,ALDH1L2,ALDOB,ALK,ALOX15B,ALPK1,ALPK2,ALS2,AMBRA1,AMHR2,AMPD2,ANG,ANKK1,ANKLE2,ANKRD54,APC,APLNR,APOA4,APRT,AR,ARAF,A…
GO:0001578	microtubule bundle formation	3.14758e-06	3.14758e-06	1	AAAS,ARMC2,CC2D2A,CCDC103,CCDC39,CCDC66,CCSER2,CDK5RAP2,CEP131,CFAP157,CFAP206,CFAP43,CFAP44,CFAP58,CFAP65,CFAP69,CLIP1,CLUAP1,CUNH9ORF116,DNAAF1,DNAAF11,DNAAF3,DNAAF5,DNAH1,DNAH17,DNAH5,DNAH7,DNAI4,DRC1,DRC7,DYX1C1,FOXJ1,GAS8,HYDIN,IQCG,KIF20A,MAATS1,MAP1B,MAP1S,MEIG1,MNS1,NCKAP5L,NEURL1,NUMA1,ODAD2,ODAD3,PIH1D3,PLA2G3,PSRC1,RP1,RSPH1,RSPH4A,SPACA9,SPAG16,SPAG17,SPEF1,SPEF2,STK36,TBC1D21,TEKT2,T…
GO:0007286	spermatid development	4.59879e-06	4.59879e-06	1	ACTL7A,ACTL9,ADAD1,AFF4,AKAP4,ARMC2,BBS4,BRDT,BRIP1,CABYR,CATSPER3,CATSPER4,CATSPERZ,CCDC62,CCR6,CDYL,CEP131,CEP57,CFAP157,CFAP206,CFAP43,CFAP44,CFAP54,CFAP58,CFAP65,CFAP69,CFTR,DMRTC2,DNAH1,DPY19L2,DRC7,DZIP1,EHMT2,FAM71F2,FSHR,GALNTL5,GK2,H2BC1,HSPA2,ING2,IQCF1,IQCG,KIT,KLC3,KLHL10,MEIG1,MEIOC,MKKS,MNS1,NEURL1,NME5,NSUN2,PACRG,PDILT,PIWIL1,PLA2G3,PSME4,PYGO1,REC8,RNF8,ROPN1,ROPN1L,RSPH1,RSPH6A,…
GO:0051171	regulation of nitrogen compound metabolic process	7.02475e-06	7.02475e-06	1	A2ML1,ABCA3,ABCB10,ABCB7,ABCG1,ABL1,ABRA,ACD,ACE,ACOT8,ACSL3,ACTR5,ACVR1,ACVR1C,ACVR2B,ADAM17,ADAM8,ADAR,ADCY8,ADGRF1,ADGRG3,ADRA2A,ADTRP,AEBP1,AFAP1L2,AFF2,AFF3,AGER,AGT,AGTPBP1,AGXT2,AHR,AIFM1,AIRE,AKAP17A,AKAP8L,AKAP9,AKIRIN2,AKNA,ALAD,ALDH2,ALKBH1,ALS2,ALX1,AMBRA1,AMER1,ANG,ANGPTL8,ANHX,ANKLE2,ANKRD17,ANKRD42,ANKRD54,AP3B1,AP3D1,APAF1,APBB1,APC,APLF,APLNR,APLP1,AQP1,AQP11,AR,ARAF,ARHGEF11,ARI…
GO:0016477	cell migration	1.29085e-05	1.29085e-05	1	ABHD6,ABL1,ACAP3,ACVR1,ACVR1C,ADA,ADAM17,ADAM8,ADAMTS1,ADAMTS12,ADD2,ADGRA2,ADGRG1,ADGRG3,ADRA2A,ADTRP,AGER,AGT,AIF1,AIRE,ALKBH1,ANG,ANLN,ANO6,APC,APOH,APPL1,APPL2,AQP1,ARHGEF16,ARID5B,ARSB,ARTN,ARX,ASPM,ASTN2,ATM,ATN1,ATOH1,ATOH8,ATP2B4,AXL,BAG4,BARHL1,BARHL2,BBS1,BBS4,BCAR1,BCL2,BCR,BEX4,BIN2,BIN3,BMERB1,BMP10,BMPER,BRAT1,BST1,C1QBP,C3AR1,C5,C5AR1,C5AR2,CALR,CAPN7,CARD10,CARMIL1,CARMIL2,CASS4,C…
GO:0048584	positive regulation of response to stimulus	1.62884e-05	1.62884e-05	1	A2M,AAK1,ABL1,ABRA,ACP3,ACVR2B,ADA,ADAM17,ADAM8,ADGRA2,ADGRG1,ADORA2A,ADRA1A,ADRA2A,ADRB3,AFAP1L2,AGER,AGR2,AGT,AIF1,AKAP12,AKIRIN2,ALOX12B,ALOX15B,ALPK1,AMER1,ANKRD17,ANO6,AP3B1,APAF1,APOH,APPL1,APPL2,AR,ARFGEF1,ARHGAP8,ARMC9,ARRDC3,ARTN,ASPM,ASXL1,ASXL2,ATF6,ATM,ATP6V1C2,ATR,ATXN3,AVPI1,AXIN1,AXL,BAG4,BAG6,BANK1,BCAR1,BCAR3,BCL2,BID,BIRC7,BLK,BMP7,BMPER,BPIFB1,BRD8,BTNL2,C10ORF71,C1QA,C1QBP,C3A…
GO:0006631	fatty acid metabolic process	2.1691e-05	2.1691e-05	1	ABCB11,ACAA1,ACACA,ACACB,ACAD11,ACAD9,ACADL,ACADM,ACADS,ACADSB,ACOT12,ACOT4,ACOX1,ACOX2,ACOX3,ACOXL,ACSBG1,ACSF3,ACSL1,ACSL3,ACSL4,ACSL5,ADH4,ADH5,ADTRP,ALDH1L2,ALOX12B,ALOX15B,ALOXE3,ANKRD23,AOAH,APOA4,APOA5,APOC3,APPL2,ATP6V1B1,CD74,CES2,CPT1A,CPT1B,CPT2,CRYL1,CYP2E1,CYP2J2,CYP2U1,CYP4F3,CYP4V2,DAGLB,DECR1,DECR2,ECHS1,ECI1,EDN2,EHHADH,ELOVL3,ELOVL5,EPHX1,ERFE,ETFBKMT,ETFDH,FAAH,FADS2,FASN,FMO1,…
GO:0007281	germ cell development	2.30947e-05	2.30947e-05	1	ACTL7A,ACTL9,ACVR1,ADAD1,AFF4,AKAP4,ARMC2,ASPM,ATM,AXIN1,BBS4,BCL2,BNC1,BRCA2,BRDT,BRIP1,CABYR,CATSPER3,CATSPER4,CATSPERZ,CCDC36,CCDC62,CCR6,CDC25B,CDYL,CEP131,CEP57,CFAP157,CFAP206,CFAP43,CFAP44,CFAP54,CFAP58,CFAP65,CFAP69,CFTR,DCAF13,DDX20,DMRT1,DMRTC2,DNAH1,DPY19L2,DRC7,DZIP1,EHMT2,FAM71F2,FANCC,FOXO3,FSHR,GALNTL5,GDF9,GK2,H2BC1,HSPA2,ING2,IQCF1,IQCG,KASH5,KIAA0430,KIT,KLC3,KLHL10,MEI4,MEIG1,M…
GO:0009653	anatomical structure morphogenesis	2.66599e-05	2.66599e-05	1	ABL1,ACD,ACTL7A,ACTL9,ACTN1,ACVR1,ADA,ADAM17,ADAM8,ADAMTS1,ADAMTS12,ADAMTS16,ADCK1,ADGRA2,ADGRB2,ADGRB3,ADGRF5,ADGRG1,ADTRP,AFF3,AGR2,AGT,AGTPBP1,AIRE,ALPK2,ALS2,AMH,ANG,ANKRD23,ANKRD27,AP3B1,APAF1,APLNR,APOB,APOH,AQP1,AQP5,AR,ARAP1,ARFRP1,ARHGAP12,ARHGAP18,ARHGAP44,ARHGEF18,ARHGEF28,ARID5B,ARTN,ARX,ASH1L,ASPN,ASTN2,ASXL1,ATM,ATOH1,ATOH8,ATP2B4,ATP6V1B1,ATP8B1,ATRX,AXIN1,B3GNT2,B4GALT5,B9D1,BARHL…
GO:0009893	positive regulation of metabolic process	2.72442e-05	2.72442e-05	1	AADAC,ABCB10,ABCB7,ABCG1,ABHD5,ABHD6,ABL1,ABRA,ACD,ACE,ACSL1,ACSL3,ACTR5,ACVR1,ACVR1C,ADAM17,ADAM19,ADAM8,ADAR,ADGRF5,ADRA2A,ADRB1,ADRB3,ADTRP,AFAP1L2,AGER,AGPAT1,AGR2,AGT,AGTPBP1,AGXT2,AHR,AIF1,AIFM1,AIRE,AKAP8L,AKAP9,AKIRIN2,AKNA,ALOX12B,ALOX15B,ALS2,ALX1,AMBRA1,AMER1,AMH,ANG,ANGPTL8,ANK2,ANKLE2,ANKRD42,AP3B1,AP3D1,APAF1,APBB1,APC,APLF,APLNR,APOA4,APOA5,APOB,APPL1,APPL2,AR,ARAF,ARFGEF2,ARG2,ARH…
GO:0002684	positive regulation of immune system process	3.61859e-05	3.61859e-05	1	A2M,ABL1,ADA,ADAM17,ADAM8,AGER,AIF1,AKIRIN2,ALPK1,AMBRA1,ANKRD17,ANO6,AP3B1,AP3D1,APPL1,APPL2,AXL,BAG6,BCAR1,BCL2,BCL6,BLK,BPIFB1,BTNL2,C1QA,C1QBP,C3AR1,C4BPA,C4BPB,C5,C5AR1,C6,C8A,C8G,CACTIN,CALR,CARD8,CARD9,CBLB,CCR1,CD101,CD14,CD160,CD19,CD22,CD276,CD3E,CD4,CD40,CD40LG,CD5,CD6,CD74,CD79A,CD80,CD81,CD83,CD84,CD99L2,CFB,CFI,CFP,CLEC4D,CLEC4E,CLEC7A,CLNK,CLPB,COLEC10,COLEC11,CR2,CREB3,CRLF2,CSF1R…
GO:0006310	DNA recombination	3.79802e-05	3.79802e-05	1	ABL1,AP5Z1,APEX2,ATM,AUNIP,BCL6,BLM,BRCA2,BRD8,BRIP1,CCDC36,CCNB1IP1,CD40,CD40LG,CENPS,CNTD1,EME1,ERCC4,ERCC6,EXD2,EXO1,EXOSC3,FAM35A,FAN1,FOXP3,GEN1,HDGFL2,HELB,HELQ,HFM1,HROB,HSF2BP,HUS1,IL27RA,ING3,KASH5,KHDC3L,KMT5A,KMT5B,KMT5C,LIG3,MB21D1,MCM8,MCM9,MEI4,MEIOB,MLH1,MSH2,MSH3,MSH6,NBN,NDFIP1,NFKBIZ,NHEJ1,PALB2,PARP1,PARP3,PARPBP,PGBD5,PIAS4,PIF1,PMS2,POGZ,POLL,POLQ,PRKDC,PSMC3IP,PTPRC,RAD21L1,…
GO:0032101	regulation of response to external stimulus	4.13693e-05	4.13693e-05	1	A2M,ADA,ADAM17,ADAM8,ADAMTS12,ADAMTS18,ADAR,ADGRA2,ADORA2A,ADTRP,AGER,AHR,AHSG,AIF1,AKIRIN2,AKNA,ALPK1,ANKRD17,ANO6,AP3B1,APOH,APPL1,APPL2,AREL1,ARG2,ARTN,ASH1L,ATG12,BBS4,BCL2,BCL6,BCR,BPIFB1,BST1,C1QBP,C3AR1,C5,C5AR1,C5AR2,CACTIN,CALR,CARD8,CARD9,CARTPT,CCR1,CD109,CD14,CD160,CD180,CD276,CD74,CD81,CD96,CDH13,CDH5,CEP63,CLEC12B,CLEC4E,CLNK,CLPB,CNOT7,CREB3,CSF1R,CTSC,CUNHXORF21,CYP19A1,DAGLB,DAPK…
GO:0098609	cell-cell adhesion	4.30741e-05	4.30741e-05	1	ABCA12,ABL1,ACVR1,ADA,ADAM19,ADAM8,ADAMTS18,ADD2,ADORA2A,ADTRP,AGER,AIF1,AKNA,AMBRA1,AP3B1,AP3D1,APOA4,ARG2,ARVCF,ASS1,ATP2C1,B4GALNT2,BCL2,BCL6,BMP7,BTNL2,CBLB,CD160,CD164,CD276,CD3E,CD40LG,CD5,CD6,CD74,CD80,CD81,CD83,CD93,CDH1,CDH10,CDH12,CDH13,CDH15,CDH16,CDH17,CDH19,CDH2,CDH22,CDH26,CDH3,CDH5,CDH6,CDHR2,CDHR3,CDHR4,CDHR5,CELSR2,CELSR3,CLEC4G,CLSTN1,CLSTN2,CRNN,CTNNA3,CTNND1,CTSG,DCHS1,DLG5,DN…
GO:0140013	meiotic nuclear division	5.47169e-05	5.47169e-05	1	ASPM,ASZ1,ATM,BAG6,BRCA2,BRDT,BRIP1,BTBD18,CALR,CCDC36,CCNB1IP1,CDC20,CDC25B,CENPS,CHFR,CNTD1,CUNH1ORF146,DMRT1,DMRTC2,EHMT2,ESPL1,FANCA,FANCD2,FBXO43,FZR1,GPR3,HFM1,HSF2BP,HSPA2,ING2,KASH5,KIAA0430,KIF18A,M1AP,MAEL,MASTL,MEI4,MEIOB,MEIOC,MLH1,MLH3,MOS,MSH4,NCAPH2,NDC1,NPM2,PDE3A,PIWIL2,PSMC3IP,RAD21L1,RAD51,REC8,RNF212,RNF212B,SHOC1,SIRT2,SMC2,SPO11,STRA8,SUN1,SYCE1L,SYCE2,SYCP1,SYCP2,TDRD9,TERB…
GO:0006955	immune response	5.91863e-05	5.91863e-05	1	A2M,ABL1,ADA,ADAM8,ADAR,ADCY7,AGER,AHR,AIF1,AIRE,AKIRIN2,ALPK1,ANKRD17,AP3B1,APOA4,APPL1,APPL2,ARG2,ATG12,AXL,BACH2,BAG6,BCAR1,BCL2,BCL6,BCR,BLK,BPIFA1,BPIFB1,BTNL2,C1QA,C1QBP,C3AR1,C4BPA,C4BPB,C5,C5AR1,C6,C8A,C8B,C8G,C9,CACTIN,CARD8,CARD9,CBLB,CCL17,CCR1,CCR6,CD14,CD160,CD180,CD19,CD1C,CD22,CD276,CD3D,CD3E,CD4,CD40,CD40LG,CD6,CD74,CD79A,CD80,CD81,CD84,CD8B,CD96,CDH17,CEP63,CFB,CFI,CFP,CHGA,CLEC1…
GO:0035082	axoneme assembly	5.92186e-05	5.92186e-05	1	ARMC2,CC2D2A,CCDC103,CCDC39,CEP131,CFAP157,CFAP206,CFAP43,CFAP44,CFAP58,CFAP65,CFAP69,CLUAP1,CUNH9ORF116,DNAAF1,DNAAF11,DNAAF3,DNAAF5,DNAH1,DNAH17,DNAH5,DNAH7,DNAI4,DRC1,DRC7,DYX1C1,FOXJ1,GAS8,HYDIN,IQCG,MAATS1,MEIG1,MNS1,NEURL1,ODAD2,ODAD3,PIH1D3,PLA2G3,RP1,RSPH1,RSPH4A,SPACA9,SPAG16,SPAG17,SPEF1,SPEF2,STK36,TBC1D21,TEKT2,ZMYND10
GO:0006302	double-strand break repair	6.20207e-05	6.20207e-05	1	ABL1,ACTR5,AP5Z1,APLF,ATM,AUNIP,BLM,BRCA2,BRD8,BRIP1,CDCA5,CHEK2,DDX11,DTX3L,EME1,EME2,ERCC4,ERCC6,ESCO2,EXD2,EYA3,FAM35A,FAN1,FMN2,FOXM1,GEN1,GGN,HDGFL2,HELB,HELQ,HMGA2,HSF2BP,HUS1,ING3,KASH5,KHDC3L,KIAA0430,KMT5A,KMT5B,KMT5C,LIG3,MB21D1,MCM8,MCM9,MEIOB,MEIOC,MGMT,MLH1,MSH2,MUS81,NBN,NHEJ1,OGG1,PALB2,PARP1,PARP3,PARP9,PARPBP,PIAS4,PML,POGZ,POLL,POLQ,POT1,PPP4R3B,PRKDC,RAD21L1,RAD50,RAD51,RAD51B,…
GO:0022402	cell cycle process	7.11208e-05	7.11208e-05	1	AAAS,ABCB1,ACVR1,ADAM17,ADAMTS1,AIF1,AKAP8,AKAP8L,AMBRA1,ANK3,ANKK1,ANKLE2,ANKRD17,ANKRD53,ANLN,ANXA11,APC,APPL1,APPL2,ARHGEF10,ASPM,ASZ1,ATM,ATP2B4,ATR,ATRX,AUNIP,BACH1,BAG6,BBS4,BCCIP,BCL2,BEX4,BID,BIRC6,BLM,BMP7,BRCA2,BRDT,BRIP1,BTBD18,BUB1,BUB1B,C11ORF80,C1ORF112,C2CD3,CACUL1,CALR,CASP2,CCDC102B,CCDC36,CCDC61,CCDC69,CCDC8,CCDC84,CCNB1IP1,CCP110,CDC20,CDC25A,CDC25B,CDC25C,CDC7,CDCA5,CDK5RAP2,C…
GO:0070887	cellular response to chemical stimulus	8.60187e-05	8.60187e-05	1	AANAT,ABCA12,ABCB10,ABCB11,ABCB4,ABCD4,ABL1,ABL2,ABTB2,ACACA,ACKR1,ACSL1,ADAM17,ADAM23,ADAM8,ADAMTS12,ADAMTS7,ADAR,ADCY10,ADCY3,ADCY7,ADCY8,ADH5,ADRA2A,ADTRP,AGER,AGR2,AHR,AIF1,AIP,AKAP6,AKAP8,AKAP9,AKIRIN2,AKR1A1,AKR1B1,ALAD,ALK,ALOX5AP,AMFR,ANKZF1,ANO1,ANO6,AOC1,APLP1,APOA4,APPL1,APPL2,AQP1,AQP5,AR,ARHGEF16,ARID5A,ARID5B,AS3MT,ATF6,ATF6B,ATG7,ATM,ATP13A2,ATP2B4,ATP6AP1,ATP6V0A2,ATRX,ATXN3,AUP1,…
GO:0033554	cellular response to stress	9.97403e-05	9.97403e-05	1	ABCB10,ABL1,ACD,ACTR5,ADAM8,ADCY8,AGER,AGR2,AIF1,AIFM1,AKIRIN2,AKR1B1,ALKBH1,ALKBH8,AMBRA1,AMFR,ANKLE1,ANKZF1,AOC1,AP5Z1,APAF1,APBB1,APC,APEX2,APLF,APOA4,APTX,AQP1,AQP11,AQP5,ARG2,ARHGEF10L,ARMT1,ASCC1,ASCC3,ASNS,ASS1,ATF6,ATF6B,ATG7,ATM,ATP13A2,ATP2A1,ATP2A3,ATR,ATRX,ATXN3,AUNIP,AUP1,AXIN1,BACH1,BAG3,BAG6,BCCIP,BCL2,BCL6,BDKRB2,BHLHA15,BID,BIRC7,BLM,BNIP3,BOD1L1,BRAT1,BRCA2,BRD8,BRF2,BRIP1,CALR,…
GO:0005737	cytoplasm	1.7186e-81	1.7186e-81	1	AAAS,AADAC,AAGAB,AANAT,AARS2,AASS,ABAT,ABCA12,ABCA3,ABCA4,ABCA5,ABCA6,ABCA8,ABCB1,ABCB10,ABCB4,ABCB7,ABCB8,ABCB9,ABCC4,ABCD4,ABCF1,ABCG1,ABHD5,ABHD6,ABL1,ABL2,ABRA,ABTB1,ACAA1,ACACA,ACACB,ACAD11,ACAD9,ACADL,ACADM,ACADS,ACADSB,ACAT1,ACAT2,ACBD5,ACE,ACE2,ACHE,ACIN1,ACO2,ACOT12,ACOT4,ACOT8,ACOX1,ACOX2,ACOX3,ACOXL,ACP6,ACSBG1,ACSF3,ACSL1,ACSL3,ACSL4,ACSL5,ACSM1,ACSS1,ACSS2,ACSS3,ACTL7A,ACTL7B,ACTL9,A…
GO:0071944	cell periphery	6.33514e-56	6.33514e-56	1	ABCA12,ABCA3,ABCA4,ABCA6,ABCA8,ABCB1,ABCB11,ABCB4,ABCB5,ABCC1,ABCC10,ABCC11,ABCC2,ABCC4,ABCC5,ABCC6,ABCG1,ABCG5,ABHD6,ABI3BP,ABL1,ABL2,ABRA,ABTB1,ACE,ACE2,ACIN1,ACP3,ACSBG1,ACSL5,ACVR1,ACVR1C,ADA,ADAM17,ADAM22,ADAM23,ADAM28,ADAM8,ADAMTS1,ADAMTS8,ADAMTS9,ADAMTSL4,ADAMTSL5,ADAP2,ADCY10,ADCY3,ADCY4,ADCY7,ADCY8,ADCY9,ADD2,ADD3,ADGRA2,ADGRA3,ADGRB2,ADGRB3,ADGRF1,ADGRF5,ADGRG2,ADGRG3,ADGRG6,ADORA2A,ADR…
GO:0005886	plasma membrane	1.86899e-45	1.86899e-45	1	ABCA12,ABCA3,ABCA4,ABCA6,ABCA8,ABCB1,ABCB11,ABCB4,ABCB5,ABCC1,ABCC10,ABCC11,ABCC2,ABCC4,ABCC5,ABCC6,ABCG1,ABCG5,ABHD6,ABL1,ABL2,ABRA,ABTB1,ACE,ACE2,ACIN1,ACP3,ACSBG1,ACSL5,ACVR1,ACVR1C,ADA,ADAM17,ADAM22,ADAM23,ADAM28,ADAM8,ADAP2,ADCY10,ADCY3,ADCY4,ADCY7,ADCY8,ADCY9,ADD2,ADD3,ADGRA2,ADGRA3,ADGRB2,ADGRB3,ADGRF1,ADGRF5,ADGRG2,ADGRG3,ADGRG6,ADORA2A,ADRA1A,ADRA1D,ADRA2A,ADRB1,ADTRP,AFAP1L2,AGER,AIF1,A…
GO:0016020	membrane	7.24405e-35	7.24405e-35	1	A3GALT2,A4GALT,AAAS,AADAC,AADACL2,AADACL3,ABCA10,ABCA12,ABCA13,ABCA3,ABCA4,ABCA5,ABCA6,ABCA8,ABCA9,ABCB1,ABCB10,ABCB11,ABCB4,ABCB5,ABCB7,ABCB8,ABCB9,ABCC1,ABCC10,ABCC11,ABCC12,ABCC2,ABCC4,ABCC5,ABCC6,ABCD4,ABCG1,ABCG5,ABHD14A,ABHD16A,ABHD6,ABL1,ABL2,ABRA,ABTB1,ACAD11,ACAD9,ACADM,ACE,ACE2,ACHE,ACIN1,ACKR1,ACOX1,ACP3,ACSBG1,ACSL1,ACSL4,ACSL5,ACVR1,ACVR1C,ACVR2B,ADA,ADAM17,ADAM2,ADAM22,ADAM23,ADAM28…
GO:0005856	cytoskeleton	1.27793e-29	1.27793e-29	1	AAAS,ABL1,ABLIM1,ABRA,ACACA,ACADS,ACTL9,ACTN1,ADAM17,ADAM8,ADCY10,ADD2,ADD3,AFAP1,AGBL2,AGBL4,AGBL5,AHI1,AIF1,AK6,AK8,AKAP9,AKNA,ALDOB,ALMS1,ALOX15B,ALPK1,ALS2,AMBRA1,ANG,ANK1,ANKRD23,ANKRD26,ANKRD53,ANLN,ANXA11,APBB3,APC,ARFGEF2,ARHGAP18,ARHGAP21,ARHGAP32,ARHGAP39,ARHGEF10,ARMC9,ASAP1,ASPM,ATM,ATXN7,AUNIP,AURKC,AXIN1,AXL,B9D1,BAIAP2L1,BARX2,BBS1,BBS4,BBS9,BCAR1,BCCIP,BEX4,BFSP1,BICD2,BIN2,BIN3,B…
GO:0005929	cilium	7.6399e-27	7.6399e-27	1	ABCA4,ACTL7A,ADCY10,ADCY3,AGBL2,AGBL4,AHI1,AK8,AKAP4,ALPK1,AMBRA1,ANKS3,ANO2,ARMC9,ARR3,ATP1A4,ATP2B4,B9D1,BBS1,BBS4,BBS9,C2CD3,CABS1,CABYR,CATSPER1,CATSPER4,CATSPERG,CATSPERZ,CC2D2A,CCDC103,CCDC120,CCDC170,CCDC178,CCDC181,CCDC34,CCDC39,CCDC61,CCDC66,CCDC68,CCDC88A,CCR6,CCT8,CDC14A,CDC45,CDK10,CENPJ,CEP126,CEP128,CEP131,CEP162,CEP164,CEP170,CEP19,CEP290,CEP41,CEP78,CEP83,CEP89,CERKL,CFAP100,CFAP1…
GO:0042995	cell projection	1.75375e-26	1.75375e-26	1	ABCA4,ABLIM1,ACAD9,ACADM,ACAP3,ACE2,ACP3,ACTL7A,ACTN1,ADAM17,ADAM22,ADCY10,ADCY3,ADCY4,ADCY8,ADGRG1,AGBL2,AGBL4,AHI1,AIF1,AK8,AKAP4,ALPK1,ALS2,AMBRA1,ANK3,ANKK1,ANKRD27,ANKS3,ANLN,ANO2,AP3D1,APBB1,APC,APPL1,APPL2,AQP1,AQP5,ARHGAP18,ARHGAP31,ARHGAP44,ARHGEF6,ARMC9,ARR3,ASAP1,ATP13A2,ATP1A4,ATP2B4,ATP6V0A4,ATP6V1B1,ATP8B1,AZIN2,B9D1,BBS1,BBS4,BBS9,BCAR1,BMX,BSN,BST1,C1QL1,C2CD3,CA4,CABS1,CABYR,CAPN…
GO:0120025	plasma membrane bounded cell projection	8.17847e-26	8.17847e-26	1	ABCA4,ABLIM1,ACAD9,ACADM,ACAP3,ACE2,ACP3,ACTL7A,ACTN1,ADAM17,ADAM22,ADCY10,ADCY3,ADCY4,ADCY8,ADGRG1,AGBL2,AGBL4,AHI1,AIF1,AK8,AKAP4,ALPK1,ALS2,AMBRA1,ANK3,ANKRD27,ANKS3,ANLN,ANO2,AP3D1,APBB1,APC,APPL1,APPL2,AQP1,AQP5,ARHGAP18,ARHGAP31,ARHGAP44,ARHGEF6,ARMC9,ARR3,ASAP1,ATP13A2,ATP1A4,ATP2B4,ATP6V0A4,ATP6V1B1,ATP8B1,AZIN2,B9D1,BBS1,BBS4,BBS9,BCAR1,BMX,BSN,BST1,C1QL1,C2CD3,CA4,CABS1,CABYR,CAPN2,CARM…
GO:0012505	endomembrane system	1.95827e-21	1.95827e-21	1	AAAS,AADAC,ABCA12,ABCA3,ABCA4,ABCA5,ABCA6,ABCA8,ABCB9,ABCC4,ABCD4,ABCG1,ABHD6,ACAT1,ACE,ACHE,ACSBG1,ACSL1,ACSL3,ACSL5,ACTL7A,ACTL9,ADAM8,ADAMTS9,ADPGK,ADRA1A,ADRB1,AFTPH,AGBL4,AGMO,AGPAT1,AGR2,AHSG,AKAP6,AKAP9,ALDH3A1,ALG3,ALKBH1,ALOX5AP,ALS2,ALX1,AMFR,ANGEL1,ANGPTL6,ANKFY1,ANKLE2,ANKRD13C,ANKRD17,ANKRD27,ANXA11,ANXA7,AP1G2,AP3D1,AP4B1,AP5M1,APBB1,APC,APEH,APLP1,APLP2,APOB,APPL1,APPL2,AQP1,AQP11,…
GO:0110165	cellular anatomical entity	1.88648e-20	1.88648e-20	1	A1BG,A2M,A2ML1,A3GALT2,A4GALT,AAAS,AADAC,AADACL2,AADACL3,AAGAB,AANAT,AARS2,AASS,ABAT,ABCA10,ABCA12,ABCA13,ABCA3,ABCA4,ABCA5,ABCA6,ABCA8,ABCA9,ABCB1,ABCB10,ABCB11,ABCB4,ABCB5,ABCB7,ABCB8,ABCB9,ABCC1,ABCC10,ABCC11,ABCC12,ABCC2,ABCC4,ABCC5,ABCC6,ABCD4,ABCF1,ABCG1,ABCG5,ABHD14A,ABHD16A,ABHD5,ABHD6,ABI3BP,ABL1,ABL2,ABLIM1,ABRA,ABT1,ABTB1,ACAA1,ACACA,ACACB,ACAD11,ACAD9,ACADL,ACADM,ACADS,ACADSB,ACAP3,AC…
CN1,TPCN2,TPD52,TPH1,TPO,TPPP2,TPRA1,TPRG1,TPX2,TRABD2A,TRADD,TRAF2,TRAF3IP1,TRAF3IP2,TRAF6,TRAIP,TRAK1,TRAM1,TRAP1,TRAPPC10,TRAPPC9,TRAT1,TREML2,TREX1,TRH,TRHR,TRIB3,TRIL,TRIM10,TRIM13,TRIM16,TRIM21,TRIM23,TRIM24,TRIM25,TRIM29,TRIM32,TRIM34,TRIM36,TRIM37,TRIM46,TRIM47,TRIM50,TRIM65,TRIM67,TRIM69,TRIM7,TRIP11,TRIP12,TRIP4,TRIP6,TRMT10A,TRMT2B,TRMT61B,TRMU,TRNAU1AP,TRNP1,TRNT1,TROVE2,TRPA1,TRPC3,T…
GO:0098590	plasma membrane region	2.71675e-20	2.71675e-20	1	ABCA8,ABCB1,ABCB11,ABCB4,ABCC1,ABCC10,ABCC11,ABCC2,ABCC4,ABCC5,ABCC6,ABCG5,ABHD6,ACE2,ADAM17,ADAM22,ADAM23,ADCY10,ADCY3,ADCY8,ADD2,ADTRP,AGER,AIF1,AKR1A1,ALPK2,ANK2,ANK3,ANO1,ANO2,APC,APPL2,AQP1,AQP5,ASAH2,ATP6V0A4,ATP6V1B1,ATP6V1B2,ATP7A,ATP7B,ATP8B1,BBS1,BBS4,BBS9,BMX,BSND,C2CD2L,C5AR1,C5AR2,CA4,CALHM1,CALHM3,CAVIN4,CD300LG,CD81,CDH1,CDH13,CDH15,CDH16,CDH17,CDH2,CDHR2,CDHR5,CFTR,CHRM5,CHRNA10,C…
GO:0045177	apical part of cell	7.95127e-19	7.95127e-19	1	ABCB1,ABCB11,ABCB4,ABCC1,ABCC11,ABCC2,ABCC4,ABCC5,ABCG5,ACE2,ACVR1,ADAM17,ADCY10,ADCY8,ADGRF5,AGER,AKR1A1,ANO1,AQP1,AQP5,ARHGEF18,ATP6V0A4,ATP6V1B1,ATP6V1B2,ATP8B1,BYSL,C2CD2L,C5AR1,C5AR2,CA4,CD300LG,CDH2,CDHR2,CDHR5,CFTR,CNTFR,CRB1,CRB2,CUBN,CYBRD1,CYP4F3,DCHS1,DNAAF11,DPEP1,DPP4,DSTYK,DVL2,DYNC2H1,EMP2,ENPEP,EXOC1,F2RL2,FAP,FAT1,FAT4,FOLR1,FZD6,GIF,HFE,HIP1R,HOMER2,IL10RA,IQGAP1,ITPK1,KCNE1,KCN…
GO:0005829	cytosol	1.71678e-18	1.71678e-18	1	AAAS,AAGAB,AANAT,ABCA12,ABCB4,ABCF1,ABHD5,ABL1,ABTB1,ACACA,ACIN1,ACOT12,ACOX2,ACSS2,ADA,ADAM17,ADCY9,ADGRG2,ADH4,ADRA1A,ADSL,AFAP1,AFAP1L2,AFF3,AFTPH,AGBL2,AGBL5,AGL,AGTPBP1,AHR,AHSA1,AIF1,AIFM1,AIP,AKAIN1,AKAP10,AKAP11,AKAP12,AKAP17A,AKAP7,AKNA,AKR1A1,AKR1B1,ALDH1B1,ALDH3A1,ALDH4A1,ALDOB,ALKBH8,ALOX12B,ALOX15B,ALPK1,ALS2,AMBRA1,AMPD2,ANGEL1,ANKLE1,ANKRA2,ANKRD23,ANKRD27,ANKRD9,ANKS1A,ANO6,ANXA11…
GO:0015630	microtubule cytoskeleton	6.07848e-18	6.07848e-18	1	AAAS,ACADS,ADCY10,AGBL2,AGBL4,AGBL5,AHI1,AK6,AKAP9,AKNA,ALDOB,ALMS1,ALPK1,ALS2,ANKRD26,ANKRD53,ANXA11,APC,ARFGEF2,ARHGAP18,ARHGEF10,ARMC9,ASPM,ATM,ATXN7,AUNIP,AURKC,AXIN1,B9D1,BBS1,BBS4,BBS9,BCCIP,BEX4,BICD2,BIRC6,BIRC7,BMERB1,BRCA2,BUB1B,C1ORF112,C2CD3,CAMSAP1,CAPN7,CCDC102B,CCDC103,CCDC112,CCDC120,CCDC13,CCDC14,CCDC170,CCDC178,CCDC181,CCDC22,CCDC38,CCDC61,CCDC66,CCDC68,CCDC69,CCDC77,CCDC8,CCDC8…
GO:0016324	apical plasma membrane	1.05358e-15	1.05358e-15	1	ABCB1,ABCB11,ABCB4,ABCC1,ABCC11,ABCC2,ABCC4,ABCC5,ABCG5,ACE2,ADAM17,ADCY10,ADCY8,AGER,AKR1A1,ANO1,AQP1,AQP5,ATP6V0A4,ATP6V1B1,ATP6V1B2,ATP8B1,C2CD2L,CA4,CD300LG,CDH2,CDHR2,CDHR5,CFTR,CNTFR,CRB2,CUBN,CYBRD1,CYP4F3,DPP4,DSTYK,EMP2,ENPEP,EXOC1,F2RL2,FAT1,FOLR1,FZD6,GIF,HIP1R,IL10RA,IQGAP1,ITPK1,KCNE1,KCNMA1,LCT,LMO7,LRP2,MARVELD2,MGAM,MYO7A,OCLN,OSMR,OTOA,PDPN,PFKM,PKHD1,PLD1,PTPRO,RAB17,RHCG,SCNN1A…
GO:0045178	basal part of cell	2.44698e-14	2.44698e-14	1	ABCA8,ABCC1,ABCC10,ABCC4,ABCC5,ABCC6,ADCY8,ALPK2,ANK2,ANK3,AQP1,AQP5,ATP6V1B1,ATP7A,ATP7B,BSND,C5AR1,C5AR2,CALHM1,CALHM3,CD300LG,CD81,CDH16,CDH17,CDH2,CLDN8,CLRN1,CNNM4,DSTYK,EGFR,ERBB4,ERBIN,FAP,FLOT2,FOLR1,FRMPD2,GKN2,HEPH,HFE,HOMER3,IDE,IQGAP1,ITGA1,ITGA2,ITGA3,ITGB4,KCNE3,KCNQ1,KRT14,LDLR,LDLRAP1,LPO,LRP1,MARVELD2,MLC1,NDRG4,NKD2,NOD1,NOD2,NUMB,ORAI1,OSCP1,PDPN,PHLDB1,PHLDB2,PKD2,PRCP,RAB17,R…
GO:0005815	microtubule organizing center	2.54967e-14	2.54967e-14	1	AAAS,ACADS,AGBL2,AGBL4,AHI1,AK6,AKAP9,AKNA,ALDOB,ALMS1,ALPK1,ALS2,ANKRD26,APC,ARFGEF2,ARHGEF10,ARMC9,ATM,AUNIP,B9D1,BBS1,BBS4,BBS9,BCCIP,BICD2,BIRC6,BIRC7,BRCA2,C2CD3,CAPN7,CCDC102B,CCDC112,CCDC120,CCDC13,CCDC14,CCDC170,CCDC178,CCDC22,CCDC38,CCDC61,CCDC66,CCDC68,CCDC77,CCDC8,CCDC81,CCDC84,CCDC88A,CCHCR1,CCNO,CCP110,CCT8,CD2AP,CD86,CDC14A,CDC25B,CDC42BPG,CDC45,CDK10,CDK5RAP2,CDK5RAP3,CDKL2,CENPJ,C…
GO:0009986	cell surface	5.07816e-14	5.07816e-14	1	ABCB1,ABCB11,ABCC2,ABCG1,ACE,ACE2,ADA,ADAM17,ADAM8,ADAMTS7,ADAMTS9,ADGRA2,ADGRA3,ADGRF5,ADGRG6,ADGRV1,ADTRP,ANPEP,APMAP,APOA4,APOH,AQP11,ART1,AXL,BGN,BMP10,BSN,C1QBP,CA4,CALR,CCR1,CCR6,CD14,CD163,CD19,CD22,CD276,CD3E,CD4,CD40,CD40LG,CD5,CD5L,CD74,CD79A,CD83,CD93,CD99L2,CDH13,CDH17,CDH2,CDH5,CFTR,CLCN3,CLEC12B,CLEC14A,CLEC17A,CLEC1B,CLEC5A,CLEC7A,CLEC9A,CLSTN1,CLSTN2,CNTN2,CORIN,CSF1R,CST8,CTNND1,…
GO:0005814	centriole	1.02474e-12	1.02474e-12	1	AGBL2,AGBL4,AKNA,ALMS1,ARMC9,BBS4,BCCIP,C2CD3,CCDC102B,CCDC120,CCDC68,CCDC88A,CCHCR1,CCP110,CENPJ,CEP104,CEP120,CEP128,CEP135,CEP152,CEP162,CEP164,CEP170,CEP19,CEP250,CEP290,CEP295,CEP350,CEP41,CEP43,CEP44,CEP76,CEP83,CEP89,CNTLN,CNTROB,CROCC,CUNH14ORF80,CUNH16ORF59,DZIP1,DZIP1L,ENKD1,FBF1,FTCD,GLE1,HAP1,HTT,IFT140,IFT43,IFT88,INTU,KIF24,MPHOSPH9,NEDD1,NIN,NPHP4,ODAD3,OFD1,PCM1,PLA2G3,PLK4,POC5,P…
GO:0005654	nucleoplasm	6.00255e-12	6.00255e-12	1	AAAS,AAGAB,ABCA6,ABCB4,ABCB8,ABCC6,ABHD5,ABL1,ACADS,ACBD5,ACD,ACIN1,ACOT12,ACSF3,ACSL5,ADAMTS4,ADAR,ADH4,ADRA1A,AFF1,AFF2,AFF3,AFF4,AFTPH,AIRE,AK6,AKAP17A,AKAP8,AKAP8L,AKIRIN2,AKNA,AKR1B1,ALDH1B1,ALDH1L2,ALKBH1,ALKBH6,ALKBH8,ALX1,AMER1,ANKLE1,ANKRD10,ANKRD17,ANKRD23,ANKRD61,ANKS1A,ANLN,ANO1,ANXA11,AP5Z1,APEX2,APLF,APLP1,APRT,APTX,AQR,AR,ARAP1,ARFGEF1,ARHGAP18,ARHGAP4,ARHGEF11,ARID1B,ARID4A,ARID4B…
GO:0009925	basal plasma membrane	5.18396e-11	5.18396e-11	1	ABCA8,ABCC1,ABCC10,ABCC4,ABCC5,ABCC6,ADCY8,ALPK2,ANK2,ANK3,AQP1,AQP5,ATP6V1B1,ATP7A,ATP7B,BSND,C5AR1,C5AR2,CALHM1,CALHM3,CD300LG,CD81,CDH16,CDH17,CDH2,CLDN8,CNNM4,DSTYK,EGFR,ERBB4,ERBIN,FLOT2,FOLR1,FRMPD2,HEPH,IDE,IQGAP1,ITGA3,ITGB4,KCNQ1,LDLR,LDLRAP1,LPO,LRP1,MARVELD2,MLC1,NDRG4,NKD2,NOD1,NOD2,NUMB,ORAI1,OSCP1,PDPN,PKD2,RAB17,RHCG,SCRIB,SHROOM4,SLC12A2,SLC14A1,SLC16A10,SLC16A3,SLC16A8,SLC22A1,SL…
GO:0031982	vesicle	2.08362e-10	2.08362e-10	1	ABCA12,ABCA13,ABCA3,ABCA4,ABCA5,ABCC4,ABCG1,ABHD6,ACE,ACP3,ACTL7A,ACTL9,ADA,ADAM8,ADAMTS1,ADD2,ADGRF5,ADRB1,AFTPH,ALS2,AMBRA1,ANGPTL6,ANKFY1,ANKRD27,ANKRD9,ANO5,ANPEP,ANXA11,ANXA7,AOC1,AP1G2,AP3D1,AP4B1,AP5M1,APPL1,APPL2,AQP1,AQP5,ARFGEF2,ARRDC3,ASTL,ASTN2,ATM,ATP11A,ATP13A2,ATP2C2,ATP6AP1,ATP6V0A2,ATP6V0A4,ATP6V1E2,ATP7A,ATP7B,ATP8B3,ATP9A,AVPR1A,AVPR2,AXIN1,AZIN2,BAG6,BAIAP2L2,BAIAP3,BDKRB2,BGN…
GO:0005576	extracellular region	3.31441e-10	3.31441e-10	1	A1BG,A2M,A2ML1,ABCC6,ACE,ACE2,ACHE,ACP3,ADAMTS14,ADAMTS4,ADAMTS9,ADAMTSL1,ADCK1,AFM,AFP,AGR2,AGT,AMH,ANG,ANGPTL4,ANGPTL7,ANGPTL8,ANOS1,ANPEP,AOC1,APOA4,APOA5,APOB,APOC3,APOC4,APOH,APOM,AQP1,ARSG,ARSK,ARTN,ASAH2,ASPN,ATRN,AXL,BAG6,BCHE,BGLAP,BMP10,BMP15,BMP7,BMPER,BPI,BPIFA1,BPIFB1,BPIFC,C1QA,C1QL1,C1QTNF6,C1RL,C4BPA,C4BPB,C5,C8A,C9,CA4,CA6,CALCB,CALR,CARTPT,CASP7,CCDC3,CCDC39,CCL17,CCN6,CD109,CD1…
GO:0005615	extracellular space	1.24702e-09	1.24702e-09	1	A2M,A2ML1,ACE,ACE2,ACP3,ADAMTS4,ADAMTS9,AFM,AFP,AGR2,AGT,AMH,ANG,ANGPTL4,ANPEP,AOC1,APOA4,APOA5,APOB,APOC3,APOC4,APOH,APOM,AQP1,ARSG,ARTN,ASAH2,ATRN,AXL,BAG6,BMP10,BMP7,BMPER,BPI,BPIFA1,BPIFB1,BPIFC,C1QTNF6,C1RL,C4BPA,C4BPB,C5,C9,CA4,CA6,CALR,CARTPT,CASP7,CCL17,CCN6,CD109,CD14,CD40LG,CD81,CD86,CDH13,CER1,CFP,CHI3L1,CHIA,CHIT1,CILP,CNP,COL25A1,COL3A1,COL6A3,COLEC10,COLEC11,COPA,CP,CPA1,CPQ,CREG1,C…
GO:0031514	motile cilium	1.94507e-09	1.94507e-09	1	ACTL7A,ADCY10,AK8,AKAP4,ATP1A4,ATP2B4,BBS1,BBS4,CABS1,CABYR,CATSPER1,CATSPER4,CATSPERG,CATSPERZ,CCDC181,CCDC34,CCR6,CEP89,CFAP251,CFAP43,CFAP45,CFAP52,CFAP57,CFAP58,CFAP65,CFAP69,CFAP70,CROCC,CST11,CUNH1ORF101,DCDC2C,DLD,DNAH1,DNAH11,DNAH17,DNAH5,DNAH9,DNAI4,DNALI1,DRC3,DRC7,DYNC2H1,ENO4,GARIN2,GAS8,GK2,GSTM3,HYAL3,IFT172,IFT27,IL4I1,INTU,IQCG,IQUB,KLC3,MKKS,MNS1,MROH2B,NME5,NME8,NPHP1,PACRG,PFKM…
GO:0005813	centrosome	2.83643e-09	2.83643e-09	1	AAAS,ACADS,AHI1,AK6,AKAP9,AKNA,ALDOB,ALMS1,ALPK1,ALS2,ANKRD26,APC,ARHGEF10,ATM,AUNIP,B9D1,BBS1,BBS4,BBS9,BCCIP,BICD2,BIRC7,BRCA2,C2CD3,CAPN7,CCDC112,CCDC13,CCDC14,CCDC22,CCDC38,CCDC61,CCDC66,CCDC77,CCDC8,CCDC81,CCDC84,CCNO,CCP110,CCT8,CD2AP,CD86,CDC14A,CDC25B,CDC42BPG,CDC45,CDK5RAP2,CDK5RAP3,CDKL2,CENPJ,CENPU,CEP112,CEP120,CEP126,CEP128,CEP131,CEP135,CEP152,CEP162,CEP164,CEP170,CEP19,CEP250,CEP29…
GO:0005794	Golgi apparatus	1.71664e-08	1.71664e-08	1	ABCA12,ABCA6,ABCC4,ACHE,ACSL3,ACTL7A,AFTPH,AGBL4,AHSG,AKAP9,ALX1,AMFR,ANGEL1,AP1G2,AP4B1,APC,APLP1,ARAP1,ARFGEF1,ARFGEF2,ARFRP1,ARHGAP21,ARSL,ASH1L,ASIC1,ATF6,ATP11A,ATP2C1,ATP2C2,ATP7A,ATP7B,ATP8B1,ATP8B4,ATP9A,ATR,AZIN2,B3GALNT2,B3GAT1,B3GNT6,B3GNT7,B4GALNT1,B4GALNT2,B4GALNT3,B4GALNT4,B4GALT3,B4GALT5,B4GALT7,BAIAP3,BARX2,BCL6,BCL9,BDKRB2,BICD2,BIRC6,BIRC7,BLZF1,C17ORF75,CA4,CABP2,CABP7,CAPN2,CC…
GO:0016323	basolateral plasma membrane	2.56056e-08	2.56056e-08	1	ABCA8,ABCC1,ABCC10,ABCC4,ABCC5,ABCC6,ADCY8,ALPK2,ANK2,ANK3,AQP1,ATP6V1B1,ATP7A,ATP7B,BSND,C5AR1,CALHM1,CALHM3,CD300LG,CD81,CDH16,CDH17,CDH2,CLDN8,CNNM4,DSTYK,EGFR,ERBB4,ERBIN,FLOT2,FOLR1,FRMPD2,HEPH,IDE,IQGAP1,ITGA3,KCNQ1,LDLR,LPO,LRP1,MARVELD2,MLC1,NDRG4,NKD2,NOD1,NOD2,NUMB,ORAI1,PDPN,RAB17,RHCG,SCRIB,SLC14A1,SLC16A10,SLC16A3,SLC16A8,SLC22A1,SLC22A6,SLC22A7,SLC22A8,SLC22A9,SLC26A11,SLC26A5,SLC26…
GO:0097708	intracellular vesicle	5.85009e-08	5.85009e-08	1	ABCA12,ABCA13,ABCA3,ABCA4,ABCA5,ABCC4,ABCG1,ABHD6,ACE,ACTL7A,ACTL9,ADA,ADAM8,ADAMTS1,ADD2,ADGRF5,ADRB1,AFTPH,ALS2,AMBRA1,ANGPTL6,ANKFY1,ANKRD27,ANKRD9,ANXA11,ANXA7,AP1G2,AP3D1,AP4B1,AP5M1,APPL1,APPL2,AQP5,ARFGEF2,ARRDC3,ASTL,ASTN2,ATM,ATP11A,ATP13A2,ATP2C2,ATP6AP1,ATP6V0A2,ATP6V0A4,ATP6V1E2,ATP7A,ATP7B,ATP8B3,ATP9A,AVPR1A,AVPR2,AXIN1,AZIN2,BAIAP3,BDKRB2,BGN,BICD2,BIRC6,BRCA2,C17ORF75,CA4,CABS1,CA…
GO:0031410	cytoplasmic vesicle	5.92493e-08	5.92493e-08	1	ABCA12,ABCA3,ABCA4,ABCA5,ABCC4,ABCG1,ABHD6,ACE,ACTL7A,ACTL9,ADA,ADAM8,ADAMTS1,ADD2,ADGRF5,ADRB1,AFTPH,ALS2,AMBRA1,ANGPTL6,ANKFY1,ANKRD27,ANKRD9,ANXA11,ANXA7,AP1G2,AP3D1,AP4B1,AP5M1,APPL1,APPL2,AQP5,ARFGEF2,ARRDC3,ASTL,ASTN2,ATM,ATP11A,ATP13A2,ATP2C2,ATP6AP1,ATP6V0A2,ATP6V0A4,ATP6V1E2,ATP7A,ATP7B,ATP8B3,ATP9A,AVPR1A,AVPR2,AXIN1,AZIN2,BAIAP3,BDKRB2,BGN,BICD2,BIRC6,BRCA2,C17ORF75,CA4,CABS1,CALY,CAPN…
GO:0097729	9+2 motile cilium	1.99597e-07	1.99597e-07	1	AK8,AKAP4,ATP1A4,ATP2B4,CABS1,CABYR,CATSPER1,CATSPER4,CATSPERG,CATSPERZ,CCDC181,CCDC34,CCR6,CFAP251,CFAP43,CFAP45,CFAP52,CFAP58,CFAP65,CFAP69,CFAP70,CROCC,CST11,CUNH1ORF101,DCDC2C,DNAH1,DNAH11,DNAH17,DNAH5,DNAH9,DNALI1,DRC3,ENO4,GARIN2,GK2,GSTM3,HYAL3,IFT172,IFT27,IL4I1,IQCG,MNS1,MROH2B,NME5,NME8,PACRG,PFKM,PMFBP1,ROPN1,RSPH1,RSPH6A,SAXO1,SEPT6,SEPT7,SEPTIN12,SLC26A6,SLC9B2,SPACA9,SPAG16,SPATA19,…
GO:0030312	external encapsulating structure	2.09153e-07	2.09153e-07	1	ABI3BP,ADAMTS1,ADAMTS8,ADAMTS9,ADAMTSL4,ADAMTSL5,ANG,ASPN,BCAN,BGN,CCDC80,CHADL,CILP,COL10A1,COL11A1,COL15A1,COL27A1,COL28A1,COL3A1,COL4A2,COL4A3,COL4A4,COL4A5,COL4A6,COL6A2,COL6A3,COL6A6,CUNH2ORF82,DMP1,ECM1,ECM2,EFEMP2,EGFL6,EGFLAM,EMID1,ENTPD2,FBLN7,FBN2,FRAS1,FREM1,FREM2,GPC2,GPC3,GPC5,GPC6,HAPLN2,HMCN1,HSD17B12,IMPG1,IMPG2,ITGB4,KAZALD1,LAMA1,LAMA2,LAMA3,LAMA4,LAMB1,LAMB2,LAMB3,LAMC1,LAMC3,L…
GO:0031012	extracellular matrix	3.39851e-07	3.39851e-07	1	ABI3BP,ADAMTS1,ADAMTS8,ADAMTS9,ADAMTSL4,ADAMTSL5,ANG,ASPN,BCAN,BGN,CCDC80,CHADL,CILP,COL10A1,COL11A1,COL15A1,COL27A1,COL28A1,COL3A1,COL4A2,COL4A3,COL4A4,COL4A5,COL4A6,COL6A2,COL6A3,COL6A6,CUNH2ORF82,DMP1,ECM1,ECM2,EFEMP2,EGFL6,EGFLAM,EMID1,ENTPD2,FBLN7,FBN2,FRAS1,FREM1,FREM2,GPC2,GPC3,GPC5,GPC6,HAPLN2,HMCN1,HSD17B12,IMPG1,IMPG2,ITGB4,KAZALD1,LAMA1,LAMA2,LAMA3,LAMA4,LAMB1,LAMB2,LAMB3,LAMC1,LAMC3,L…
GO:0070161	anchoring junction	1.60594e-06	1.60594e-06	1	ABCB11,ABCB4,ABCC2,ACTN1,ADA,ADAM17,ADD3,AFAP1,AHI1,ALKBH6,ALOX15B,AMOTL1,ANK3,APC,ARHGEF6,ARVCF,ATP6V0A2,BAIAP2L2,BCAR1,BCAR3,CASS4,CCDC85C,CD2AP,CD3E,CD53,CD99L2,CDCA3,CDH1,CDH2,CDH3,CDH5,CGN,CGNL1,CLDN15,CLDN16,CLDN17,CLDN23,CLDN25,CLDN8,CLDN9,CNTNAP1,COL17A1,CPNE3,CRB1,CRB2,CTNNA3,CTNND1,DBN1,DCAF6,DDX58,DLG5,DNMBP,DPP4,DSC1,DSC2,DSC3,DSG1,DSG4,ECT2,EPB41L3,EPB41L5,ERBIN,FAM107A,FAP,FAT1,FAT2…
GO:0062023	collagen-containing extracellular matrix	2.77004e-06	2.77004e-06	1	ABI3BP,ADAMTS1,ADAMTS8,ADAMTSL4,ANG,BCAN,CCDC80,CHADL,CILP,COL10A1,COL11A1,COL15A1,COL27A1,COL28A1,COL3A1,COL4A2,COL4A3,COL4A4,COL4A5,COL4A6,CUNH2ORF82,ECM1,ECM2,EGFL6,EGFLAM,ENTPD2,FRAS1,FREM1,FREM2,GPC2,GPC3,GPC5,GPC6,HMCN1,IMPG1,IMPG2,ITGB4,KAZALD1,LAMA1,LAMA2,LAMA3,LAMA4,LAMB1,LAMB2,LAMB3,LAMC1,LAMC3,LRRC15,LTBP1,LTBP4,MMRN1,MMRN2,MYOC,NAV2,NID1,NID2,NPNT,NTN4,P3H2,PCSK6,PTPRZ1,PXDN,SERPINE2,…
GO:0005783	endoplasmic reticulum	2.77946e-06	2.77946e-06	1	AADAC,ABCA4,ABCA8,ABCB9,ABCD4,ACAT1,ACSBG1,ACSL1,ACSL3,ACSL5,ADAMTS9,ADPGK,AGMO,AGPAT1,AGR2,AKAP6,ALDH3A1,ALG3,ALKBH1,ALOX5AP,AMFR,ANGEL1,ANKLE2,ANKRD13C,ANXA7,APBB1,APOB,AQP11,AQP5,ARSG,ATF6,ATF6B,ATL2,ATL3,ATP10D,ATP11A,ATP2A1,ATP2A3,ATP8B1,ATXN3,AUP1,AWAT1,B3GALNT2,BCAP29,BCHE,BCL2,BNIP1,BSCL2,C2CD2L,CA4,CACNA1S,CALR,CALR3,CAPN2,CAST,CATSPER3,CCDC115,CCDC3,CCDC88A,CD1C,CD3E,CD74,CDKAL1,CDS2,CE…
GO:0036126	sperm flagellum	4.45429e-06	4.45429e-06	1	AK8,AKAP4,ATP1A4,ATP2B4,CABS1,CABYR,CATSPER1,CATSPER4,CATSPERG,CATSPERZ,CCDC181,CCDC34,CCR6,CFAP251,CFAP58,CFAP65,CFAP69,CFAP70,CST11,CUNH1ORF101,DCDC2C,DNAH1,DNAH17,DNALI1,DRC3,ENO4,GARIN2,GK2,GSTM3,HYAL3,IFT172,IFT27,IL4I1,IQCG,MNS1,MROH2B,NME5,NME8,PACRG,PFKM,PMFBP1,ROPN1,RSPH1,RSPH6A,SAXO1,SEPT6,SEPT7,SEPTIN12,SLC26A6,SLC9B2,SPACA9,SPAG16,SPATA19,SPATA6L,SPATC1L,SPEF2,SUN5,TACR2,TACR3,TBC1D21…
GO:0030141	secretory granule	9.06643e-06	9.06643e-06	1	ABCA12,ABCA3,ABCC4,ACTL7A,ACTL9,ADAM8,ADRB1,ANGPTL6,ANXA11,ANXA7,ASTL,ATP6V0A2,ATP6V1E2,ATP8B3,BRCA2,CA4,CABS1,CAPN11,CARTPT,CATSPER3,CATSPER4,CCDC62,CEP131,CFAP65,CFP,CHGA,CHGB,CLCA1,CLCN3,CRISP3,CTSG,CTSH,CUZD1,CYLC1,DBH,DENND4C,DKKL1,DLD,DVL1,F5,FAM170B,FGG,FLOT2,FSTL4,GARS,GHRHR,GKN1,HEXA,HPS4,HYAL3,IL4I1,IQCF1,IQUB,KLK5,LAMP2,LTF,MMRN1,MPO,MROH2B,NAPSA,NCF2,NLRP5,OLFM4,OPRD1,PADI6,PCSK1,PDYN…
GO:0043235	receptor complex	9.48816e-06	9.48816e-06	1	ABCG5,ABHD6,ACVR1,ACVR1C,ACVR2B,ADGRV1,ADRA2A,ADRB3,AHR,AIP,CACNG4,CD14,CD3D,CD3E,CD3G,CD40,CD6,CD74,CD79A,CHRNA2,CHRNA5,CHRNA9,CHRNB1,CHRNB2,CHRNB4,CNTFR,CPT1C,CR2,CSF2RB,CUBN,EGFR,ENG,ERBB4,FGFR1,FLT4,GABBR1,GABRE,GHR,GP5,GPBAR1,GPR20,GPR84,GRIN2A,GRIN2C,GRIN3A,GRIN3B,GRM1,HFE,HTR2B,HTR3A,HTR3B,HTR3D,HTR3E,HTRA2,IFNLR1,IL12RB1,IL18RAP,IL23R,IL4R,IL6ST,IMPG2,INSRR,ITGA1,ITGA10,ITGA11,ITGA2,ITGA2…
GO:0097014	ciliary plasm	6.08799e-05	6.08799e-05	1	AK8,AMBRA1,CCDC103,CCDC39,CEP162,CFAP206,CFAP43,CFAP45,CFAP52,CFAP70,CUNH11ORF1,CUNH9ORF116,DCDC2,DNAAF1,DNAH1,DNAH11,DNAH12,DNAH17,DNAH5,DNAH7,DNAH9,DNAI3,DNAI4,DNALI1,DRC1,DRC3,DYNC2H1,DZIP1L,GAS8,GLI1,GLI3,HYDIN,IFT140,INPP5E,KIF17,KIFAP3,MNS1,NME8,ODAD2,ODAD3,RP1,RPGRIP1,RPGRIP1L,RSPH4A,RSPH6A,SAXO1,SEPT7,SEPTIN9,SPACA9,SPAG16,SPAG17,SPATA7,SPEF1,TCHP,WDPCP,WDR34,WDR35
GO:0005930	axoneme	6.08799e-05	6.08799e-05	1	AK8,AMBRA1,CCDC103,CCDC39,CEP162,CFAP206,CFAP43,CFAP45,CFAP52,CFAP70,CUNH11ORF1,CUNH9ORF116,DCDC2,DNAAF1,DNAH1,DNAH11,DNAH12,DNAH17,DNAH5,DNAH7,DNAH9,DNAI3,DNAI4,DNALI1,DRC1,DRC3,DYNC2H1,DZIP1L,GAS8,GLI1,GLI3,HYDIN,IFT140,INPP5E,KIF17,KIFAP3,MNS1,NME8,ODAD2,ODAD3,RP1,RPGRIP1,RPGRIP1L,RSPH4A,RSPH6A,SAXO1,SEPT7,SEPTIN9,SPACA9,SPAG16,SPAG17,SPATA7,SPEF1,TCHP,WDPCP,WDR34,WDR35
GO:0009897	external side of plasma membrane	7.0445e-05	7.0445e-05	1	ABCG1,ACE,ADA,ADGRA3,ANPEP,CA4,CALR,CCR1,CD14,CD163,CD19,CD22,CD276,CD3E,CD4,CD40,CD40LG,CD5,CD74,CD79A,CD83,CDH13,CDH5,CLCN3,CLEC12B,CLEC14A,CTSK,CXCR5,ENG,ENPEP,ENPP3,F2,FGG,FOLR1,GFRA3,HEG1,HFE,ICAM1,IDE,IL12RB2,IL1R1,IL1RL1,IL2RA,IL2RB,IL31RA,IL6ST,IL7R,ITGA1,ITGA2,ITGA2B,ITGA3,ITGA5,ITGAE,ITGB6,KIT,LAG3,LAMP1,LCT,LDLR,LRP2,LY6G5B,LY6G6D,MFGE8,MS4A1,MS4A2,NCAM1,NEU3,NT5E,P2RX7,P4HB,PTPRC,RTN4…
HP:0000007	Autosomal recessive inheritance	1.96991e-19	1.96991e-19	1	AAAS,AARS2,AASS,ABAT,ABCA12,ABCA3,ABCA4,ABCA5,ABCB11,ABCB4,ABCC2,ABCC6,ABCD4,ABCG5,ABHD16A,ABHD5,ACACA,ACAD8,ACAD9,ACADM,ACADS,ACADSB,ACAT1,ACBD5,ACD,ACE,ACO2,ACOX1,ACOX2,ACSF3,ACSL5,ACTL9,ADA,ADAM17,ADAM22,ADAMTS13,ADAMTS17,ADAMTS18,ADAMTSL4,ADAR,ADCY3,ADD3,ADGRG1,ADGRG6,ADGRV1,ADRB3,ADSL,AEBP1,AFP,AGBL5,AGK,AGL,AGR2,AGT,AGTPBP1,AGXT2,AHI1,AHR,AHSG,AIMP1,AIP,AIRE,AK7,ALAD,ALDH18A1,ALDH3A2,ALDH4A…
HP:0000144	Decreased fertility	1.54074e-09	1.54074e-09	1	ACTL9,ADGRG2,AIP,AK7,ALMS1,AMH,AMHR2,ANOS1,AR,ARMC2,ASTL,AURKC,AXL,BLM,BMP15,BNC1,BRCA2,BRDT,BRIP1,BSCL2,BTG4,C11ORF80,CATIP,CATSPER1,CCDC103,CCDC141,CCDC34,CCDC39,CCDC62,CCDC8,CCNO,CDC14A,CDC20,CEP112,CEP19,CFAP251,CFAP43,CFAP44,CFAP52,CFAP58,CFAP65,CFAP70,CFAP74,CFTR,CHD7,CTNS,CUL7,CYB5A,CYP17A1,CYP19A1,DHX37,DNAAF1,DNAAF11,DNAAF3,DNAAF5,DNAH1,DNAH10,DNAH11,DNAH17,DNAH5,DNAH7,DNAH8,DNAH9,DNALI1…
HP:0000789	Infertility	1.17846e-08	1.17846e-08	1	ACTL9,ADGRG2,AK7,AMH,AMHR2,AR,ARMC2,ASTL,AURKC,AXL,BLM,BRDT,BTG4,C11ORF80,CATIP,CATSPER1,CCDC103,CCDC141,CCDC34,CCDC39,CCDC62,CCNO,CDC14A,CDC20,CEP112,CEP19,CFAP251,CFAP43,CFAP44,CFAP52,CFAP58,CFAP65,CFAP70,CFAP74,CFTR,CTNS,CYP17A1,CYP19A1,DHX37,DNAAF1,DNAAF11,DNAAF3,DNAAF5,DNAH1,DNAH10,DNAH11,DNAH17,DNAH5,DNAH7,DNAH8,DNAH9,DNALI1,DPY19L2,DRC1,DYX1C1,DZIP1,FANCA,FBXO43,FEZF1,FIGLA,FKBP6,FOXJ1,FSH…
HP:0012863	Abnormal male germ cell morphology	3.35633e-08	3.35633e-08	1	ACTL9,AK7,ARMC2,AURKC,BRDT,CATIP,CCDC34,CCDC62,CDC14A,CEP112,CFAP251,CFAP43,CFAP44,CFAP58,CFAP65,CFAP69,CFAP70,CFAP74,DNAH1,DNAH10,DNAH17,DNAH7,DNAH8,DNALI1,DPY19L2,DRC1,DZIP1,FBXO43,FKBP6,FSHB,GBA2,GGN,IFT74,KCNU1,KLHL10,MAATS1,NANOS1,PMFBP1,SEPTIN12,SPATA16,SPEF2,STRC,SUN5,TEKT3,TSGA10,TTC21A,TTC29,WDR19
HP:0012862	Abnormal germ cell morphology	3.35633e-08	3.35633e-08	1	ACTL9,AK7,ARMC2,AURKC,BRDT,CATIP,CCDC34,CCDC62,CDC14A,CEP112,CFAP251,CFAP43,CFAP44,CFAP58,CFAP65,CFAP69,CFAP70,CFAP74,DNAH1,DNAH10,DNAH17,DNAH7,DNAH8,DNALI1,DPY19L2,DRC1,DZIP1,FBXO43,FKBP6,FSHB,GBA2,GGN,IFT74,KCNU1,KLHL10,MAATS1,NANOS1,PMFBP1,SEPTIN12,SPATA16,SPEF2,STRC,SUN5,TEKT3,TSGA10,TTC21A,TTC29,WDR19
HP:0012864	Abnormal sperm morphology	6.79996e-08	6.79996e-08	1	ACTL9,AK7,ARMC2,AURKC,BRDT,CATIP,CCDC34,CCDC62,CDC14A,CEP112,CFAP251,CFAP43,CFAP44,CFAP58,CFAP65,CFAP69,CFAP70,CFAP74,DNAH1,DNAH10,DNAH17,DNAH7,DNAH8,DNALI1,DPY19L2,DRC1,DZIP1,FBXO43,FKBP6,FSHB,GBA2,GGN,IFT74,KCNU1,KLHL10,MAATS1,PMFBP1,SEPTIN12,SPATA16,SPEF2,STRC,SUN5,TEKT3,TSGA10,TTC21A,TTC29,WDR19
HP:0012041	Decreased fertility in males	1.27879e-07	1.27879e-07	1	ACTL9,ADGRG2,AIP,AK7,ALMS1,AMH,AMHR2,AR,ARMC2,AURKC,BLM,BRCA2,BRDT,BRIP1,CATIP,CATSPER1,CCDC103,CCDC34,CCDC39,CCDC62,CCNO,CDC14A,CEP112,CFAP251,CFAP43,CFAP44,CFAP52,CFAP58,CFAP65,CFAP70,CFAP74,CFTR,CTNS,CYB5A,CYP17A1,CYP19A1,DHX37,DNAAF1,DNAAF11,DNAAF3,DNAAF5,DNAH1,DNAH10,DNAH11,DNAH17,DNAH5,DNAH7,DNAH8,DNAH9,DNALI1,DPY19L2,DRC1,DYX1C1,DZIP1,ERCC4,FANCA,FANCB,FANCC,FANCD2,FANCE,FANCI,FANCL,FBXO43…
HP:0003251	Male infertility	6.44932e-07	6.44932e-07	1	ACTL9,ADGRG2,AK7,AMH,AMHR2,AR,ARMC2,AURKC,BLM,BRDT,CATIP,CATSPER1,CCDC103,CCDC34,CCDC39,CCDC62,CCNO,CDC14A,CEP112,CFAP251,CFAP43,CFAP44,CFAP52,CFAP58,CFAP65,CFAP70,CFAP74,CFTR,CTNS,CYP17A1,CYP19A1,DHX37,DNAAF1,DNAAF11,DNAAF3,DNAAF5,DNAH1,DNAH10,DNAH11,DNAH17,DNAH5,DNAH7,DNAH8,DNAH9,DNALI1,DPY19L2,DRC1,DYX1C1,DZIP1,FANCA,FBXO43,FKBP6,FOXJ1,GAS8,GCM2,GGN,HYDIN,IFT74,KCNU1,KLHL10,LHCGR,LRRC56,M1AP,M…
HP:0034809	Abnormal sperm physiology	8.77722e-05	8.77722e-05	1	AK7,ALG5,ALG9,ARMC2,BRDT,CATIP,CATSPER1,CCDC103,CCDC34,CCDC39,CCNO,CDC14A,CEP112,CFAP251,CFAP43,CFAP45,CFAP58,CFAP65,CFAP69,CFAP70,CFAP74,DNAAF1,DNAAF11,DNAAF3,DNAAF5,DNAH1,DNAH10,DNAH11,DNAH17,DNAH5,DNAH7,DNAH8,DNAH9,DNALI1,DRC1,DYX1C1,DZIP1,FBXO43,FOXJ1,GAS8,GBA2,HYDIN,IFT140,IFT74,KCNU1,KLHL10,LRRC56,MAATS1,NEK10,NME5,NME8,ODAD1,ODAD2,ODAD3,OFD1,PIH1D3,PKD2,PMFBP1,RSPH1,RSPH3,RSPH4A,SEPTIN12,S…
HP:0012206	Abnormal sperm motility	8.77722e-05	8.77722e-05	1	AK7,ALG5,ALG9,ARMC2,BRDT,CATIP,CATSPER1,CCDC103,CCDC34,CCDC39,CCNO,CDC14A,CEP112,CFAP251,CFAP43,CFAP45,CFAP58,CFAP65,CFAP69,CFAP70,CFAP74,DNAAF1,DNAAF11,DNAAF3,DNAAF5,DNAH1,DNAH10,DNAH11,DNAH17,DNAH5,DNAH7,DNAH8,DNAH9,DNALI1,DRC1,DYX1C1,DZIP1,FBXO43,FOXJ1,GAS8,GBA2,HYDIN,IFT140,IFT74,KCNU1,KLHL10,LRRC56,MAATS1,NEK10,NME5,NME8,ODAD1,ODAD2,ODAD3,OFD1,PIH1D3,PKD2,PMFBP1,RSPH1,RSPH3,RSPH4A,SEPTIN12,S…

## Sheet: Table S5
GO.ID	Description	p.Val	FDR	Phenotype	Genes
GO:0005515	protein binding	2.15129e-61	2.15129e-61	1	A2M,AAAS,AADAT,AAK1,AAMP,AASDH,ABCA12,ABCB1,ABCB10,ABCB7,ABCB9,ABCD2,ABCD4,ABCG5,ABCG8,ABI3,ABI3BP,ABITRAM,ABL1,ABL2,ABLIM1,ABRA,ABRAXAS1,ABTB2,ABTB3,ACACA,ACACB,ACAP1,ACBD3,ACCS,ACD,ACE,ACE2,ACKR1,ACKR3,ACOD1,ACOT12,ACOT7,ACOX1,ACP3,ACP4,ACSL3,ACTN3,ACTN4,ACVR1,ACY1,ADAM15,ADAM8,ADAMTSL4,ADCY5,ADCY6,ADGB,ADH5,ADIPOR1,ADNP,ADRA1A,ADRB2,ADRM1,AFAP1L2,AFDN,AFTPH,AGAP3,AGBL5,AGER,AGGF1,AGL,AGO1,AGT,…
GO:0003824	catalytic activity	3.12616e-37	3.12616e-37	1	A4GALT,A4GNT,AACS,AADACL2,AADACL3,AADACL4,AADAT,AAK1,AANAT,AARS1,AARS2,AARSD1,AASS,ABCA12,ABCA5,ABCA8,ABCA9,ABCB1,ABCB10,ABCB11,ABCB4,ABCB5,ABCB6,ABCB7,ABCB8,ABCB9,ABCC1,ABCC10,ABCC11,ABCC12,ABCC2,ABCC5,ABCC6,ABCD2,ABCD4,ABCF1,ABCG5,ABCG8,ABHD10,ABHD14B,ABHD16A,ABHD6,ABL1,ABL2,ACAA1,ACAA2,ACACA,ACACB,ACAD11,ACAD8,ACADS,ACAT1,ACAT2,ACCS,ACCSL,ACE,ACE2,ACMSD,ACO1,ACO2,ACOD1,ACOT12,ACOT7,ACOT8,ACOX1…
GO:0043167	ion binding	5.32924e-20	5.32924e-20	1	AADAT,AAK1,AARS1,AARS2,AARSD1,ABCA10,ABCA12,ABCA5,ABCA6,ABCA8,ABCA9,ABCB1,ABCB10,ABCB11,ABCB4,ABCB5,ABCB6,ABCB7,ABCB8,ABCB9,ABCC1,ABCC10,ABCC11,ABCC12,ABCC2,ABCC5,ABCC6,ABCD2,ABCD4,ABCF1,ABCG5,ABCG8,ABL1,ABL2,ABLIM1,ACACA,ACACB,ACAD11,ACAD8,ACADS,ACAP3,ACAT1,ACBD3,ACBD5,ACBD7,ACCS,ACCSL,ACE,ACE2,ACMSD,ACO2,ACOT12,ACOT7,ACOX1,ACOX2,ACOXL,ACP7,ACSL1,ACSL5,ACSS1,ACTN3,ACTN4,ACVR1,ADAM8,ADAMTS12,ADAM…
GO:0030554	adenyl nucleotide binding	5.85454e-15	5.85454e-15	1	AAK1,AARS1,AARS2,AARSD1,ABCA10,ABCA12,ABCA5,ABCA6,ABCA8,ABCA9,ABCB1,ABCB10,ABCB11,ABCB4,ABCB5,ABCB6,ABCB7,ABCB8,ABCB9,ABCC1,ABCC10,ABCC11,ABCC12,ABCC2,ABCC5,ABCC6,ABCD2,ABCD4,ABCF1,ABCG5,ABCG8,ABL1,ABL2,ACACA,ACACB,ACBD3,ACBD5,ACBD7,ACOT12,ACOT7,ACSL1,ACSL5,ACSS1,ACVR1,ADCK1,ADCY6,ADH4,AFG3L2,AK1,AK5,AK6,AK8,ALDH18A1,ALPK2,ALPK3,AMHR2,APAF1,APRT,ARAF,ASCC3,ASPDH,ASS1,ATM,ATP10A,ATP10D,ATP11A,ATP1…
GO:0032559	adenyl ribonucleotide binding	3.62925e-14	3.62925e-14	1	AAK1,AARS1,AARS2,AARSD1,ABCA10,ABCA12,ABCA5,ABCA6,ABCA8,ABCA9,ABCB1,ABCB10,ABCB11,ABCB4,ABCB5,ABCB6,ABCB7,ABCB8,ABCB9,ABCC1,ABCC10,ABCC11,ABCC12,ABCC2,ABCC5,ABCC6,ABCD2,ABCD4,ABCF1,ABCG5,ABCG8,ABL1,ABL2,ACACA,ACACB,ACBD3,ACBD5,ACBD7,ACOT12,ACOT7,ACSL1,ACSL5,ACSS1,ACVR1,ADCK1,ADCY6,AFG3L2,AK1,AK5,AK6,AK8,ALDH18A1,ALPK2,ALPK3,AMHR2,APAF1,APRT,ARAF,ASCC3,ASS1,ATM,ATP10A,ATP10D,ATP11A,ATP11C,ATP12A,A…
GO:0005524	ATP binding	7.86504e-13	7.86504e-13	1	AAK1,AARS1,AARS2,AARSD1,ABCA10,ABCA12,ABCA5,ABCA6,ABCA8,ABCA9,ABCB1,ABCB10,ABCB11,ABCB4,ABCB5,ABCB6,ABCB7,ABCB8,ABCB9,ABCC1,ABCC10,ABCC11,ABCC12,ABCC2,ABCC5,ABCC6,ABCD2,ABCD4,ABCF1,ABCG5,ABCG8,ABL1,ABL2,ACACA,ACACB,ACOT12,ACSL1,ACSL5,ACSS1,ACVR1,ADCK1,ADCY6,AFG3L2,AK1,AK5,AK6,AK8,ALDH18A1,ALPK2,ALPK3,AMHR2,ARAF,ASCC3,ASS1,ATM,ATP10A,ATP10D,ATP11A,ATP11C,ATP12A,ATP13A3,ATP13A5,ATP1A1,ATP1A2,ATP2A1…
GO:0016787	hydrolase activity	1.54007e-12	1.54007e-12	1	AADACL2,AADACL3,AADACL4,AARS1,AARSD1,ABCA12,ABCA5,ABCA8,ABCA9,ABCB1,ABCB10,ABCB11,ABCB4,ABCB5,ABCB6,ABCB7,ABCB8,ABCB9,ABCC1,ABCC10,ABCC11,ABCC12,ABCC2,ABCC5,ABCC6,ABCD2,ABCD4,ABCF1,ABCG5,ABCG8,ABHD10,ABHD14B,ABHD16A,ABHD6,ACAA2,ACE,ACE2,ACMSD,ACOT12,ACOT7,ACOT8,ACP1,ACP3,ACP4,ACP6,ACP7,ACR,ACSBG2,ACY1,ACYP2,ADAD1,ADAL,ADAM11,ADAM12,ADAM15,ADAM18,ADAM19,ADAM2,ADAM22,ADAM23,ADAM28,ADAM29,ADAM32,ADA…
GO:0043168	anion binding	4.82943e-12	4.82943e-12	1	AADAT,AAK1,AARS1,AARS2,AARSD1,ABCA10,ABCA12,ABCA5,ABCA6,ABCA8,ABCA9,ABCB1,ABCB10,ABCB11,ABCB4,ABCB5,ABCB6,ABCB7,ABCB8,ABCB9,ABCC1,ABCC10,ABCC11,ABCC12,ABCC2,ABCC5,ABCC6,ABCD2,ABCD4,ABCF1,ABCG5,ABCG8,ABL1,ABL2,ACACA,ACACB,ACAD11,ACAD8,ACADS,ACBD3,ACBD5,ACBD7,ACCS,ACCSL,ACE,ACOT12,ACOT7,ACOX1,ACOX2,ACOXL,ACSL1,ACSL5,ACSS1,ACVR1,ADCK1,ADCY10,ADCY6,ADH5,AFG3L2,AGAP3,AGXT2,AIFM1,AIFM2,AK1,AK5,AK6,AK8,…
GO:0043169	cation binding	6.04096e-11	6.04096e-11	1	AARS1,ABL1,ABL2,ABLIM1,ACACA,ACACB,ACAP3,ACAT1,ACE,ACE2,ACMSD,ACO2,ACP7,ACSS1,ACTN3,ACTN4,ADAM8,ADAMTS12,ADAMTS2,ADAMTS20,ADAT2,ADCY6,ADGRE1,ADGRE3,ADGRE5,ADGRL4,ADH4,ADH5,ADNP,ADRB2,AFG3L2,AGAP3,AGBL1,AGBL2,AGBL3,AGBL4,AGBL5,AGMO,AGTPBP1,AIF1,AIF1L,AK8,ALB,ALKBH1,ALKBH2,ALKBH8,ALOX12,ALOX12B,ALPL,AMHR2,AMPD2,ANG,ANKIB1,ANKZF1,ANPEP,ANXA10,ANXA11,ANXA3,ANXA7,AOAH,AOC1,AOC2,APLP2,APOA2,APP,APRT,AP…
GO:0046872	metal ion binding	7.07375e-11	7.07375e-11	1	AARS1,ABL1,ABL2,ABLIM1,ACACA,ACACB,ACAP3,ACAT1,ACE,ACE2,ACMSD,ACO2,ACP7,ACTN3,ACTN4,ADAM8,ADAMTS12,ADAMTS2,ADAMTS20,ADAT2,ADCY6,ADGRE1,ADGRE3,ADGRE5,ADGRL4,ADH4,ADH5,ADNP,AFG3L2,AGAP3,AGBL1,AGBL2,AGBL3,AGBL4,AGBL5,AGMO,AGTPBP1,AIF1,AIF1L,ALB,ALKBH1,ALKBH2,ALKBH8,ALOX12,ALOX12B,ALPL,AMHR2,AMPD2,ANG,ANKIB1,ANKZF1,ANPEP,ANXA10,ANXA11,ANXA3,ANXA7,AOAH,AOC1,AOC2,APLP2,APP,APTX,ARHGEF28,ARL3,ASAP2,ASTL…
GO:0036094	small molecule binding	8.85691e-11	8.85691e-11	1	AADAT,AAK1,AARS1,AARS2,AARSD1,ABCA10,ABCA12,ABCA5,ABCA6,ABCA8,ABCA9,ABCB1,ABCB10,ABCB11,ABCB4,ABCB5,ABCB6,ABCB7,ABCB8,ABCB9,ABCC1,ABCC10,ABCC11,ABCC12,ABCC2,ABCC5,ABCC6,ABCD2,ABCD4,ABCF1,ABCG5,ABCG8,ABL1,ABL2,ACACA,ACACB,ACAD11,ACAD8,ACADS,ACBD3,ACBD5,ACBD7,ACCS,ACCSL,ACOT12,ACOT7,ACOX1,ACOX2,ACOXL,ACR,ACSL1,ACSL5,ACSS1,ACTN4,ACVR1,ADCK1,ADCY6,ADH4,ADH5,ADSS1,ADSS2,AFG3L2,AFM,AGAP3,AGXT2,AIFM1,AI…
GO:0097367	carbohydrate derivative binding	1.18741e-09	1.18741e-09	1	AAK1,AAMP,AARS1,AARS2,AARSD1,ABCA10,ABCA12,ABCA5,ABCA6,ABCA8,ABCA9,ABCB1,ABCB10,ABCB11,ABCB4,ABCB5,ABCB6,ABCB7,ABCB8,ABCB9,ABCC1,ABCC10,ABCC11,ABCC12,ABCC2,ABCC5,ABCC6,ABCD2,ABCD4,ABCF1,ABCG5,ABCG8,ABI3BP,ABL1,ABL2,ACACA,ACACB,ACBD3,ACBD5,ACBD7,ACOT12,ACOT7,ACSL1,ACSL5,ACSS1,ACTN4,ACVR1,ADCK1,ADCY6,ADGRG1,AFG3L2,AGAP3,AIFM1,AK1,AK5,AK6,AK8,ALDH18A1,ALPK2,ALPK3,AMHR2,ANG,AOC1,APAF1,APLF,APLP2,APOB…
GO:0016788	hydrolase activity, acting on ester bonds	1.90483e-09	1.90483e-09	1	AADACL2,AADACL3,AARS1,AARSD1,ABCD2,ABHD10,ABHD16A,ABHD6,ACAA2,ACOT12,ACOT7,ACOT8,ACP1,ACP3,ACP4,ACP6,ACP7,ACSBG2,AEN,ALDH2,ALPL,ANG,ANKLE1,ANKZF1,AOAH,APLF,APMAP,APTX,ARSB,ARSD,ARSF,ARSH,ARSK,ARSL,ASTE1,BAAT,BCHE,BPHL,C11ORF54,CA2,CCR1,CDC25C,CNOT7,CTDSP1,CTDSPL,CTDSPL2,DAGLB,DBR1,DCLRE1A,DCLRE1B,DCLRE1C,DDX1,DFFB,DICER1,DIS3,DIS3L,DIS3L2,DNA2,DNASE1,DNASE1L3,DNASE2,DNASE2B,DUSP1,DUSP13,DUSP2,DUS…
GO:0140096	catalytic activity, acting on a protein	4.27391e-08	4.27391e-08	1	AAK1,ABHD10,ABL1,ABL2,ACE,ACE2,ACP1,ACP4,ACR,ACVR1,ADAM11,ADAM12,ADAM15,ADAM18,ADAM19,ADAM2,ADAM22,ADAM23,ADAM28,ADAM29,ADAM32,ADAM33,ADAM8,ADAMDEC1,ADAMTS12,ADAMTS14,ADAMTS17,ADAMTS18,ADAMTS19,ADAMTS2,ADAMTS20,ADCK1,ADGB,AFG3L2,AGBL1,AGBL2,AGBL3,AGBL4,AGBL5,AGTPBP1,AIP,ALG13,ALPK2,ALPK3,AMHR2,AMZ2,ANKIB1,ANPEP,ANTKMT,AOPEP,ARAF,ART1,ART3,ART4,ART5,ASB1,ASB12,ASB2,ASH1L,ASPH,ASPRV1,ASRGL1,ASTL,AT…
GO:0042802	identical protein binding	5.09695e-08	5.09695e-08	1	AADAT,ABCB10,ABCB7,ABCB9,ABCD2,ABCD4,ABI3,ACACA,ACACB,ACCS,ACE2,ACOD1,ACOT12,ACOT7,ACOX1,ACP3,ACTN3,ACTN4,ACVR1,ACY1,ADH5,ADIPOR1,ADRB2,AGER,AHI1,AKIRIN2,ALAS1,ALB,ALDH18A1,ALDH3A2,ALDH4A1,ALDH5A1,ALDOA,ALS2,AMBP,AMD1,AMHR2,ANG,ANGPTL4,ANGPTL7,AOC1,APAF1,APBA2,APLP2,APOA2,APOH,APP,APPL2,AQP1,AQP5,ARID5A,ARRDC1,ASL,ASMT,ASS1,ATF4,ATF6,ATG7,ATIC,ATL2,ATM,ATP2A1,ATP6V1C2,AXIN1,BAIAP2,BAK1,BARD1,BBOX…
GO:1901265	nucleoside phosphate binding	7.07967e-08	7.07967e-08	1	AAK1,AARS1,AARS2,AARSD1,ABCA10,ABCA12,ABCA5,ABCA6,ABCA8,ABCA9,ABCB1,ABCB10,ABCB11,ABCB4,ABCB5,ABCB6,ABCB7,ABCB8,ABCB9,ABCC1,ABCC10,ABCC11,ABCC12,ABCC2,ABCC5,ABCC6,ABCD2,ABCD4,ABCF1,ABCG5,ABCG8,ABL1,ABL2,ACACA,ACACB,ACAD11,ACAD8,ACADS,ACBD3,ACBD5,ACBD7,ACOT12,ACOT7,ACOX1,ACOX2,ACOXL,ACSL1,ACSL5,ACSS1,ACVR1,ADCK1,ADCY6,ADH4,ADSS1,ADSS2,AFG3L2,AGAP3,AIFM1,AIFM2,AK1,AK5,AK6,AK8,ALDH18A1,ALPK2,ALPK3,A…
GO:0000166	nucleotide binding	7.07967e-08	7.07967e-08	1	AAK1,AARS1,AARS2,AARSD1,ABCA10,ABCA12,ABCA5,ABCA6,ABCA8,ABCA9,ABCB1,ABCB10,ABCB11,ABCB4,ABCB5,ABCB6,ABCB7,ABCB8,ABCB9,ABCC1,ABCC10,ABCC11,ABCC12,ABCC2,ABCC5,ABCC6,ABCD2,ABCD4,ABCF1,ABCG5,ABCG8,ABL1,ABL2,ACACA,ACACB,ACAD11,ACAD8,ACADS,ACBD3,ACBD5,ACBD7,ACOT12,ACOT7,ACOX1,ACOX2,ACOXL,ACSL1,ACSL5,ACSS1,ACVR1,ADCK1,ADCY6,ADH4,ADSS1,ADSS2,AFG3L2,AGAP3,AIFM1,AIFM2,AK1,AK5,AK6,AK8,ALDH18A1,ALPK2,ALPK3,A…
GO:0140657	ATP-dependent activity	7.33236e-08	7.33236e-08	1	ABCA10,ABCA12,ABCA5,ABCA6,ABCA8,ABCA9,ABCB1,ABCB10,ABCB11,ABCB4,ABCB5,ABCB6,ABCB7,ABCB8,ABCB9,ABCC1,ABCC10,ABCC11,ABCC12,ABCC2,ABCC5,ABCC6,ABCD2,ABCD4,ABCF1,ABCG5,ABCG8,ACSBG1,ACSBG2,ACSF2,ACSL1,ACSL3,ACSL5,ACSM1,ACSM3,AFG3L2,AK6,ASCC3,ATG7,ATP10A,ATP10D,ATP11A,ATP11C,ATP12A,ATP13A3,ATP13A5,ATP1A1,ATP1A2,ATP2A1,ATP2A2,ATP2B1,ATP2B3,ATP2B4,ATP2C1,ATP2C2,ATP4A,ATP6V0A4,ATP6V0E1,ATP6V1B1,ATP6V1B2,AT…
GO:0005215	transporter activity	1.16232e-07	1.16232e-07	1	ABCA10,ABCA12,ABCA5,ABCA6,ABCA8,ABCA9,ABCB1,ABCB10,ABCB11,ABCB4,ABCB5,ABCB6,ABCB7,ABCB8,ABCB9,ABCC1,ABCC10,ABCC11,ABCC12,ABCC2,ABCC5,ABCC6,ABCD2,ABCD4,ABCG5,ABCG8,ANKH,ANO10,ANO7,APOA2,APOB,APOM,AQP1,AQP10,AQP5,AQP8,AQP9,ASIC1,ASIC3,ASIC5,ATP10A,ATP10D,ATP11A,ATP11C,ATP12A,ATP13A3,ATP13A5,ATP1A1,ATP1A2,ATP2A1,ATP2A2,ATP2B1,ATP2B3,ATP2B4,ATP2C1,ATP2C2,ATP4A,ATP5F1A,ATP5PD,ATP6V0A4,ATP6V0E1,ATP6V1B…
GO:0019899	enzyme binding	1.81419e-07	1.81419e-07	1	A2M,ABCB1,ABL1,ACD,ACE,ACP4,ACSL3,ACVR1,ADAMTSL4,ADCY5,ADCY6,ADIPOR1,ADRB2,ADRM1,AGO1,AKAP12,AKAP8,AKIRIN2,ALS2,ANAPC7,ANGPT2,ANGPT4,ANK1,ANK2,ANKLE2,ANKRA2,ANKRD27,AP3B1,APAF1,APBB1,APC,APOA2,APOB,APP,ARHGAP1,ARHGAP33,ARRB2,ARRDC1,ATF4,ATG14,ATG3,ATP2A2,ATP2B4,ATP6V0A4,ATP6V1G3,ATP9A,AUP1,AURKA,AURKB,AXIN1,BAG1,BAG4,BAG6,BCAR1,BCAR3,BCL2L14,BCL3,BDKRB2,BFAR,BICDL2,BID,BIN1,BLNK,BMPR2,BOK,BORA,BR…
GO:0017076	purine nucleotide binding	5.43707e-07	5.43707e-07	1	AAK1,AARS1,AARS2,AARSD1,ABCA10,ABCA12,ABCA5,ABCA6,ABCA8,ABCA9,ABCB1,ABCB10,ABCB11,ABCB4,ABCB5,ABCB6,ABCB7,ABCB8,ABCB9,ABCC1,ABCC10,ABCC11,ABCC12,ABCC2,ABCC5,ABCC6,ABCD2,ABCD4,ABCF1,ABCG5,ABCG8,ABL1,ABL2,ACACA,ACACB,ACBD3,ACBD5,ACBD7,ACOT12,ACOT7,ACSL1,ACSL5,ACSS1,ACVR1,ADCK1,ADCY6,ADH4,AFG3L2,AGAP3,AK1,AK5,AK6,AK8,ALDH18A1,ALPK2,ALPK3,AMHR2,APAF1,APRT,ARAF,ARF5,ARFRP1,ARL13A,ARL3,ARL5C,ARL9,ASCC3…
GO:0016740	transferase activity	6.12546e-07	6.12546e-07	1	A4GALT,A4GNT,AADAT,AAK1,AANAT,ABL1,ABL2,ACAA1,ACAA2,ACAT1,ACAT2,ACSM3,ACVR1,ADCK1,AGK,AGL,AGPAT2,AGXT2,AK1,AK5,AK6,AK8,ALAS1,ALAS2,ALDH18A1,ALDH1L2,ALG11,ALG13,ALG3,ALKBH8,ALPK2,ALPK3,AMHR2,ANKIB1,ANTKMT,APRT,ARAF,ART1,ART3,ART4,ART5,AS3MT,ASB1,ASB12,ASB2,ASH1L,ASMT,ATE1,ATG3,ATIC,ATM,ATPSCKMT,ATR,AURKA,AURKB,AURKC,AWAT1,AXL,B3GALT5,B3GAT1,B3GNT5,B3GNT7,B4GALNT2,B4GALT7,BAAT,BARD1,BFAR,BHMT2,BIRC…
GO:0022857	transmembrane transporter activity	9.9804e-07	9.9804e-07	1	ABCA10,ABCA12,ABCA5,ABCA6,ABCA8,ABCA9,ABCB1,ABCB10,ABCB11,ABCB4,ABCB5,ABCB6,ABCB7,ABCB8,ABCB9,ABCC1,ABCC10,ABCC11,ABCC12,ABCC2,ABCC5,ABCC6,ABCD2,ABCD4,ABCG5,ABCG8,ANKH,ANO10,AQP1,AQP10,AQP5,AQP8,AQP9,ASIC1,ASIC3,ASIC5,ATP12A,ATP13A3,ATP13A5,ATP1A1,ATP1A2,ATP2A1,ATP2A2,ATP2B1,ATP2B3,ATP2B4,ATP2C1,ATP2C2,ATP4A,ATP5F1A,ATP5PD,ATP6V0A4,ATP6V0E1,ATP6V1B1,ATP6V1B2,ATP6V1C2,ATP6V1E2,ATP6V1G3,ATP7A,ATP7B…
GO:0140640	catalytic activity, acting on a nucleic acid	1.30846e-06	1.30846e-06	1	AARS1,AARS2,AARSD1,AEN,ALKBH1,ALKBH2,ALKBH8,ANG,ANKZF1,APLF,APTX,ASCC3,ATRX,BLM,BRIP1,C12ORF29,CARS1,CECR2,CHD1L,CHD6,CHD7,CHD9,CHTF8,CMTR1,CMTR2,CNOT7,DARS2,DBR1,DCLRE1A,DCLRE1C,DCPS,DDX1,DDX17,DDX18,DDX19A,DDX19B,DDX21,DDX24,DDX39B,DDX3Y,DDX4,DDX42,DDX46,DDX47,DDX49,DDX52,DDX54,DFFB,DHX16,DHX29,DHX32,DHX33,DHX36,DHX37,DHX40,DHX57,DHX58,DICER1,DIS3,DIS3L,DIS3L2,DKC1,DNA2,DNASE1,DNASE1L3,DNASE2,D…
GO:0032553	ribonucleotide binding	1.5674e-06	1.5674e-06	1	AAK1,AARS1,AARS2,AARSD1,ABCA10,ABCA12,ABCA5,ABCA6,ABCA8,ABCA9,ABCB1,ABCB10,ABCB11,ABCB4,ABCB5,ABCB6,ABCB7,ABCB8,ABCB9,ABCC1,ABCC10,ABCC11,ABCC12,ABCC2,ABCC5,ABCC6,ABCD2,ABCD4,ABCF1,ABCG5,ABCG8,ABL1,ABL2,ACACA,ACACB,ACBD3,ACBD5,ACBD7,ACOT12,ACOT7,ACSL1,ACSL5,ACSS1,ACVR1,ADCK1,ADCY6,AFG3L2,AGAP3,AK1,AK5,AK6,AK8,ALDH18A1,ALPK2,ALPK3,AMHR2,APAF1,APRT,ARAF,ARF5,ARFRP1,ARL13A,ARL3,ARL5C,ARL9,ASCC3,ASS1…
GO:0044877	protein-containing complex binding	1.63647e-06	1.63647e-06	1	AAK1,ABI3BP,ABITRAM,ABL1,ACD,ACTN3,ACTN4,ACVR1,ADAM15,ADGRG1,ADNP,ADRB2,ADRM1,AGER,AHR,AIF1,AIF1L,AMBP,AMER1,ANGPTL3,ANK1,ANK2,ANXA7,AOC1,APBB1,APC,APOA2,APPL2,APTX,ARID3C,ARPC1B,ARPC2,ASH1L,ATF4,ATM,ATR,ATRX,AUTS2,AVIL,BAG6,BAP1,BARX2,BCAP31,BCL6,BIN1,BLTP3B,CALCOCO1,CAMSAP1,CAMSAP2,CAPG,CARMIL1,CARMIL2,CBX2,CCDC88A,CCN3,CCNF,CCNT1,CD160,CD226,CD36,CD4,CD93,CDC20,CDC20B,CDCA5,CDH13,CDH17,CDH26,C…
GO:0005509	calcium ion binding	3.30048e-06	3.30048e-06	1	ACTN3,ACTN4,ADAM8,ADGRE1,ADGRE3,ADGRE5,ADGRL4,AIF1,AIF1L,ALPL,ANXA10,ANXA11,ANXA3,ANXA7,AOAH,AOC1,ASTN2,ATP2A1,ATP2A2,BMP1,C1R,C1S,C2CD5,CABP2,CABP4,CABP5,CABS1,CACNA1E,CALML4,CALML5,CALML6,CALN1,CALR3,CANX,CAPN1,CAPN11,CAPN14,CAPN9,CAPS,CASR,CBLB,CBLC,CD93,CDH1,CDH10,CDH12,CDH13,CDH15,CDH16,CDH17,CDH19,CDH2,CDH20,CDH26,CDH3,CDH4,CDH9,CDHR1,CDHR2,CDHR3,CDHR4,CELSR1,CELSR2,CELSR3,CEMIP2,CGREF1,CIB…
GO:0032555	purine ribonucleotide binding	3.59249e-06	3.59249e-06	1	AAK1,AARS1,AARS2,AARSD1,ABCA10,ABCA12,ABCA5,ABCA6,ABCA8,ABCA9,ABCB1,ABCB10,ABCB11,ABCB4,ABCB5,ABCB6,ABCB7,ABCB8,ABCB9,ABCC1,ABCC10,ABCC11,ABCC12,ABCC2,ABCC5,ABCC6,ABCD2,ABCD4,ABCF1,ABCG5,ABCG8,ABL1,ABL2,ACACA,ACACB,ACBD3,ACBD5,ACBD7,ACOT12,ACOT7,ACSL1,ACSL5,ACSS1,ACVR1,ADCK1,ADCY6,AFG3L2,AGAP3,AK1,AK5,AK6,AK8,ALDH18A1,ALPK2,ALPK3,AMHR2,APAF1,APRT,ARAF,ARF5,ARFRP1,ARL13A,ARL3,ARL5C,ARL9,ASCC3,ASS1…
GO:0046914	transition metal ion binding	5.546e-06	5.546e-06	1	AARS1,ABL1,ABL2,ACE,ACMSD,ACO2,ADAM8,ADAMTS2,ADAMTS20,ADAT2,ADH4,ADH5,AFG3L2,AGBL1,AGBL2,AGBL3,AGBL4,AGBL5,AGMO,AGTPBP1,ALKBH1,ALKBH2,ALKBH8,ALOX12,ANG,ANKIB1,ANPEP,AOC1,AOC2,APLP2,APP,ASTL,ATP7A,ATP7B,B4GALT7,BBOX1,BHMT2,BIRC2,BLM,BMP1,BRAP,C11ORF54,CA14,CA2,CA3,CA4,CA5A,CA6,CA9,CCS,CD4,CDA,CDADC1,CLIP1,COMMD1,COX11,CP,CPA2,CPA3,CPA4,CPA6,CPB1,CPB2,CPD,CPO,CRNN,CRYZ,CUL9,CXXC1,CYP11A1,CYP17A1,CY…
GO:0022804	active transmembrane transporter activity	3.27792e-05	3.27792e-05	1	ABCA10,ABCA12,ABCA5,ABCA6,ABCA8,ABCA9,ABCB1,ABCB10,ABCB11,ABCB4,ABCB5,ABCB6,ABCB7,ABCB8,ABCB9,ABCC1,ABCC10,ABCC11,ABCC12,ABCC2,ABCC5,ABCC6,ABCD2,ABCD4,ABCG5,ABCG8,ANKH,ATP12A,ATP13A3,ATP13A5,ATP1A1,ATP1A2,ATP2A1,ATP2A2,ATP2B1,ATP2B3,ATP2B4,ATP2C1,ATP2C2,ATP4A,ATP6V0A4,ATP6V0E1,ATP6V1B1,ATP6V1B2,ATP6V1C2,ATP6V1E2,ATP6V1G3,ATP7A,ATP7B,CDH17,CFTR,CLCN3,CLCN4,COX4I2,CTNS,CYB561A3,LETM1,MFSD2A,MFSD2B,…
GO:0035639	purine ribonucleoside triphosphate binding	4.46959e-05	4.46959e-05	1	AAK1,AARS1,AARS2,AARSD1,ABCA10,ABCA12,ABCA5,ABCA6,ABCA8,ABCA9,ABCB1,ABCB10,ABCB11,ABCB4,ABCB5,ABCB6,ABCB7,ABCB8,ABCB9,ABCC1,ABCC10,ABCC11,ABCC12,ABCC2,ABCC5,ABCC6,ABCD2,ABCD4,ABCF1,ABCG5,ABCG8,ABL1,ABL2,ACACA,ACACB,ACOT12,ACSL1,ACSL5,ACSS1,ACVR1,ADCK1,ADCY6,AFG3L2,AGAP3,AK1,AK5,AK6,AK8,ALDH18A1,ALPK2,ALPK3,AMHR2,ARAF,ARF5,ARFRP1,ARL13A,ARL3,ARL5C,ARL9,ASCC3,ASS1,ATL2,ATM,ATP10A,ATP10D,ATP11A,ATP1…
GO:0140097	catalytic activity, acting on DNA	4.77433e-05	4.77433e-05	1	AEN,ALKBH1,ALKBH2,APLF,APTX,ASCC3,ATRX,BLM,BRIP1,CECR2,CHD1L,CHD6,CHD7,CHD9,CHTF8,DCLRE1A,DCLRE1C,DDX1,DFFB,DHX36,DKC1,DNA2,DNASE1,DNASE1L3,DNASE2,DNASE2B,DNMT3B,DNTT,ERCC1,ERCC4,ERCC6,ERCC6L,EXD2,EXO1,EXO5,FAN1,FBH1,FTO,G3BP1,GEN1,HELLS,HELQ,HLTF,INO80,ISG20,LIG1,LIG3,LIG4,MCM4,MCM7,METTL4,MLH1,MLH3,MPG,MRE11,MSH2,MSH3,MSH4,MSH5,MUS81,MUTYH,N4BP2,NAV2,NEIL1,NEIL3,NIPBL,NME1,OGG1,PGBD5,PLD3,PMS1,…
GO:0030695	GTPase regulator activity	4.99345e-05	4.99345e-05	1	ABR,ACAP1,ACAP3,AGAP3,AGFG2,ALS2,ANKRD27,ARAP3,ARFGAP1,ARFGEF3,ARHGAP1,ARHGAP15,ARHGAP17,ARHGAP18,ARHGAP26,ARHGAP31,ARHGAP33,ARHGAP42,ARHGAP8,ARHGAP9,ARHGEF1,ARHGEF10,ARHGEF12,ARHGEF15,ARHGEF19,ARHGEF25,ARHGEF26,ARHGEF28,ARHGEF3,ARHGEF37,ARHGEF40,ASAP1,ASAP2,ASAP3,BCAR3,CCDC88A,CDC42EP2,CYTH4,DAB2IP,DENND1B,DENND1C,DENND2A,DENND2D,DENND3,DENND4C,DENND5A,DEPDC5,DGKI,DIS3,DLC1,DNAJA3,DNMBP,DOCK10,D…
GO:0008092	cytoskeletal protein binding	7.68285e-05	7.68285e-05	1	ABITRAM,ABL1,ABLIM1,ABRA,ACTN3,ACTN4,AGBL5,AGTPBP1,AIF1,AIF1L,ALDOA,ANG,ANK1,ANK2,ANKRD23,ANKRD24,ANKRD35,ANLN,APC,ARHGEF10,ARL3,ARPC1B,ARPC2,ATCAY,AVIL,BBS4,BIN1,BMP10,BRCA2,C9ORF24,CACNA1D,CACYBP,CAMSAP1,CAMSAP2,CAP2,CAPG,CAPN6,CAPZA3,CAPZB,CCDC170,CCDC181,CCDC61,CCDC66,CCDC88A,CCSER2,CDH1,CDK5RAP2,CENPE,CENPF,CEP295,CEP350,CEP44,CEP57,CEP57L1,CEP70,CFAP157,CKAP5,CLIP1,CLSTN1,CLSTN2,CLSTN3,CLU,…
GO:0060589	nucleoside-triphosphatase regulator activity	9.11149e-05	9.11149e-05	1	ABR,ACAP1,ACAP3,AGAP3,AGFG2,ALS2,ANKRD27,ARAP3,ARFGAP1,ARFGEF3,ARHGAP1,ARHGAP15,ARHGAP17,ARHGAP18,ARHGAP26,ARHGAP31,ARHGAP33,ARHGAP42,ARHGAP8,ARHGAP9,ARHGEF1,ARHGEF10,ARHGEF12,ARHGEF15,ARHGEF19,ARHGEF25,ARHGEF26,ARHGEF28,ARHGEF3,ARHGEF37,ARHGEF40,ASAP1,ASAP2,ASAP3,BCAR3,CCDC88A,CDC42EP2,CYTH4,DAB2IP,DENND1B,DENND1C,DENND2A,DENND2D,DENND3,DENND4C,DENND5A,DEPDC5,DGKI,DIS3,DLC1,DNAJA3,DNMBP,DOCK10,D…
GO:0016874	ligase activity	9.38721e-05	9.38721e-05	1	AACS,AARS1,AARS2,AARSD1,ACACA,ACACB,ACSBG1,ACSBG2,ACSF2,ACSL1,ACSL3,ACSL5,ACSM1,ACSM3,ACSS1,ACSS2,ACSS3,ADSS1,ADSS2,ASNS,ASNSD1,ASS1,ATG7,ATP5F1A,ATP5PD,C12ORF29,CARNS1,CARS1,CPS1,CTPS2,DARS2,EARS2,FARS2,FARSB,GART,GATB,GSS,HARS2,HLCS,IARS1,IARS2,ITCH,KARS1,LARS1,LARS2,LGSN,LIG1,LIG3,LIG4,MCCC1,MCCC2,MDM2,MTHFD1,NAE1,NAPRT,NARS2,PAICS,PARS2,PC,PCCA,PCCB,QARS1,QRSL1,RARS2,RTCA,SARS1,SARS2,SLC27A2,…
GO:0065007	biological regulation	1.71678e-59	1.71678e-59	1	A1CF,A2M,A2ML1,A4GNT,AAK1,AANAT,AARS1,AARSD1,ABCA12,ABCA5,ABCA8,ABCB1,ABCB10,ABCB11,ABCB4,ABCB5,ABCB7,ABCB8,ABCC1,ABCD2,ABCG5,ABCG8,ABHD14B,ABHD6,ABI3,ABI3BP,ABITRAM,ABL1,ABL2,ABR,ABRA,ABRAXAS1,ABTB3,ACAA2,ACACB,ACAP3,ACD,ACE,ACE2,ACKR1,ACKR3,ACMSD,ACO1,ACOD1,ACOT8,ACP3,ACP4,ACR,ACSL1,ACSL3,ACTN3,ACTN4,ACTR5,ACVR1,ADAM15,ADAM19,ADAM8,ADAMTS12,ADAMTS18,ADAMTSL2,ADAMTSL4,ADARB1,ADCK1,ADCY10,ADCY2,A…
GO:0032502	developmental process	4.95706e-49	4.95706e-49	1	A1CF,AARS1,ABCA12,ABCA5,ABCB10,ABCB5,ABCB6,ABCD2,ABI3BP,ABITRAM,ABL1,ABL2,ACACB,ACAP3,ACD,ACE,ACKR3,ACO1,ACOD1,ACOX1,ACP4,ACP6,ACTL7A,ACTN3,ACVR1,ADAD1,ADAM15,ADAM19,ADAM8,ADAMTS12,ADAMTS18,ADAMTS2,ADAMTSL2,ADAMTSL4,ADARB1,ADCK1,ADCY9,ADD1,ADGRB3,ADGRF1,ADGRF5,ADGRG1,ADGRG3,ADGRG6,ADGRL2,ADIG,ADIPOR1,ADNP,ADNP2,ADRA2B,ADRB2,ADTRP,AFF3,AFF4,AFG3L2,AFP,AGER,AGGF1,AGO1,AGT,AGTPBP1,AHSG,AK8,AKAP3,AKA…
GO:0050896	response to stimulus	5.25055e-49	5.25055e-49	1	A2M,AAK1,AANAT,ABCA12,ABCB1,ABCB10,ABCB11,ABCB4,ABCB6,ABCD2,ABCD4,ABHD6,ABI3,ABI3BP,ABL1,ABL2,ABR,ABRA,ABRAXAS1,ABTB2,ABTB3,ACAA2,ACACA,ACACB,ACD,ACE2,ACKR1,ACKR3,ACO1,ACOD1,ACP3,ACP4,ACSBG1,ACSL1,ACTN3,ACTN4,ACTR5,ACVR1,ADAM15,ADAM23,ADAM8,ADAMTS12,ADAMTS18,ADAMTSL2,ADCY10,ADCY2,ADCY3,ADCY5,ADCY6,ADCY7,ADCY9,ADD1,ADGRB3,ADGRD1,ADGRE1,ADGRE3,ADGRE5,ADGRF1,ADGRF3,ADGRF4,ADGRF5,ADGRG1,ADGRG2,ADGRG3…
GO:0050789	regulation of biological process	2.14137e-47	2.14137e-47	1	A1CF,A2M,A2ML1,A4GNT,AAK1,AARS1,ABCA12,ABCA5,ABCA8,ABCB1,ABCB10,ABCB11,ABCB4,ABCB7,ABCD2,ABCG5,ABCG8,ABHD14B,ABHD6,ABI3,ABI3BP,ABITRAM,ABL1,ABL2,ABR,ABRA,ABRAXAS1,ABTB3,ACAA2,ACACB,ACAP3,ACD,ACE,ACE2,ACKR1,ACKR3,ACMSD,ACO1,ACOD1,ACOT8,ACP3,ACP4,ACSL1,ACSL3,ACTN3,ACTN4,ACTR5,ACVR1,ADAM15,ADAM19,ADAM8,ADAMTS12,ADAMTS18,ADAMTSL2,ADAMTSL4,ADARB1,ADCK1,ADCY10,ADCY2,ADCY3,ADCY5,ADCY6,ADCY7,ADCY9,ADD1,A…
GO:0048856	anatomical structure development	3.2313e-46	3.2313e-46	1	A1CF,AARS1,ABCA12,ABCB10,ABCB5,ABCB6,ABCD2,ABI3BP,ABITRAM,ABL1,ABL2,ACACB,ACAP3,ACD,ACE,ACKR3,ACO1,ACOD1,ACP4,ACP6,ACTL7A,ACTN3,ACVR1,ADAD1,ADAM15,ADAM19,ADAM8,ADAMTS12,ADAMTS18,ADAMTS2,ADAMTSL2,ADAMTSL4,ADARB1,ADCK1,ADCY9,ADD1,ADGRB3,ADGRF1,ADGRF5,ADGRG1,ADGRG3,ADGRG6,ADGRL2,ADIPOR1,ADNP,ADNP2,ADRA2B,ADRB2,ADTRP,AFF3,AFF4,AFG3L2,AFP,AGER,AGGF1,AGO1,AGT,AGTPBP1,AHSG,AK8,AKAP3,AKAP4,AKIRIN2,AKR1B1…
GO:0048518	positive regulation of biological process	1.22989e-44	1.22989e-44	1	A1CF,A2M,AAK1,ABCA12,ABCA5,ABCA8,ABCB1,ABCB10,ABCB11,ABCB4,ABCB7,ABCD2,ABHD14B,ABHD6,ABI3,ABI3BP,ABL1,ABL2,ABRA,ABRAXAS1,ACACB,ACD,ACE,ACE2,ACKR3,ACOD1,ACP3,ACSL1,ACSL3,ACTN3,ACTN4,ACTR5,ACVR1,ADAM19,ADAM8,ADAMTSL4,ADARB1,ADCK1,ADD1,ADGRF5,ADGRG1,ADGRL2,ADIG,ADIPOR1,ADNP,ADORA1,ADRA1A,ADRA2B,ADRB2,ADTRP,AFAP1L2,AGER,AGGF1,AGO1,AGPAT2,AGT,AGTPBP1,AGTR2,AGXT2,AHR,AHSG,AIF1,AIFM1,AIFM2,AKAP12,AKAP6,…
GO:0050794	regulation of cellular process	2.67337e-40	2.67337e-40	1	A1CF,A4GNT,AAK1,AARS1,ABCA12,ABCA5,ABCB1,ABCB10,ABCB11,ABCB4,ABCB7,ABCD2,ABHD14B,ABHD6,ABI3,ABI3BP,ABITRAM,ABL1,ABL2,ABR,ABRA,ABRAXAS1,ABTB3,ACAA2,ACACB,ACAP3,ACD,ACE,ACE2,ACKR1,ACKR3,ACMSD,ACO1,ACOD1,ACOT8,ACP3,ACP4,ACSL1,ACSL3,ACTN3,ACTN4,ACTR5,ACVR1,ADAM15,ADAM19,ADAM8,ADAMTS12,ADAMTS18,ADAMTSL2,ADAMTSL4,ADARB1,ADCK1,ADCY10,ADCY2,ADCY3,ADCY5,ADCY6,ADCY7,ADCY9,ADD1,ADGRB3,ADGRD1,ADGRE1,ADGRE3,A…
GO:0032501	multicellular organismal process	1.55728e-37	1.55728e-37	1	A1CF,AAAS,AARS1,ABCA12,ABCA5,ABCB1,ABCB10,ABCB5,ABCB6,ABCC1,ABCD2,ABCG5,ABCG8,ABHD6,ABI3BP,ABITRAM,ABL1,ABL2,ACACA,ACACB,ACAP3,ACD,ACE,ACE2,ACKR3,ACO1,ACOD1,ACOX1,ACP3,ACP4,ACR,ACSL1,ACSL3,ACTL7A,ACTN3,ACVR1,ADAD1,ADAM15,ADAM8,ADAMTS12,ADAMTS18,ADAMTS2,ADAMTSL2,ADARB1,ADCY5,ADCY6,ADCY7,ADCY9,ADD1,ADGRB3,ADGRF1,ADGRF5,ADGRG1,ADGRG3,ADGRG6,ADGRL2,ADH5,ADIG,ADIPOR1,ADNP,ADNP2,ADORA1,ADRA1A,ADRA2B,AD…
GO:0048522	positive regulation of cellular process	4.27355e-35	4.27355e-35	1	A1CF,AAK1,ABCA12,ABCB1,ABCB10,ABCB4,ABCB7,ABCD2,ABHD14B,ABI3,ABI3BP,ABL1,ABL2,ABRA,ABRAXAS1,ACD,ACE,ACE2,ACKR3,ACP3,ACSL3,ACTN3,ACTN4,ACTR5,ACVR1,ADAM19,ADAM8,ADAMTSL4,ADCK1,ADD1,ADGRF5,ADGRG1,ADGRL2,ADIG,ADNP,ADORA1,ADRA1A,ADRA2B,ADRB2,ADTRP,AFAP1L2,AGER,AGGF1,AGO1,AGPAT2,AGT,AGTR2,AGXT2,AHR,AHSG,AIF1,AIFM1,AIFM2,AKAP12,AKAP6,AKAP9,AKIRIN2,ALOX12B,ALS2,ALX4,AMER1,AMIGO2,ANG,ANGPT4,ANGPTL3,ANGPTL…
GO:0006950	response to stress	1.37009e-32	1.37009e-32	1	A2M,ABCB1,ABCB10,ABCB6,ABCD2,ABI3,ABI3BP,ABL1,ABRAXAS1,ACAA2,ACD,ACKR1,ACKR3,ACOD1,ACTR5,ACVR1,ADAM15,ADAM8,ADAMTS12,ADAMTS18,ADCY7,ADH5,ADORA1,ADRA2B,ADRB2,ADTRP,AEN,AFAP1L2,AGBL5,AGER,AGTR2,AHR,AHSG,AIF1,AIFM1,AIFM2,AKIRIN2,AKR1B1,ALAS2,ALB,ALDH3B1,ALKBH1,ALKBH2,ALKBH8,ALOX12,ALOX5AP,ALS2,ANG,ANGPT4,ANKFN1,ANKLE1,ANKRD42,ANKS4B,ANKZF1,ANXA3,AOC1,AP3B1,APAF1,APBB1,APC,APLF,APOH,APP,APPL2,APTX,AQ…
GO:0051179	localization	4.79309e-31	4.79309e-31	1	A1CF,AAAS,AAK1,ABCA10,ABCA12,ABCA5,ABCA6,ABCA8,ABCA9,ABCB1,ABCB10,ABCB11,ABCB4,ABCB5,ABCB6,ABCB7,ABCB8,ABCB9,ABCC1,ABCC10,ABCC11,ABCC12,ABCC2,ABCC5,ABCC6,ABCD2,ABCD4,ABCG5,ABCG8,ABI3,ABL1,ABRA,ACAA2,ACACB,ACD,ACE,ACE2,ACKR3,ACO1,ACSL1,ACSL3,ACTN4,ADCY10,ADCY5,ADORA1,ADRB2,ADTRP,AFG3L2,AFM,AFTPH,AGER,AGK,AGTPBP1,AHSG,AIF1,AIFM1,AIP,AKAIN1,AKAP11,AKAP3,AKAP4,AKAP6,AKAP9,AKIRIN2,ALB,ALMS1,ALOX12B,AL…
GO:0007275	multicellular organism development	5.07354e-28	5.07354e-28	1	A1CF,AARS1,ABCA12,ABCB10,ABCB5,ABCB6,ABCD2,ABI3BP,ABITRAM,ABL1,ABL2,ACACB,ACAP3,ACD,ACE,ACKR3,ACO1,ACOD1,ACP4,ACTN3,ACVR1,ADAM15,ADAM8,ADAMTS12,ADAMTS18,ADAMTS2,ADAMTSL2,ADARB1,ADCY9,ADD1,ADGRB3,ADGRF1,ADGRF5,ADGRG1,ADGRG6,ADGRL2,ADNP,ADNP2,ADRA2B,ADRB2,ADTRP,AFF3,AFG3L2,AFP,AGER,AGGF1,AGO1,AGT,AGTPBP1,AHSG,AK8,AKAP3,AKIRIN2,AKR1B1,ALDH3A2,ALDH5A1,ALG5,ALKBH1,ALPK2,ALPK3,ALPL,ALS2,ALX4,AMIGO2,AMT…
GO:0051716	cellular response to stimulus	8.41951e-28	8.41951e-28	1	AAK1,AANAT,ABCA12,ABCB10,ABCB11,ABCB4,ABCB6,ABCD4,ABHD6,ABI3,ABL1,ABL2,ABR,ABRA,ABRAXAS1,ABTB2,ABTB3,ACAA2,ACACA,ACD,ACE2,ACKR1,ACKR3,ACOD1,ACP3,ACP4,ACSL1,ACTN3,ACTN4,ACTR5,ACVR1,ADAM15,ADAM23,ADAM8,ADAMTS12,ADAMTSL2,ADCY10,ADCY2,ADCY3,ADCY5,ADCY6,ADCY7,ADCY9,ADD1,ADGRB3,ADGRD1,ADGRE1,ADGRE3,ADGRE5,ADGRF1,ADGRF3,ADGRF4,ADGRF5,ADGRG1,ADGRG2,ADGRG3,ADGRG4,ADGRG5,ADGRG6,ADGRG7,ADGRL1,ADGRL2,ADGRL3,…
GO:0048583	regulation of response to stimulus	3.65863e-27	3.65863e-27	1	A2M,AAK1,ABCB1,ABHD6,ABL1,ABRA,ABRAXAS1,ACAA2,ACE2,ACKR3,ACOD1,ACP3,ACP4,ACTN3,ACTN4,ACVR1,ADAM8,ADAMTS12,ADAMTS18,ADAMTSL2,ADCY7,ADGRG1,ADGRG3,ADIPOR1,ADNP,ADORA1,ADRA1A,ADRA2B,ADRB2,ADTRP,AFAP1L2,AGER,AGT,AGTR2,AHR,AHSG,AIF1,AIFM2,AKAP12,AKAP9,AKIRIN2,ALOX12,ALOX12B,ALPK2,AMER1,ANGPT2,ANKRD13C,ANKRD6,AP3B1,APAF1,APC,APOC3,APOH,APP,APPL2,ARAF,ARFGEF3,ARHGAP18,ARHGAP25,ARHGAP8,ARID2,ARMC9,ARRB2,A…
GO:0080090	regulation of primary metabolic process	4.91042e-26	4.91042e-26	1	A1CF,A2ML1,AARS1,ABCB10,ABCB11,ABCD2,ABHD14B,ABHD6,ABL1,ABRA,ABRAXAS1,ACACB,ACD,ACE,ACO1,ACOT8,ACP4,ACSL3,ACTN3,ACTN4,ACTR5,ACVR1,ADAM8,ADARB1,ADGRF1,ADGRF5,ADGRG3,ADIPOR1,ADNP,ADORA3,ADRA2B,ADRB2,ADTRP,AFAP1L2,AFF2,AFF3,AGER,AGO1,AGT,AGTPBP1,AGTR2,AHR,AHRR,AIFM1,AKAP9,AKIRIN2,ALDH2,ALKBH1,ALS2,ALX4,AMER1,ANG,ANGPT4,ANGPTL3,ANGPTL8,ANHX,ANKLE2,ANKRD42,ANKRD49,ANXA3,AP3B1,APAF1,APBB1,APC,APLF,APOA…
GO:0030154	cell differentiation	5.89558e-25	5.89558e-25	1	ABCA12,ABCA5,ABCB10,ABI3BP,ABITRAM,ABL1,ABL2,ACAP3,ACE,ACKR3,ACP4,ACP6,ACTL7A,ACTN3,ACVR1,ADAD1,ADAM15,ADAM8,ADAMTS12,ADAMTSL4,ADARB1,ADD1,ADGRB3,ADGRF1,ADGRF5,ADGRG1,ADGRG3,ADGRG6,ADIG,ADIPOR1,ADNP,ADRA2B,ADRB2,AFF4,AFG3L2,AGER,AGT,AGTPBP1,AKAP4,AKIRIN2,AKR1B1,ALAS2,ALKBH1,ALPK2,ALPK3,ALS2,ANGPTL8,ANKRD23,ANKRD27,ANXA7,AP3B1,APOB,APP,APPL2,AQP8,ARHGEF10,ARHGEF26,ARHGEF28,ARID4A,ARID5B,ARL3,ARMC2…
GO:0048869	cellular developmental process	5.89558e-25	5.89558e-25	1	ABCA12,ABCA5,ABCB10,ABI3BP,ABITRAM,ABL1,ABL2,ACAP3,ACE,ACKR3,ACP4,ACP6,ACTL7A,ACTN3,ACVR1,ADAD1,ADAM15,ADAM8,ADAMTS12,ADAMTSL4,ADARB1,ADD1,ADGRB3,ADGRF1,ADGRF5,ADGRG1,ADGRG3,ADGRG6,ADIG,ADIPOR1,ADNP,ADRA2B,ADRB2,AFF4,AFG3L2,AGER,AGT,AGTPBP1,AKAP4,AKIRIN2,AKR1B1,ALAS2,ALKBH1,ALPK2,ALPK3,ALS2,ANGPTL8,ANKRD23,ANKRD27,ANXA7,AP3B1,APOB,APP,APPL2,AQP8,ARHGEF10,ARHGEF26,ARHGEF28,ARID4A,ARID5B,ARL3,ARMC2…
GO:1901564	organonitrogen compound metabolic process	1.46551e-24	1.46551e-24	1	A2ML1,A4GALT,A4GNT,AADAT,AAK1,AANAT,AARS1,AARS2,AARSD1,AASDH,AASS,ABCA12,ABCA8,ABCB10,ABCB11,ABCB6,ABCB7,ABCB9,ABCC6,ABCD4,ABHD10,ABHD16A,ABL1,ABL2,ACACA,ACACB,ACAT1,ACE,ACE2,ACMSD,ACO1,ACOT12,ACOT7,ACOT8,ACP1,ACP3,ACP4,ACR,ACSL3,ACSS1,ACVR1,ACY1,ADAM11,ADAM12,ADAM15,ADAM18,ADAM19,ADAM2,ADAM22,ADAM23,ADAM28,ADAM29,ADAM32,ADAM33,ADAM8,ADAMDEC1,ADAMTS12,ADAMTS14,ADAMTS17,ADAMTS18,ADAMTS19,ADAMTS2,A…
GO:0051171	regulation of nitrogen compound metabolic process	1.93211e-23	1.93211e-23	1	A1CF,A2ML1,AARS1,ABCB10,ABCB7,ABHD14B,ABL1,ABRA,ABRAXAS1,ACD,ACE,ACMSD,ACO1,ACOT8,ACP4,ACSL3,ACTN4,ACTR5,ACVR1,ADAM8,ADARB1,ADGRF1,ADGRG3,ADNP,ADORA3,ADRA2B,ADRB2,ADTRP,AFAP1L2,AFF2,AFF3,AGER,AGO1,AGT,AGTPBP1,AGTR2,AGXT2,AHR,AHRR,AIFM1,AKAP9,AKIRIN2,ALDH2,ALKBH1,ALS2,ALX4,AMER1,ANG,ANGPT4,ANGPTL8,ANHX,ANKLE2,ANKRD42,ANKRD49,ANXA3,AP3B1,APAF1,APBB1,APC,APLF,APP,AQP1,ARAF,AREG,ARID1A,ARID2,ARID3C,A…
GO:0009893	positive regulation of metabolic process	5.09913e-23	5.09913e-23	1	A1CF,ABCB10,ABCB7,ABCD2,ABHD14B,ABHD6,ABI3,ABL1,ABRA,ABRAXAS1,ACD,ACE,ACSL1,ACSL3,ACTN3,ACTN4,ACTR5,ACVR1,ADAM19,ADAM8,ADGRF5,ADIPOR1,ADRA2B,ADRB2,ADTRP,AFAP1L2,AGER,AGO1,AGPAT2,AGT,AGTPBP1,AGTR2,AGXT2,AHR,AIF1,AIFM1,AKAP9,AKIRIN2,ALOX12B,ALPL,ALS2,ALX4,AMER1,ANG,ANGPT4,ANGPTL3,ANGPTL8,ANK2,ANKLE2,ANKRD42,ANKRD49,AP3B1,APAF1,APBB1,APC,APLF,APOA2,APP,APPL2,ARAF,AREG,ARID1A,ARID2,ARID3C,ARID4A,ARNT…
GO:0048584	positive regulation of response to stimulus	2.77243e-21	2.77243e-21	1	A2M,AAK1,ABL1,ABRA,ABRAXAS1,ACKR3,ACOD1,ACP3,ACTN4,ADAM8,ADGRG1,ADNP,ADRA1A,ADRA2B,ADRB2,AFAP1L2,AGER,AGT,AGTR2,AIF1,AKAP12,AKIRIN2,ALOX12B,AMER1,ANKRD6,AP3B1,APAF1,APOH,APP,APPL2,ARHGAP8,ARID2,ARMC9,ARRB2,ARRDC3,ASPM,ATF6,ATM,ATP6V1C2,ATR,AVPI1,AVPR1B,AXIN1,AXL,BABAM1,BAG4,BAG6,BAK1,BCAP31,BCAR1,BCAR3,BCLAF1,BID,BIRC2,BIRC7,BLNK,BMP6,BMPER,BMPR2,BOK,BPIFB1,BRCC3,BRD8,BTK,BTNL2,C1QA,C1QC,C1R,C1S,…
GO:0051234	establishment of localization	2.30862e-20	2.30862e-20	1	AAAS,AAK1,ABCA10,ABCA12,ABCA5,ABCA6,ABCA8,ABCA9,ABCB1,ABCB10,ABCB11,ABCB4,ABCB5,ABCB6,ABCB7,ABCB8,ABCB9,ABCC1,ABCC10,ABCC11,ABCC12,ABCC2,ABCC5,ABCC6,ABCD2,ABCD4,ABCG5,ABCG8,ABL1,ABRA,ACAA2,ACD,ACE,ACE2,ACKR3,ACO1,ACSL1,ACSL3,ACTN4,ADCY10,ADCY5,ADORA1,ADRB2,ADTRP,AFG3L2,AFM,AFTPH,AGER,AGK,AGTPBP1,AHSG,AIF1,AIFM1,AIP,AKAP4,AKAP6,AKAP9,AKIRIN2,ALMS1,ALOX12B,ALS2,ANG,ANK1,ANK2,ANK3,ANKH,ANKLE1,ANKRD1…
GO:0051239	regulation of multicellular organismal process	2.40863e-20	2.40863e-20	1	ABCA12,ABCB10,ABCD2,ABCG5,ABCG8,ABHD6,ABI3BP,ABL1,ACACB,ACE2,ACP3,ACSL1,ACTN3,ACVR1,ADAM8,ADAMTS12,ADAMTS18,ADCY7,ADD1,ADGRB3,ADGRF5,ADGRL2,ADIPOR1,ADORA1,ADRA1A,ADRA2B,ADRB2,ADTRP,AFAP1L2,AFG3L2,AGER,AGGF1,AGO1,AGPAT2,AGT,AHR,AHSG,AIF1,AKAP8,AKAP9,AKIRIN2,ALOX12,ALOX12B,ALPK2,ALPL,AMIGO2,AMTN,ANGPT2,ANGPT4,ANGPTL3,ANGPTL7,ANK2,ANKH,ANKRD27,ANKRD42,ANXA3,AP3B1,APOA2,APOC3,APOH,APOM,APP,APPL2,AQP1…
GO:0048731	system development	3.60671e-20	3.60671e-20	1	AARS1,ABCA12,ABCB5,ABCB6,ABCD2,ABI3BP,ABITRAM,ABL1,ABL2,ACACB,ACAP3,ACD,ACE,ACKR3,ACOD1,ACP4,ACTN3,ACVR1,ADAM15,ADAM8,ADAMTS12,ADAMTS18,ADAMTS2,ADAMTSL2,ADARB1,ADGRB3,ADGRF1,ADGRF5,ADGRG1,ADGRG6,ADGRL2,ADNP,ADNP2,ADRA2B,ADTRP,AFG3L2,AFP,AGER,AGGF1,AGO1,AGT,AGTPBP1,AK8,AKIRIN2,AKR1B1,ALDH3A2,ALDH5A1,ALKBH1,ALPK2,ALPK3,ALPL,ALS2,ALX4,AMIGO2,ANAPC7,ANG,ANGPT2,ANGPT4,ANGPTL3,ANGPTL7,ANK2,ANKLE2,ANKRD…
GO:0010604	positive regulation of macromolecule metabolic process	6.66004e-20	6.66004e-20	1	A1CF,ABCB10,ABHD14B,ABL1,ABRA,ABRAXAS1,ACD,ACE,ACTN4,ACTR5,ACVR1,ADAM19,ADAM8,ADRA2B,ADRB2,ADTRP,AFAP1L2,AGER,AGO1,AGPAT2,AGT,AGTPBP1,AGTR2,AHR,AIF1,AIFM1,AKAP9,AKIRIN2,ALOX12B,ALS2,ALX4,AMER1,ANG,ANGPT4,ANGPTL8,ANK2,ANKLE2,ANKRD42,ANKRD49,AP3B1,APAF1,APBB1,APC,APLF,APOA2,APP,ARAF,AREG,ARID1A,ARID2,ARID3C,ARID4A,ARNT2,ARRB2,ARRDC3,ASB9,ASH1L,ASH2L,ASPH,ASTL,ATF4,ATF6,ATF7IP,ATG14,ATG7,ATM,ATN1,AT…
GO:0048468	cell development	9.57839e-20	9.57839e-20	1	ABCA12,ABCB10,ABITRAM,ABL1,ABL2,ACAP3,ACE,ACP4,ACP6,ACTL7A,ACTN3,ACVR1,ADAD1,ADAM8,ADAMTSL4,ADARB1,ADD1,ADGRF1,ADGRF5,ADGRG3,AFF4,AFG3L2,AGER,AGTPBP1,AKAP4,AKR1B1,ALAS2,ALKBH1,ALPK2,ALPK3,ALS2,ANGPTL8,ANKRD23,ANKRD27,AP3B1,APP,APPL2,AQP8,ARHGEF10,ARHGEF26,ARHGEF28,ARID4A,ARID5B,ARL3,ARMC2,ARMC5,ARMC6,ASB2,ASPM,ATCAY,ATF4,ATM,ATP11C,ATP2A2,ATP8B1,ATXN10,ATXN1L,AURKA,AVIL,AXIN1,AXL,AZI2,BABAM1,BAIA…
GO:0002376	immune system process	3.34418e-19	3.34418e-19	1	A2M,ABCB10,ABL1,ACE,ACOD1,ADAM15,ADAM8,ADCY7,ADD1,ADGRF5,ADGRG3,ADORA1,ADTRP,AGER,AHR,AIF1,AKIRIN2,ALAS2,ANXA3,AP3B1,APOA2,APP,APPL2,AQP8,ARID4A,ARMC5,ARRB2,ATG12,ATM,ATP11C,AURKB,AXL,AZI2,BACH2,BAG6,BAK1,BCAR1,BCL3,BCL6,BID,BLNK,BMP6,BPGM,BPIFA1,BPIFB1,BPIFC,BRCC3,BTK,BTNL2,C1QA,C1QC,C1R,C1S,C3AR1,C4BPA,C4BPB,C5,C5AR1,C6,C7,C8A,C8B,C8G,C9,CAMK4,CAMP,CARD11,CARD8,CASP3,CASP6,CBLB,CCL14,CCL17,CCL2…
GO:0006996	organelle organization	6.53429e-19	6.53429e-19	1	AAAS,ABCB6,ABITRAM,ABL1,ABLIM1,ACAA2,ACD,ACOT8,ACTL7A,ACTR5,ADCK1,ADRB2,AFF2,AFG3L2,AGK,AGTPBP1,AHCTF1,AIF1,AIFM1,AIFM2,AIP,AKAP11,AKAP4,AKAP8,AKAP9,ALMS1,ALS2,ANKLE2,ANKRD23,ANKRD27,ANKRD53,AP3B1,AP4M1,APC,APOOL,AQP1,ARHGAP18,ARHGAP21,ARHGAP25,ARHGEF10,ARHGEF19,ARHGEF28,ARL3,ARMC2,ARMC9,ARPC1B,ARPC2,ASAP1,ASAP3,ASCC3,ASPM,ASZ1,ATF7IP,ATG12,ATG14,ATG16L2,ATG3,ATG7,ATG9B,ATL2,ATM,ATP2A1,ATP2A2,ATP…
GO:0009605	response to external stimulus	9.51574e-19	9.51574e-19	1	A2M,ABCD2,ABL1,ACACB,ACKR3,ACOD1,ADAM15,ADAM8,ADAMTS12,ADAMTS18,ADGRL2,ADH5,ADORA1,ADRB2,ADTRP,AFG3L2,AGBL5,AGER,AHR,AHSG,AIF1,AKAP8,AKIRIN2,ALB,ALOX12,ALPL,ANGPT2,ANKRD23,ANKRD27,ANXA3,AOC1,AP3B1,APOB,APOH,APP,APPL2,AQP1,ARMC5,ARRB2,ASH1L,ASIC3,ASL,ASNS,ATF4,ATG12,ATG14,ATG7,ATN1,AUP1,AURKB,AXL,B3GALT5,BAK1,BBS2,BBS4,BCAR1,BCL3,BCL6,BIN2,BMP6,BMPR2,BPGM,BPIFA1,BPIFB1,BPIFC,BRCC3,BTK,C1R,C1S,C3AR…
GO:0019222	regulation of metabolic process	5.49144e-18	5.49144e-18	1	A1CF,A2ML1,AARS1,ABCB10,ABCB11,ABCB7,ABCD2,ABHD14B,ABHD6,ABI3,ABL1,ABRA,ABRAXAS1,ACACB,ACD,ACE,ACMSD,ACO1,ACOT8,ACP4,ACSL1,ACSL3,ACTN3,ACTN4,ACTR5,ACVR1,ADAM19,ADAM8,ADARB1,ADCY7,ADGRF1,ADGRF5,ADGRG3,ADIPOR1,ADNP,ADORA3,ADRA2B,ADRB2,ADTRP,AFAP1L2,AFF1,AFF2,AFF3,AFF4,AGER,AGO1,AGPAT2,AGT,AGTPBP1,AGTR2,AGXT2,AHR,AHRR,AIF1,AIFM1,AKAP8,AKAP9,AKIRIN2,ALDH2,ALKBH1,ALOX12B,ALPK2,ALPL,ALS2,ALX4,AMER1,ANG…
GO:0008283	cell population proliferation	1.04928e-17	1.04928e-17	1	A4GNT,ABCB1,ABCD2,ABI3,ABI3BP,ABITRAM,ABL1,ABL2,ABLIM1,ACAP3,ACE,ACKR3,ACP4,ADARB1,ADGRF1,ADGRG1,ADORA3,AFG3L2,AGER,AGGF1,AGTPBP1,AHR,AIF1,AKAP4,ALKBH1,ALS2,ANG,ANKRD27,ANKRD45,ANLN,APC,APOH,APP,APPL2,AQP1,AREG,ARHGEF26,ARHGEF28,ARID2,ARL3,ARMC2,ARMC5,ARMC9,ARPC2,ASAP1,ASCC3,ASH2L,ASPM,ATCAY,ATG3,ATM,ATP5F1A,ATP8B1,ATRAID,ATXN10,ATXN1L,AURKA,AVIL,AVPR1B,AZI2,B4GALT7,B9D1,BABAM1,BAG4,BAIAP2,BAK1,B…
GO:0006810	transport	1.328e-17	1.328e-17	1	AAAS,AAK1,ABCA10,ABCA12,ABCA5,ABCA6,ABCA8,ABCA9,ABCB1,ABCB10,ABCB11,ABCB4,ABCB5,ABCB6,ABCB7,ABCB8,ABCB9,ABCC1,ABCC10,ABCC11,ABCC12,ABCC2,ABCC5,ABCC6,ABCD2,ABCD4,ABCG5,ABCG8,ABL1,ABRA,ACAA2,ACD,ACE,ACE2,ACKR3,ACO1,ACSL1,ACSL3,ACTN4,ADCY10,ADCY5,ADORA1,ADRB2,ADTRP,AFG3L2,AFM,AFTPH,AGER,AGK,AGTPBP1,AHSG,AIF1,AIFM1,AIP,AKAP6,AKAP9,AKIRIN2,ALMS1,ALOX12B,ALS2,ANG,ANK1,ANK2,ANK3,ANKH,ANKLE1,ANKRD13D,ANK…
GO:0031325	positive regulation of cellular metabolic process	2.47962e-17	2.47962e-17	1	A1CF,ABCB10,ABCB7,ABCD2,ABHD14B,ABI3,ABL1,ABRA,ABRAXAS1,ACD,ACE,ACSL3,ACTN3,ACTN4,ACTR5,ACVR1,ADAM19,ADAM8,ADGRF5,ADRA2B,ADRB2,ADTRP,AFAP1L2,AGER,AGO1,AGPAT2,AGT,AGTR2,AGXT2,AHR,AIF1,AKAP9,AKIRIN2,ALOX12B,ALS2,ALX4,ANG,ANGPT4,ANGPTL8,ANK2,ANKLE2,ANKRD42,ANKRD49,AP3B1,APBB1,APLF,APOA2,APP,ARAF,AREG,ARID1A,ARID2,ARID3C,ARID4A,ARNT2,ARRB2,ASH1L,ASH2L,ASL,ASS1,ASTL,ATF4,ATF6,ATF7IP,ATG14,ATM,ATN1,ATP…
GO:0006793	phosphorus metabolic process	1.11877e-16	1.11877e-16	1	AAK1,AASS,ABCA8,ABCC6,ABHD16A,ABHD6,ABL1,ABL2,ACACA,ACACB,ACAT1,ACE,ACOT12,ACOT7,ACOT8,ACP1,ACP3,ACP4,ACP6,ACSL3,ACSS1,ACVR1,ADAM8,ADARB1,ADCK1,ADCY10,ADCY2,ADCY3,ADCY5,ADCY6,ADCY7,ADCY9,ADGRF5,ADNP,ADRA2B,ADRB2,ADSS1,ADSS2,ADTRP,AGER,AGK,AGPAT2,AGT,AGTR2,AK1,AK5,AK6,AKAP9,AKR1A1,ALDH1L2,ALDOA,ALPK2,ALPK3,ALPL,ALS2,AMHR2,AMPD2,AMPD3,ANG,ANGPT4,ANGPTL3,ANKH,ANKLE2,APC,APOA2,APP,APRT,ARAF,AREG,ARR3…
GO:0006796	phosphate-containing compound metabolic process	1.68737e-16	1.68737e-16	1	AAK1,AASS,ABCA8,ABCC6,ABHD16A,ABHD6,ABL1,ABL2,ACACA,ACACB,ACAT1,ACE,ACOT12,ACOT7,ACOT8,ACP1,ACP3,ACP4,ACP6,ACSL3,ACSS1,ACVR1,ADAM8,ADARB1,ADCK1,ADCY10,ADCY2,ADCY3,ADCY5,ADCY6,ADCY7,ADCY9,ADGRF5,ADNP,ADRA2B,ADRB2,ADSS1,ADSS2,ADTRP,AGER,AGK,AGPAT2,AGT,AGTR2,AK1,AK5,AK6,AKAP9,AKR1A1,ALDH1L2,ALDOA,ALPK2,ALPK3,ALPL,ALS2,AMHR2,AMPD2,AMPD3,ANG,ANGPT4,ANGPTL3,ANKLE2,APC,APOA2,APP,APRT,ARAF,AREG,ARR3,ARRB…
GO:0006955	immune response	1.08304e-15	1.08304e-15	1	A2M,ABL1,ACOD1,ADAM15,ADAM8,ADCY7,AGER,AHR,AIF1,AKIRIN2,ANXA3,AP3B1,APOA2,APP,APPL2,ARRB2,ATG12,AURKB,AXL,BACH2,BAG6,BCAR1,BCL3,BCL6,BLNK,BMP6,BPIFA1,BPIFB1,BPIFC,BRCC3,BTK,BTNL2,C1QA,C1QC,C1R,C1S,C3AR1,C4BPA,C4BPB,C5,C5AR1,C6,C7,C8A,C8B,C8G,C9,CAMP,CARD11,CARD8,CASP6,CBLB,CCL14,CCL17,CCL22,CCL24,CCL26,CCL8,CCR1,CCR6,CD14,CD160,CD180,CD19,CD1C,CD2,CD22,CD226,CD247,CD274,CD276,CD300LF,CD36,CD38,CD…
GO:0002682	regulation of immune system process	1.40008e-15	1.40008e-15	1	A2M,ABCB10,ABL1,ACOD1,ADAM8,ADCY7,ADGRF5,ADORA1,ADTRP,AGER,AHR,AIF1,AKIRIN2,AP3B1,APOA2,APP,APPL2,ARRB2,ATG12,ATM,ATP11C,AURKB,AXL,BAG6,BCAR1,BCL6,BID,BLNK,BPIFB1,BRCC3,BTK,BTNL2,C1QA,C1QC,C1R,C1S,C3AR1,C4BPA,C4BPB,C5,C5AR1,C6,C7,C8A,C8B,C8G,CARD11,CARD8,CASP6,CBLB,CCL24,CCN3,CCR1,CD101,CD14,CD160,CD19,CD22,CD226,CD247,CD27,CD274,CD276,CD300LF,CD36,CD38,CD3E,CD4,CD40,CD5,CD5L,CD80,CD83,CD84,CD96,…
GO:0022414	reproductive process	1.69836e-15	1.69836e-15	1	A1CF,AAAS,ACE,ACOX1,ACR,ACTL7A,ACVR1,ADAD1,ADAMTS2,ADGRG1,ADIG,AFF4,AFP,AKAP4,ALDOA,ALPL,AMHR2,AP3B1,APP,AREG,ARID4A,ARID5B,ARMC2,ASB1,ASH1L,ASPM,ASTL,ASZ1,ATM,ATN1,ATP2B4,AURKA,AXIN1,AXL,BAG6,BAK1,BBS1,BBS2,BBS4,BCAP31,BCL6,BMP6,BMPR2,BRCA2,BRDT,BRIP1,BTBD18,C11ORF94,C14ORF39,C3ORF62,CABS1,CACNA1H,CASP2,CATSPER1,CATSPER2,CATSPER4,CBS,CBX2,CCDC182,CCDC39,CCDC40,CCDC62,CCNB1IP1,CCNB2,CCR6,CCT2,CCT…
GO:0043412	macromolecule modification	1.88531e-15	1.88531e-15	1	A1CF,A4GNT,AAK1,AANAT,AARS1,ABCB11,ABHD10,ABL1,ABL2,ACE,ACP1,ACP4,ACVR1,ADAM8,ADARB1,ADAT2,ADCK1,ADH5,ADNP,ADRA2B,ADRB2,ADTRP,AGBL2,AGBL3,AGBL5,AGER,AGT,AGTPBP1,AGTR2,AKAP9,ALG13,ALG3,ALKBH1,ALKBH2,ALKBH8,ALOX12B,ALPK2,ALPK3,ALS2,AMER1,AMHR2,ANAPC1,ANAPC16,ANAPC7,ANG,ANGPT4,ANKIB1,ANKLE2,ANTKMT,AP3B1,APC,APOA2,APP,ARAF,AREG,ARID4A,ARR3,ARRB2,ARRDC1,ARRDC3,ASB1,ASB12,ASB2,ASB5,ASB9,ASCC1,ASCC3,ASH…
GO:0000003	reproduction	2.14699e-15	2.14699e-15	1	A1CF,AAAS,ACE,ACOX1,ACR,ACTL7A,ACVR1,ADAD1,ADAMTS2,ADGRG1,ADIG,AFF4,AFP,AKAP4,ALDOA,ALPL,AMHR2,AP3B1,APP,AREG,ARID4A,ARID5B,ARMC2,ASB1,ASH1L,ASPM,ASTL,ASZ1,ATM,ATN1,ATP2B4,AURKA,AXIN1,AXL,BAG6,BAK1,BBS1,BBS2,BBS4,BCAP31,BCL6,BMP6,BMPR2,BRCA2,BRDT,BRIP1,BTBD18,C11ORF94,C14ORF39,C3ORF62,CABS1,CACNA1H,CASP2,CATSPER1,CATSPER2,CATSPER4,CBS,CBX2,CCDC182,CCDC39,CCDC40,CCDC62,CCNB1IP1,CCNB2,CCR6,CCT2,CCT…
GO:0051173	positive regulation of nitrogen compound metabolic process	2.16614e-15	2.16614e-15	1	ABCB10,ABCB7,ABHD14B,ABL1,ABRA,ABRAXAS1,ACD,ACE,ACSL3,ACTN4,ACTR5,ACVR1,ADAM8,ADRA2B,ADRB2,ADTRP,AFAP1L2,AGER,AGO1,AGT,AGTPBP1,AGTR2,AGXT2,AHR,AIFM1,AKAP9,AKIRIN2,ALS2,ALX4,AMER1,ANG,ANGPT4,ANGPTL8,ANKLE2,ANKRD49,AP3B1,APAF1,APBB1,APC,APLF,APP,ARAF,AREG,ARID1A,ARID2,ARID3C,ARID4A,ARNT2,ARRB2,ARRDC3,ASB9,ASH1L,ASL,ASPH,ASS1,ASTL,ATF4,ATF6,ATF7IP,ATG14,ATG7,ATM,ATN1,ATP2B4,ATRX,ATXN7L3,AURKA,AURKAI…
GO:0048513	animal organ development	2.46683e-15	2.46683e-15	1	AARS1,ABCA12,ABCB5,ABCB6,ABI3BP,ABL1,ACACB,ACE,ACP4,ACTN3,ACVR1,ADAM15,ADAM19,ADAM8,ADAMTS12,ADAMTS18,ADAMTS2,ADAMTSL2,ADARB1,ADGRG1,ADIPOR1,ADRB2,AFP,AGT,AGTPBP1,AHSG,AK8,AKIRIN2,AKR1B1,ALKBH1,ALOX12,ALOX12B,ALPK2,ALPK3,ALPL,ALX4,AMBN,AMTN,ANAPC7,ANGPTL7,ANK2,ANKH,ANKRD6,ANKS6,AP3B1,APAF1,APP,AQP1,AQP5,AREG,ARHGEF15,ARID2,ARID4A,ARID5B,ARL3,ARMC5,ARNT2,ARRB2,ASB1,ASB2,ASH1L,ASPM,ATF4,ATF6,ATM,AT…
GO:0023051	regulation of signaling	4.01194e-15	4.01194e-15	1	AAK1,ABCA12,ABHD6,ABL1,ABRA,ACAA2,ACE,ACE2,ACKR3,ACOD1,ACP3,ACP4,ACTN3,ACTN4,ACVR1,ADAM8,ADAMTS12,ADAMTSL2,ADCY5,ADGRG1,ADGRG3,ADIPOR1,ADNP,ADORA1,ADRA1A,ADRA2B,ADRB2,AFAP1L2,AGER,AGT,AGTR2,AKAP12,AKAP9,ALOX12B,ALPK2,AMER1,ANKRD13C,ANKRD6,APAF1,APBA2,APC,APOC3,APP,APPL2,ARAF,ARFGEF3,ARHGAP18,ARHGAP25,ARHGAP8,ARMC9,ARRB2,ARRDC1,ARRDC3,ASH1L,ASIC1,ASPM,ATF4,ATF6,ATM,ATP2A2,ATP2B4,ATP6V1C2,ATR,AVPI1…
GO:0010646	regulation of cell communication	6.97177e-15	6.97177e-15	1	AAK1,ABCA12,ABHD6,ABL1,ABRA,ACAA2,ACE,ACE2,ACKR3,ACOD1,ACP3,ACP4,ACTN3,ACTN4,ACVR1,ADAM8,ADAMTS12,ADAMTSL2,ADCY5,ADGRG1,ADGRG3,ADIPOR1,ADNP,ADORA1,ADRA1A,ADRA2B,ADRB2,AFAP1L2,AGER,AGT,AGTR2,AKAP12,AKAP9,ALOX12B,ALPK2,AMER1,ANK2,ANKRD13C,ANKRD6,APAF1,APBA2,APC,APOC3,APP,APPL2,ARAF,ARFGEF3,ARHGAP18,ARHGAP25,ARHGAP8,ARMC9,ARRB2,ARRDC1,ARRDC3,ASH1L,ASIC1,ASPM,ATF4,ATF6,ATM,ATP2A2,ATP2B4,ATP6V1C2,ATR,…
GO:0060255	regulation of macromolecule metabolic process	1.33229e-14	1.33229e-14	1	A1CF,A2ML1,AARS1,ABCB10,ABCD2,ABHD14B,ABL1,ABRA,ABRAXAS1,ACACB,ACD,ACE,ACO1,ACOT8,ACP4,ACTN4,ACTR5,ACVR1,ADAM19,ADAM8,ADARB1,ADCY7,ADGRF1,ADGRG3,ADNP,ADORA3,ADRA2B,ADRB2,ADTRP,AFAP1L2,AFF1,AFF2,AFF3,AFF4,AGER,AGO1,AGPAT2,AGT,AGTPBP1,AGTR2,AHR,AHRR,AIF1,AIFM1,AKAP8,AKAP9,AKIRIN2,ALKBH1,ALOX12B,ALPK2,ALS2,ALX4,AMER1,ANG,ANGPT4,ANGPTL8,ANHX,ANK2,ANKLE2,ANKRD42,ANKRD49,ANXA3,ANXA7,AP3B1,APAF1,APBA2,A…
GO:0044281	small molecule metabolic process	1.70912e-14	1.70912e-14	1	AADAT,AARS1,AARS2,AARSD1,AASDH,AASS,ABCA5,ABCB11,ABCC10,ABCC6,ABCD2,ABCD4,ACAA1,ACACA,ACACB,ACAD11,ACADS,ACAT1,ACMSD,ACO1,ACO2,ACOT12,ACOT7,ACOT8,ACOX1,ACOX2,ACOXL,ACP3,ACSBG1,ACSBG2,ACSL1,ACSL3,ACSL5,ACSM3,ACSS1,ACTN3,ACY1,ADCY10,ADCY2,ADCY3,ADCY5,ADCY6,ADCY7,ADCY9,ADH4,ADH5,ADIPOR1,ADSS1,ADSS2,ADTRP,AFP,AGMO,AGXT2,AHCYL2,AIFM2,AIG1,AK1,AK5,AK6,AKR1A1,AKR1B1,AKR1D1,ALDH18A1,ALDH1L2,ALDH3A2,ALDH5…
GO:0006629	lipid metabolic process	7.45178e-14	7.45178e-14	1	A4GALT,AACS,ABCA12,ABCA5,ABCA8,ABCB11,ABCD2,ABHD16A,ABHD6,ACAA1,ACACA,ACACB,ACAD11,ACAD8,ACADS,ACAT1,ACOT7,ACOX1,ACOX2,ACOXL,ACP6,ACSBG1,ACSBG2,ACSL1,ACSL3,ACSL5,ACSM3,ACSM5,ACSS1,ACSS2,ADGRF5,ADH4,ADH5,ADIPOR1,ADTRP,AFP,AGK,AGMO,AGPAT2,AIG1,AKR1B1,AKR1D1,ALDH1L2,ALDH3A2,ALDH8A1,ALG13,ALOX12,ALOX12B,AMACR,ANG,ANGPTL3,ANGPTL8,ANKRD23,AOAH,APOA2,APOB,APOC3,APOH,APP,APPL2,AQP8,ARMC5,ARV1,ASXL3,ATG14…
GO:0002684	positive regulation of immune system process	8.63328e-14	8.63328e-14	1	A2M,ABL1,ACOD1,ADAM8,AGER,AIF1,AKIRIN2,AP3B1,APP,APPL2,ARRB2,ATP11C,AXL,BAG6,BCAR1,BCL6,BLNK,BPIFB1,BRCC3,BTK,BTNL2,C1QA,C1QC,C1R,C1S,C3AR1,C4BPA,C4BPB,C5,C5AR1,C6,C7,C8A,C8B,C8G,CARD11,CARD8,CASP6,CBLB,CCL24,CCR1,CD101,CD14,CD160,CD19,CD22,CD226,CD247,CD27,CD274,CD276,CD300LF,CD36,CD38,CD3E,CD4,CD5,CD5L,CD80,CD83,CD84,CD99L2,CFB,CFI,CFP,CLCF1,CLEC4D,CLEC6A,CLEC7A,CMKLR1,COLEC10,COLEC12,CPTP,CR2,…
GO:0065008	regulation of biological quality	1.0884e-13	1.0884e-13	1	A1CF,AAK1,AANAT,AARS1,AARSD1,ABCA12,ABCB1,ABCB4,ABCB5,ABCB8,ABCC1,ABHD6,ABITRAM,ABL1,ABL2,ACAA2,ACE,ACE2,ACP4,ADAMTS18,ADCY5,ADCY6,ADD1,ADGRL2,ADH4,ADH5,ADORA1,ADRA1A,ADRA2B,ADRB2,ADTRP,AFM,AFP,AGER,AGT,AGTR2,AKAP11,AKAP6,AKAP9,AKR1B1,AKR1D1,ALDH8A1,ALDOA,ALOX12,ALOX12B,ALS2,AMIGO2,ANK2,ANO7,AP3B1,APOA2,APOH,APP,APTX,AQP1,AQP5,ARHGAP15,ARHGAP18,ARHGAP22,ARHGEF15,ARPC2,ASIC1,ASMT,ATF4,ATF7IP,ATP10…
GO:0033554	cellular response to stress	1.14096e-13	1.14096e-13	1	ABCB10,ABI3,ABL1,ABRAXAS1,ACAA2,ACD,ACKR3,ACTR5,ADAM8,AEN,AGER,AIF1,AIFM1,AIFM2,AKIRIN2,AKR1B1,ALB,ALDH3B1,ALKBH1,ALKBH2,ALKBH8,ANGPT4,ANKLE1,ANKS4B,ANKZF1,AOC1,APAF1,APBB1,APC,APLF,APP,APTX,AQP1,AQP5,ARID2,ASCC1,ASCC3,ASH2L,ASNS,ASS1,ATF4,ATF6,ATG14,ATG7,ATM,ATP2A1,ATP2A2,ATR,AUNIP,AUP1,AXIN1,BABAM1,BAG6,BAK1,BCAP31,BCL3,BCL6,BCLAF1,BDKRB2,BFAR,BID,BIRC7,BLM,BMPR2,BOD1L1,BOK,BRAT1,BRCA2,BRCC3,BR…
GO:0002252	immune effector process	1.27668e-13	1.27668e-13	1	A2M,ABL1,ACE,AGER,AHR,ANXA3,APOA2,APP,APPL2,ARRB2,AXL,BCL3,BCL6,BTK,C1QA,C1QC,C1R,C1S,C4BPA,C4BPB,C5,C6,C7,C8A,C8B,C8G,CD160,CD180,CD19,CD1C,CD2,CD22,CD226,CD36,CD5L,CD80,CD84,CD96,CDH17,CEBPG,CFB,CFI,CFP,CHGA,CLCF1,CLEC12B,CLEC4D,CLEC4G,CLU,COLEC10,CORO1A,CR2,CRTAM,CTSC,CTSG,CUEDC2,DDX1,DDX21,DDX60,DENND1B,DHX36,DHX58,DLL1,DNASE1,DNASE1L3,DOCK10,DOCK2,DYSF,EBAG9,ELANE,EMP2,ENPP3,ENTPD7,EPHB6,EPX…
GO:0009653	anatomical structure morphogenesis	1.77953e-13	1.77953e-13	1	ABITRAM,ABL1,ACD,ACKR3,ACP4,ACTL7A,ACTN3,ACVR1,ADAM15,ADAM8,ADAMTS12,ADARB1,ADCK1,ADD1,ADGRB3,ADGRF5,ADGRG1,ADRA2B,ADTRP,AFF3,AFG3L2,AGGF1,AGO1,AGT,AGTPBP1,ALDOA,ALPK2,ALPL,ALS2,ALX4,AMBN,AMTN,ANG,ANGPT2,ANGPT4,ANGPTL3,ANKH,ANKRD23,ANKRD27,ANKRD6,ANXA3,AP3B1,APAF1,APOH,APP,AQP1,AQP5,AREG,ARFRP1,ARHGAP15,ARHGAP18,ARHGEF15,ARHGEF26,ARHGEF28,ARID2,ARID5B,ARMC5,ASB2,ASH1L,ASTN2,ATF4,ATM,ATP2B4,ATP6V1…
GO:0007154	cell communication	1.98821e-13	1.98821e-13	1	AAK1,ABCA12,ABHD6,ABL1,ABR,ABRA,ABRAXAS1,ABTB3,ACAA2,ACE,ACE2,ACKR1,ACKR3,ACOD1,ACP3,ACP4,ACSL1,ACTN3,ACTN4,ACVR1,ADAM15,ADAM8,ADAMTS12,ADAMTSL2,ADARB1,ADCY10,ADCY2,ADCY3,ADCY5,ADCY6,ADCY7,ADCY9,ADGRB3,ADGRD1,ADGRE1,ADGRE3,ADGRE5,ADGRF1,ADGRF3,ADGRF4,ADGRF5,ADGRG1,ADGRG2,ADGRG3,ADGRG4,ADGRG5,ADGRG6,ADGRG7,ADGRL1,ADGRL2,ADGRL3,ADGRL4,ADIPOR1,ADNP,ADORA1,ADORA3,ADRA1A,ADRA2B,ADRB2,ADTRP,AEN,AFAP1L2…
GO:0050776	regulation of immune response	1.99001e-13	1.99001e-13	1	A2M,ABL1,ACOD1,ADAM8,ADCY7,AGER,AHR,AKIRIN2,AP3B1,APPL2,ARRB2,ATG12,AURKB,BAG6,BCAR1,BCL6,BLNK,BPIFB1,BRCC3,BTK,BTNL2,C1QA,C1QC,C1R,C1S,C3AR1,C4BPA,C4BPB,C5,C5AR1,C6,C7,C8A,C8B,C8G,CARD11,CARD8,CASP6,CBLB,CD14,CD160,CD19,CD22,CD226,CD247,CD274,CD276,CD300LF,CD36,CD38,CD3E,CD40,CD5L,CD80,CD84,CD96,CEP63,CFB,CFI,CFP,CLCF1,CLEC12B,CLEC4D,CLEC4G,CLEC6A,CNOT7,COL3A1,COLEC10,COLEC12,CPTP,CR2,CRTAM,CTSG…
GO:0009966	regulation of signal transduction	2.1928e-13	2.1928e-13	1	AAK1,ABHD6,ABL1,ABRA,ACAA2,ACE2,ACKR3,ACOD1,ACP3,ACP4,ACTN3,ACTN4,ACVR1,ADAM8,ADAMTS12,ADAMTSL2,ADGRG1,ADGRG3,ADIPOR1,ADNP,ADRA1A,ADRA2B,ADRB2,AFAP1L2,AGER,AGT,AGTR2,AKAP12,AKAP9,ALOX12B,ALPK2,AMER1,ANKRD13C,ANKRD6,APAF1,APC,APOC3,APP,APPL2,ARAF,ARFGEF3,ARHGAP18,ARHGAP25,ARHGAP8,ARMC9,ARRB2,ARRDC1,ARRDC3,ASH1L,ASPM,ATF4,ATF6,ATM,ATP2B4,ATP6V1C2,ATR,AVPI1,AVPR1B,AXIN1,AXL,BAG4,BAK1,BCAP31,BCAR3,BC…
GO:0019538	protein metabolic process	2.29422e-13	2.29422e-13	1	A2ML1,A4GNT,AAK1,AANAT,AARS1,AARS2,AARSD1,ABCB10,ABCB11,ABHD10,ABL1,ABL2,ACACA,ACE,ACE2,ACO1,ACOT8,ACP1,ACP4,ACR,ACVR1,ADAM11,ADAM12,ADAM15,ADAM18,ADAM19,ADAM2,ADAM22,ADAM23,ADAM28,ADAM29,ADAM32,ADAM33,ADAM8,ADAMDEC1,ADAMTS12,ADAMTS14,ADAMTS17,ADAMTS18,ADAMTS19,ADAMTS2,ADAMTS20,ADARB1,ADCK1,ADD1,ADGB,ADH5,ADNP,ADRA2B,ADRB2,ADTRP,AFG3L2,AGBL1,AGBL2,AGBL3,AGBL4,AGBL5,AGER,AGO1,AGT,AGTPBP1,AGTR2,AIF…
GO:0036211	protein modification process	5.501e-13	5.501e-13	1	A4GNT,AAK1,AANAT,ABCB11,ABHD10,ABL1,ABL2,ACE,ACP1,ACP4,ACVR1,ADAM8,ADARB1,ADCK1,ADH5,ADNP,ADRA2B,ADRB2,ADTRP,AGBL2,AGBL3,AGBL5,AGER,AGT,AGTPBP1,AGTR2,AKAP9,ALG13,ALG3,ALOX12B,ALPK2,ALPK3,ALS2,AMER1,AMHR2,ANAPC1,ANAPC16,ANAPC7,ANG,ANGPT4,ANKIB1,ANKLE2,ANTKMT,AP3B1,APC,APOA2,APP,ARAF,AREG,ARR3,ARRB2,ARRDC1,ARRDC3,ASB1,ASB12,ASB2,ASB5,ASB9,ASH1L,ASH2L,ASPH,ASPHD1,ASPHD2,ATE1,ATG12,ATG14,ATG16L2,ATG3…
GO:0031323	regulation of cellular metabolic process	6.02807e-13	6.02807e-13	1	A1CF,AARS1,ABCB10,ABCB11,ABCB7,ABCD2,ABHD14B,ABI3,ABL1,ABRA,ABRAXAS1,ACACB,ACD,ACE,ACMSD,ACO1,ACOT8,ACP4,ACSL3,ACTN3,ACTN4,ACTR5,ACVR1,ADAM19,ADAM8,ADARB1,ADCY7,ADGRF1,ADGRF5,ADGRG3,ADNP,ADORA3,ADRA2B,ADRB2,ADTRP,AFAP1L2,AFF1,AFF2,AFF3,AFF4,AGER,AGO1,AGPAT2,AGT,AGTR2,AGXT2,AHR,AHRR,AIF1,AIFM1,AKAP8,AKAP9,AKIRIN2,ALDH2,ALKBH1,ALOX12B,ALPK2,ALS2,ALX4,ANG,ANGPT4,ANGPTL8,ANHX,ANK2,ANKLE2,ANKRD42,ANKR…
GO:0065009	regulation of molecular function	6.0338e-13	6.0338e-13	1	A2ML1,ABCB1,ABL1,ABL2,ABR,ABRA,ACACB,ACD,ACE,ACE2,ACP4,ACR,ADAM15,ADAM8,ADARB1,ADGRF1,ADGRG3,ADORA3,ADRA2B,ADRB2,AGER,AGT,AGTR2,AHSA1,AIFM1,AKAP6,AKAP9,ALS2,ANG,ANGPTL3,ANGPTL4,ANKRD13C,ANKRD42,ANXA3,AP3B1,APAF1,APC,APOA2,APOC3,APOH,APP,AQP1,ARAP3,ARHGAP17,ARHGAP42,ARHGEF10,ARHGEF15,ARHGEF19,ARID5B,ARRB2,ARRDC3,ASAP1,ASAP2,ASAP3,ASPH,ATG14,ATP2A2,ATP2B4,ATP7A,ATPSCKMT,AURKA,AURKB,AVPR1B,AXIN1,AZI…
GO:0030030	cell projection organization	7.95824e-13	7.95824e-13	1	ABCD2,ABI3,ABITRAM,ABL1,ABL2,ABLIM1,ACAP3,ACP4,ADARB1,ADGRF1,AFG3L2,AGER,AIF1,AKAP4,ALKBH1,ALS2,ANKRD27,ANLN,APC,APP,ARHGEF26,ARHGEF28,ARL3,ARMC2,ARMC9,ARPC2,ASAP1,ATCAY,ATG3,ATP8B1,ATXN10,AURKA,AVIL,B9D1,BAG4,BAIAP2,BARHL2,BBS1,BBS2,BBS4,BIN3,BMPR2,C21ORF91,C2CD3,CAMK1,CAMSAP1,CAMSAP2,CAPZB,CARMIL1,CARMIL2,CATIP,CBY1,CC2D2A,CCDC13,CCDC39,CCDC40,CCDC66,CCDC88A,CCNO,CCP110,CD3E,CDC42EP1,CDC42EP2,C…
GO:0048519	negative regulation of biological process	1.01534e-12	1.01534e-12	1	A1CF,A2M,A2ML1,A4GNT,AARS1,ABCA12,ABCA5,ABCD2,ABCG5,ABCG8,ABHD6,ABI3,ABI3BP,ABL1,ABRAXAS1,ACAA2,ACACB,ACD,ACE,ACKR3,ACMSD,ACOD1,ACOT8,ACP4,ACTN3,ACTN4,ACVR1,ADAM15,ADAM8,ADAMTS12,ADAMTS18,ADAMTSL2,ADARB1,ADCK1,ADCY7,ADGRB3,ADGRF5,ADGRG1,ADGRG3,ADIPOR1,ADNP,ADORA1,ADORA3,ADRB2,ADTRP,AFF2,AGER,AGO1,AGT,AGTPBP1,AGTR2,AHR,AHSG,AIF1,AIFM2,AKAIN1,AKAP8,AKR1B1,ALB,ALKBH1,ALOX12,ALPK2,AMER1,ANG,ANGPT2,AN…
GO:0120036	plasma membrane bounded cell projection organization	1.36e-12	1.36e-12	1	ABCD2,ABI3,ABITRAM,ABL1,ABL2,ABLIM1,ACAP3,ACP4,ADARB1,ADGRF1,AFG3L2,AGER,AIF1,AKAP4,ALKBH1,ALS2,ANKRD27,ANLN,APC,APP,ARHGEF26,ARHGEF28,ARL3,ARMC2,ARMC9,ARPC2,ASAP1,ATCAY,ATG3,ATP8B1,ATXN10,AURKA,AVIL,B9D1,BAG4,BAIAP2,BARHL2,BBS1,BBS2,BBS4,BIN3,BMPR2,C21ORF91,C2CD3,CAMK1,CAMSAP1,CAMSAP2,CAPZB,CARMIL1,CARMIL2,CATIP,CBY1,CC2D2A,CCDC13,CCDC39,CCDC40,CCDC66,CCDC88A,CCNO,CCP110,CD3E,CDC42EP1,CDC42EP2,C…
GO:0007166	cell surface receptor signaling pathway	1.74094e-12	1.74094e-12	1	AAK1,ABL1,ABTB3,ACKR1,ACKR3,ACOD1,ACP3,ACP4,ACSL1,ACTN4,ACVR1,ADAM15,ADAMTS12,ADAMTSL2,ADCY5,ADGRB3,ADGRE1,ADGRE3,ADGRE5,ADGRF1,ADGRF3,ADGRF4,ADGRG1,ADGRG2,ADGRG3,ADGRG4,ADGRG6,ADGRG7,ADGRL1,ADGRL2,ADGRL3,ADGRL4,ADIPOR1,ADNP,ADORA1,ADORA3,ADRB2,AFAP1L2,AFP,AGT,AGTR2,AKAP3,AKAP4,ALPK2,AMER1,AMHR2,ANGPT2,ANKRD6,APC,APP,APPL2,AREG,ARID5B,ARL3,ARMC9,ARRB2,ARRDC1,ASPM,ATP6V1C2,AXIN1,AXL,B9D1,BAG6,BAK1…
GO:0050790	regulation of catalytic activity	1.99564e-12	1.99564e-12	1	A2ML1,ABL1,ABL2,ABR,ACACB,ACD,ACE,ACP4,ACR,ADAM8,ADARB1,ADRA2B,ADRB2,AGER,AGT,AGTR2,AIFM1,ALS2,ANG,ANGPTL3,ANGPTL4,AP3B1,APAF1,APC,APOA2,APOC3,APOH,APP,AQP1,ARAP3,ARHGAP17,ARHGAP42,ARHGEF10,ARHGEF15,ARHGEF19,ARRDC3,ASAP1,ASAP2,ASAP3,ASPH,ATG14,ATP2B4,ATP7A,ATPSCKMT,AURKB,AVPR1B,AXIN1,AZIN2,BAG4,BAK1,BBS4,BCAP31,BCAR3,BCL6,BID,BIN1,BLM,BOK,BTRC,BUB1B,BVES,C1ORF112,C5AR1,CAMK1,CAPN1,CARD10,CARD8,CA…
GO:0042592	homeostatic process	1.99564e-12	1.99564e-12	1	ABCA12,ABCA5,ABCB10,ABCB11,ABCB4,ABCB7,ABCB8,ABCC6,ABCG5,ABCG8,ABHD6,ABL1,ACACA,ACACB,ACO1,ACSL1,ACTN3,ADAM8,ADCY5,ADD1,ADGRF5,ADGRG1,ADIPOR1,ADRB2,AFG3L2,AGER,AKAP11,AKR1B1,ALAS2,ALDOA,ALPL,ANGPTL3,ANGPTL8,ANK2,ANKH,AP3B1,APOA2,APOB,APOC3,APP,APPL2,AQP1,ARID2,ARID4A,ASL,ATF4,ATP1A1,ATP1A2,ATP2A1,ATP2A2,ATP2B1,ATP2B3,ATP2B4,ATP2C1,ATP4A,ATP6AP1,ATP6V0A4,ATP6V1B1,ATP6V1B2,ATP7A,ATP7B,AXL,BAK1,BBS1…
GO:0048871	multicellular organismal-level homeostasis	2.64572e-12	2.64572e-12	1	ABCA12,ABCB10,ABHD6,ABL1,ACACA,ACACB,ACSL1,ACTN3,ADAM8,ADD1,ADGRF5,ADGRG1,ADIPOR1,ADRB2,AKAP11,AKR1B1,ALAS2,ALPL,ANKH,AP3B1,APPL2,AQP1,ARID4A,ATF4,ATP6V1B1,AXL,BAK1,BBS1,BBS2,BBS4,BCL6,BMP6,BPGM,BPIFA1,CARTPT,CASP3,CCN3,CCNB2,CD36,CDH3,CDHR1,CDK5RAP3,CEBPG,CFTR,CLCN3,CLN8,CLRN1,CNTN2,COL11A2,COL2A1,CPT2,CRB1,CRB2,CRTC1,CTSH,CTSK,DECR1,DLL1,DMTN,DNAJA3,DNASE2,DOCK10,DRD2,EDN2,EHMT1,EIF2AK1,EIF4G1,…
GO:0007017	microtubule-based process	3.71858e-12	3.71858e-12	1	AAAS,ABL1,ADCY10,AGTPBP1,AKAP4,AKAP9,ANKRD53,AP3B1,AP3S2,APC,APP,ARHGAP21,ARHGEF10,ARL3,ARMC2,ASH1L,ASPM,ATP2B4,ATXN7,AUNIP,AURKA,AURKB,AXIN1,BBS1,BBS2,BBS4,BORA,BRCA2,C2CD3,CABS1,CAMSAP1,CAMSAP2,CAPN6,CATSPER1,CATSPER2,CATSPER4,CC2D2A,CCDC102B,CCDC13,CCDC170,CCDC39,CCDC40,CCDC61,CCDC66,CCDC68,CCNB2,CCNF,CCP110,CCR6,CCSER2,CDC20,CDK5RAP2,CELSR2,CENATAC,CENPE,CEP126,CEP135,CEP152,CEP250,CEP295,CEP…
GO:0051240	positive regulation of multicellular organismal process	6.98035e-12	6.98035e-12	1	ABI3BP,ABL1,ACACB,ACE2,ACSL1,ACTN3,ACVR1,ADAM8,ADGRL2,ADIPOR1,ADRB2,AFAP1L2,AGER,AGGF1,AGPAT2,AGT,AIF1,AKIRIN2,ALOX12B,ALPL,AMIGO2,ANGPT4,ANGPTL3,ANKRD27,ANKRD42,ANXA3,AP3B1,APOA2,APOH,APP,APPL2,AQP1,ARRB2,ASPM,ATF4,ATP11C,ATP2A1,ATP2B1,ATPSCKMT,ATRAID,AXL,BBS2,BBS4,BCL3,BCL6,BCL9L,BIN1,BMP1,BMP10,BMP6,BMPER,BMPR2,BTNL2,C3AR1,C5,C5AR1,CARD11,CARD8,CARTPT,CBLB,CCL24,CCR1,CCR3,CD101,CD14,CD160,CD2,…
GO:0001775	cell activation	7.43278e-12	7.43278e-12	1	ABL1,ADAM8,ADAMTS18,ADGRF5,ADGRG3,ADRA2B,AGER,AHR,AIF1,AKIRIN2,ALOX12,ANXA3,AP3B1,APP,AQP8,ARMC5,ASTL,ATM,ATP11C,AXL,AZI2,BAG6,BAK1,BCL3,BCL6,BID,BMPER,BTK,BTNL2,C1QA,C5AR1,CAMK4,CAMP,CARD11,CBLB,CD160,CD180,CD19,CD1C,CD2,CD22,CD226,CD27,CD274,CD276,CD300LF,CD38,CD3D,CD3E,CD4,CD40,CD5,CD80,CD83,CD84,CD86,CDH17,CDH26,CEBPG,CHD7,CHGA,CLCF1,CLEC4A,CLEC4D,CLEC4G,CLEC7A,CLPTM1,CLU,CORO1A,CR2,CRLF2,CRT…
GO:0035556	intracellular signal transduction	9.80911e-12	9.80911e-12	1	ABL1,ABR,ABRA,ABRAXAS1,ABTB3,ACKR3,ACTN3,ACTN4,ADAM8,ADCY10,ADCY2,ADCY3,ADCY5,ADCY6,ADCY7,ADCY9,ADGRG1,ADGRG3,ADGRG6,ADIPOR1,ADRA1A,ADRA2B,ADRB2,ADTRP,AEN,AFP,AGER,AGT,AHR,AIF1,AIFM1,AKAP12,ALOX12B,ANK2,APAF1,APC,APOC3,APP,AQP1,ARAF,ARFGEF3,ARHGAP1,ARHGAP18,ARHGAP25,ARHGAP31,ARHGAP8,ARHGEF12,ARHGEF3,ARL3,ARRB2,ARRDC3,ASB1,ASB11,ASB12,ASB14,ASB15,ASB17,ASB2,ASB3,ASB5,ASB9,ASH1L,ATF4,ATM,ATP2A1,ATP…
GO:0051641	cellular localization	1.31044e-11	1.31044e-11	1	A1CF,AAAS,AAK1,ABCA12,ABI3,ABL1,ABRA,ACAA2,ACD,ACSL3,ACTN4,ADCY5,ADTRP,AFM,AFTPH,AGER,AGK,AGTPBP1,AIFM1,AIP,AKAIN1,AKAP11,AKAP3,AKAP4,AKAP9,AKIRIN2,ALB,ALMS1,ALS2,ANG,ANK1,ANK2,ANK3,ANKLE1,ANKRD13C,ANKRD27,ANKRD50,ANKRD53,ANKS4B,ANO7,ANXA3,AP1G2,AP3B1,AP3B2,AP3S2,AP4M1,AP5M1,APC,APLF,APP,APPL2,AQP1,ARF5,ARFIP1,ARFRP1,ARHGAP1,ARHGAP21,ARL3,ARRDC1,ARV1,ASIC1,ASIC3,ASPM,ASTN2,ATCAY,ATG14,ATM,ATP2A1,…
GO:0009891	positive regulation of biosynthetic process	1.60739e-11	1.60739e-11	1	A1CF,ABCB10,ABCB7,ABCD2,ABHD14B,ABHD6,ABL1,ABRA,ACD,ACSL3,ACTN4,ACTR5,ACVR1,ADAM19,ADAM8,ADGRF5,ADRB2,ADTRP,AFAP1L2,AGER,AGO1,AGPAT2,AGT,AGXT2,AHR,AIF1,AKIRIN2,ALOX12B,ALX4,ANGPTL8,ANK2,ANKRD42,ANKRD49,AP3B1,APBB1,APOA2,APP,ARID1A,ARID3C,ARID4A,ARNT2,ARRB2,ASH1L,ASH2L,ASL,ASS1,ASTL,ATF4,ATF6,ATF7IP,ATM,ATN1,ATP7A,ATRX,ATXN7L3,AURKB,AUTS2,AVPR1B,AXIN1,BANP,BARHL1,BARHL2,BARX2,BCL3,BCL9,BCL9L,BCLAF…
GO:0006952	defense response	1.69518e-11	1.69518e-11	1	A2M,ABCD2,ABI3,ABI3BP,ACKR1,ACOD1,ACVR1,ADAM15,ADAM8,ADAMTS12,ADCY7,ADORA1,AFAP1L2,AGBL5,AGER,AGTR2,AHR,AHSG,AIF1,AKIRIN2,ALOX5AP,ALS2,ANKFN1,ANKRD42,ANXA3,AP3B1,APP,APPL2,AQP1,ARMC5,ARRB2,ASH1L,ASIC1,ATG12,ATG7,AURKB,AXL,BCL3,BCL6,BMP6,BPGM,BPIFA1,BPIFB1,BPIFC,BRCC3,BTK,C1QA,C1R,C1S,C5,C5AR1,C7,C8A,C8B,CAMP,CARD8,CASP6,CASP7,CCL24,CCN3,CCR1,CCR3,CD14,CD160,CD2,CD226,CD276,CD300LF,CD36,CD96,CDC42…
GO:0023052	signaling	1.69839e-11	1.69839e-11	1	AAK1,ABCA12,ABHD6,ABL1,ABR,ABRA,ABRAXAS1,ABTB3,ACAA2,ACE,ACE2,ACKR1,ACKR3,ACOD1,ACP3,ACP4,ACSL1,ACTN3,ACTN4,ACVR1,ADAM15,ADAM8,ADAMTS12,ADAMTSL2,ADARB1,ADCY10,ADCY2,ADCY3,ADCY5,ADCY6,ADCY7,ADCY9,ADGRB3,ADGRD1,ADGRE1,ADGRE3,ADGRE5,ADGRF1,ADGRF3,ADGRF4,ADGRF5,ADGRG1,ADGRG2,ADGRG3,ADGRG4,ADGRG5,ADGRG6,ADGRG7,ADGRL1,ADGRL2,ADGRL3,ADGRL4,ADIPOR1,ADNP,ADORA1,ADORA3,ADRA1A,ADRA2B,ADRB2,ADTRP,AEN,AFAP1L2…
GO:0007399	nervous system development	1.90307e-11	1.90307e-11	1	AARS1,ABCB6,ABCD2,ABITRAM,ABL1,ABL2,ACAP3,ACKR3,ACP4,ADARB1,ADGRF1,ADGRG1,ADGRG6,ADGRL2,ADNP,ADNP2,ADRA2B,AFG3L2,AGER,AGTPBP1,AK8,AKIRIN2,ALDH3A2,ALDH5A1,ALKBH1,ALS2,AMIGO2,ANAPC7,ANKLE2,ANKRD27,APAF1,APP,APPL2,AQP1,ARHGEF10,ARHGEF15,ARHGEF28,ARL3,ARNT2,ASPM,ASTN1,ASTN2,ATCAY,ATM,ATP8B1,ATXN10,ATXN1L,AURKA,AVIL,AXL,B3GNT5,BAG6,BAIAP2,BARHL1,BARHL2,BBS1,BBS2,BBS4,BCAN,BCAS1,BCL6,BIN1,BMP6,BMPR2,BP…
GO:0051246	regulation of protein metabolic process	1.98456e-11	1.98456e-11	1	A2ML1,AARS1,ABCB10,ABL1,ACE,ACO1,ACOT8,ACP4,ACVR1,ADAM8,ADARB1,ADNP,ADRA2B,ADRB2,ADTRP,AGER,AGO1,AGT,AGTPBP1,AGTR2,AIFM1,AKAP9,ALKBH1,ALS2,AMER1,ANG,ANGPT4,ANGPTL8,ANKLE2,APAF1,APC,APP,AQP1,ARAF,AREG,ARR3,ARRB2,ARRDC3,ASB9,ASPH,ASTL,ATG14,ATG7,ATP2B4,ATRAID,AURKA,AURKAIP1,AUTS2,AXIN1,AZIN2,BAG4,BAG6,BAK1,BARHL2,BCAP31,BCAR3,BCL3,BDKRB2,BID,BIN1,BIRC2,BIRC7,BLM,BMP6,BOK,BRAT1,BRMS1,BTRC,BUB1B,BZW1…
GO:0045321	leukocyte activation	2.23489e-11	2.23489e-11	1	ABL1,ADAM8,ADGRF5,ADGRG3,AGER,AHR,AIF1,AKIRIN2,ANXA3,AP3B1,APP,AQP8,ARMC5,ATM,ATP11C,AXL,AZI2,BAG6,BAK1,BCL3,BCL6,BID,BTK,BTNL2,C1QA,C5AR1,CAMK4,CAMP,CARD11,CBLB,CD160,CD180,CD19,CD1C,CD2,CD22,CD226,CD27,CD274,CD276,CD300LF,CD38,CD3D,CD3E,CD4,CD40,CD5,CD80,CD83,CD84,CD86,CDH17,CDH26,CEBPG,CHD7,CHGA,CLCF1,CLEC4A,CLEC4D,CLEC4G,CLEC7A,CLPTM1,CLU,CORO1A,CR2,CRLF2,CRTAM,CTSC,CTSG,CXCL8,DCLRE1C,DHPS,DH…
GO:0044782	cilium organization	4.48468e-11	4.48468e-11	1	ABLIM1,AKAP4,ARL3,ARMC2,ARMC9,ASAP1,ATG3,AURKA,AVIL,B9D1,BBS1,BBS2,BBS4,C2CD3,CATIP,CBY1,CC2D2A,CCDC13,CCDC39,CCDC40,CCDC66,CCDC88A,CCNO,CCP110,CELSR2,CEP126,CEP135,CEP162,CEP164,CEP250,CEP290,CEP350,CEP41,CEP70,CEP78,CEP89,CEP97,CFAP157,CFAP206,CFAP221,CFAP43,CFAP44,CFAP54,CFAP65,CFAP69,CFAP70,CFAP91,CIBAR1,CILK1,CLUAP1,CPLANE1,CPLANE2,CSNK1D,DNAAF1,DNAAF11,DNAAF3,DNAAF4,DNAH17,DNAH5,DNAH7,DNAI1…
GO:0008219	cell death	5.03162e-11	5.03162e-11	1	AARS1,ABL1,ACAA2,ACKR3,ACVR1,ADAM8,ADAMTSL4,ADARB1,ADNP,AEN,AGT,AGTR2,AIFM1,AIFM2,AKR1B1,ALB,ALKBH1,ALOX12,ALPK2,ALX4,ANGPT4,ANGPTL4,ANKLE2,ANKRD13C,APAF1,APBB1,APC,API5,APOH,APP,AQP1,ARAF,ASNS,ATF4,ATF6,ATG3,ATG7,ATM,ATN1,ATP2A1,ATP2A2,AURKA,AURKB,AXL,BAG6,BAK1,BARD1,BARHL1,BCAP31,BCL2L13,BCL2L14,BCL3,BCL6,BCLAF1,BDKRB2,BFAR,BID,BIN1,BIRC2,BIRC7,BLCAP,BMPR2,BNIP1,BNIPL,BOK,BRAT1,BRCA2,BRMS1,BTC,…
GO:0012501	programmed cell death	6.63032e-11	6.63032e-11	1	AARS1,ABL1,ACAA2,ACKR3,ACVR1,ADAM8,ADAMTSL4,ADARB1,ADNP,AEN,AGT,AGTR2,AIFM1,AIFM2,AKR1B1,ALB,ALKBH1,ALOX12,ALPK2,ALX4,ANGPT4,ANGPTL4,ANKLE2,ANKRD13C,APAF1,APBB1,APC,API5,APOH,APP,AQP1,ARAF,ASNS,ATF4,ATF6,ATG3,ATG7,ATM,ATN1,ATP2A1,ATP2A2,AURKA,AURKB,AXL,BAG6,BAK1,BARD1,BARHL1,BCAP31,BCL2L13,BCL2L14,BCL3,BCL6,BCLAF1,BDKRB2,BFAR,BID,BIN1,BIRC2,BIRC7,BLCAP,BMPR2,BNIP1,BNIPL,BOK,BRAT1,BRCA2,BRMS1,BTC,…
GO:0031328	positive regulation of cellular biosynthetic process	7.04256e-11	7.04256e-11	1	A1CF,ABCB10,ABCB7,ABCD2,ABHD14B,ABL1,ABRA,ACD,ACSL3,ACTN4,ACTR5,ACVR1,ADAM19,ADAM8,ADRB2,ADTRP,AFAP1L2,AGER,AGO1,AGPAT2,AGT,AGXT2,AHR,AIF1,AKIRIN2,ALOX12B,ALX4,ANGPTL8,ANK2,ANKRD42,ANKRD49,AP3B1,APBB1,APOA2,APP,ARID1A,ARID3C,ARID4A,ARNT2,ARRB2,ASH1L,ASH2L,ASL,ASS1,ASTL,ATF4,ATF6,ATF7IP,ATM,ATN1,ATP7A,ATRX,ATXN7L3,AURKB,AUTS2,AVPR1B,AXIN1,BANP,BARHL1,BARHL2,BARX2,BCL3,BCL9,BCL9L,BCLAF1,BLM,BLNK,BM…
GO:0009607	response to biotic stimulus	7.19027e-11	7.19027e-11	1	A2M,ABCD2,ABI3,ABL1,ACOD1,ADAM15,ADAM8,ADGRL2,ADH5,AGBL5,AHR,AIF1,AKAP8,AKIRIN2,ANXA3,AP3B1,APOB,APPL2,AQP1,ARMC5,ARRB2,ATG12,ATG7,AUP1,AURKB,AXL,B3GALT5,BAK1,BCL3,BMP6,BPGM,BPIFA1,BPIFB1,BPIFC,BRCC3,BTK,C1R,C1S,C4BPA,C4BPB,C5,C5AR1,C7,C8A,C8B,CA3,CAMP,CARD8,CASP6,CASP7,CCDC186,CCDC80,CD14,CD160,CD180,CD2,CD226,CD274,CD300LF,CD36,CD96,CDC42EP2,CDC73,CDHR2,CEBPG,CEP63,CFB,CFHR5,CFP,CHD7,CHGA,CHRM2…
GO:0044419	biological process involved in interspecies interaction between organisms	1.17465e-10	1.17465e-10	1	A2M,ABCD2,ABL1,ACE2,ACOD1,ADAM15,ADAM8,ADGRL2,ADH5,AGBL5,AHR,AIF1,AKAP8,AKIRIN2,ANXA3,AP3B1,APOB,APPL2,AQP1,ARMC5,ARRB2,ATG12,ATG7,AUP1,AURKB,AVPR1B,AXL,B3GALT5,BAK1,BCL3,BMP6,BPGM,BPIFA1,BPIFB1,BPIFC,BRCC3,BTK,C1R,C1S,C4BPA,C4BPB,C5,C5AR1,C7,C8A,C8B,CA3,CAMP,CARD8,CASP6,CASP7,CCDC186,CCDC80,CCL8,CCNT1,CD14,CD160,CD180,CD2,CD226,CD300LF,CD36,CD4,CD96,CDC42EP2,CDC73,CEBPG,CEP63,CFB,CFHR5,CFP,CHD7,…
GO:0070887	cellular response to chemical stimulus	1.18957e-10	1.18957e-10	1	AANAT,ABCA12,ABCB10,ABCB11,ABCB4,ABCB6,ABCD4,ABL1,ABL2,ABTB2,ACAA2,ACACA,ACKR1,ACKR3,ACOD1,ACSL1,ACTN4,ADAM15,ADAM23,ADAM8,ADAMTS12,ADCY10,ADCY5,ADCY6,ADCY7,ADD1,ADH5,ADIPOR1,ADRB2,ADTRP,AGER,AHR,AIF1,AIFM2,AIP,AKAP6,AKAP8,AKAP9,AKIRIN2,AKR1A1,AKR1B1,ALDH1A1,ALDH3B1,ALOX5AP,ALPL,ANGPT4,ANKZF1,AOC1,APP,APPL2,AQP1,AQP5,AQP8,AQP9,ARID1A,ARID5A,ARID5B,ARRB2,AS3MT,ATF4,ATF6,ATG7,ATIC,ATM,ATP1A1,ATP1A2…
GO:0009056	catabolic process	1.37539e-10	1.37539e-10	1	A1CF,AASS,ABCB11,ABCD2,ABHD10,ABHD16A,ABHD6,ACAA1,ACACB,ACAD11,ACADS,ACAT1,ACBD5,ACE,ACOT7,ACOT8,ACOX1,ACOX2,ACOXL,ACTN3,ADAM8,ADAMTS12,ADH4,ADH5,ADRB2,ADTRP,AGL,AGO1,AGTPBP1,AGXT2,AIFM1,AIG1,AKIRIN2,AKR1A1,AKR1D1,ALDH1A1,ALDH1L2,ALDH2,ALDH3B1,ALDH5A1,ALDOA,ALLC,AMER1,ANGPTL3,ANKZF1,ANXA7,AOAH,AP4M1,APAF1,APC,APOA2,APOC3,APP,ARAF,ARRB2,ARRDC1,ASB2,ASB9,ASCC3,ASRGL1,ATE1,ATF6,ATG12,ATG14,ATG16L2,A…
GO:0007165	signal transduction	1.62153e-10	1.62153e-10	1	AAK1,ABHD6,ABL1,ABR,ABRA,ABRAXAS1,ABTB3,ACAA2,ACE2,ACKR1,ACKR3,ACOD1,ACP3,ACP4,ACSL1,ACTN3,ACTN4,ACVR1,ADAM15,ADAM8,ADAMTS12,ADAMTSL2,ADCY10,ADCY2,ADCY3,ADCY5,ADCY6,ADCY7,ADCY9,ADGRB3,ADGRD1,ADGRE1,ADGRE3,ADGRE5,ADGRF1,ADGRF3,ADGRF4,ADGRF5,ADGRG1,ADGRG2,ADGRG3,ADGRG4,ADGRG5,ADGRG6,ADGRG7,ADGRL1,ADGRL2,ADGRL3,ADGRL4,ADIPOR1,ADNP,ADORA1,ADORA3,ADRA1A,ADRA2B,ADRB2,ADTRP,AEN,AFAP1L2,AFDN,AFP,AGER,AGT…
GO:0006974	DNA damage response	1.69281e-10	1.69281e-10	1	ABL1,ABRAXAS1,ACD,ACKR3,ACTR5,AEN,ALKBH1,ALKBH2,ALKBH8,ANKLE1,APBB1,APC,APLF,APTX,ARID2,ASCC1,ASCC3,ASH2L,ATM,ATR,AUNIP,BABAM1,BAG6,BAK1,BCL3,BCL6,BCLAF1,BID,BLM,BOD1L1,BRAT1,BRCA2,BRCC3,BRD8,BRIP1,CASP2,CASP9,CCDC13,CDC5L,CDCA5,CDK3,CDK5RAP3,CEBPG,CHCHD6,CHD1L,CHEK2,CHRNA4,CLOCK,CLSPN,CLU,COMMD1,CRADD,CTC1,CYREN,DCLRE1A,DCLRE1B,DCLRE1C,DDX1,DDX39B,DNA2,DNTT,DTX3L,DYRK1A,E2F1,E2F7,EEPD1,EGFR,EIF2…
GO:0051707	response to other organism	1.69391e-10	1.69391e-10	1	A2M,ABCD2,ABL1,ACOD1,ADAM15,ADAM8,ADGRL2,ADH5,AGBL5,AHR,AIF1,AKAP8,AKIRIN2,ANXA3,AP3B1,APOB,APPL2,AQP1,ARMC5,ARRB2,ATG12,ATG7,AUP1,AURKB,AXL,B3GALT5,BAK1,BCL3,BMP6,BPGM,BPIFA1,BPIFB1,BPIFC,BRCC3,BTK,C1R,C1S,C4BPA,C4BPB,C5,C5AR1,C7,C8A,C8B,CA3,CAMP,CARD8,CASP6,CASP7,CCDC186,CCDC80,CD14,CD160,CD180,CD2,CD226,CD300LF,CD36,CD96,CDC42EP2,CDC73,CEBPG,CEP63,CFB,CFHR5,CFP,CHD7,CHGA,CHRM2,CHUK,CIITA,CLEC1…
GO:0060271	cilium assembly	1.70787e-10	1.70787e-10	1	ABLIM1,AKAP4,ARL3,ARMC2,ARMC9,ASAP1,ATG3,AVIL,B9D1,BBS1,BBS2,BBS4,C2CD3,CBY1,CC2D2A,CCDC13,CCDC39,CCDC40,CCDC66,CCDC88A,CCNO,CCP110,CELSR2,CEP126,CEP135,CEP162,CEP164,CEP250,CEP290,CEP350,CEP41,CEP70,CEP89,CEP97,CFAP157,CFAP206,CFAP221,CFAP43,CFAP44,CFAP54,CFAP65,CFAP69,CFAP70,CFAP91,CIBAR1,CILK1,CLUAP1,CPLANE1,CPLANE2,CSNK1D,DNAAF1,DNAAF11,DNAAF3,DNAAF4,DNAH17,DNAH5,DNAH7,DNAI1,DNAI2,DNAI4,DNAJB…
GO:0043207	response to external biotic stimulus	2.18795e-10	2.18795e-10	1	A2M,ABCD2,ABL1,ACOD1,ADAM15,ADAM8,ADGRL2,ADH5,AGBL5,AHR,AIF1,AKAP8,AKIRIN2,ANXA3,AP3B1,APOB,APPL2,AQP1,ARMC5,ARRB2,ATG12,ATG7,AUP1,AURKB,AXL,B3GALT5,BAK1,BCL3,BMP6,BPGM,BPIFA1,BPIFB1,BPIFC,BRCC3,BTK,C1R,C1S,C4BPA,C4BPB,C5,C5AR1,C7,C8A,C8B,CA3,CAMP,CARD8,CASP6,CASP7,CCDC186,CCDC80,CD14,CD160,CD180,CD2,CD226,CD300LF,CD36,CD96,CDC42EP2,CDC73,CEBPG,CEP63,CFB,CFHR5,CFP,CHD7,CHGA,CHRM2,CHUK,CIITA,CLEC1…
GO:0006082	organic acid metabolic process	2.25164e-10	2.25164e-10	1	AADAT,AARS1,AARS2,AARSD1,AASDH,AASS,ABCB11,ABCC10,ABCD2,ACAA1,ACACA,ACACB,ACAD11,ACADS,ACAT1,ACMSD,ACO1,ACO2,ACOT7,ACOT8,ACOX1,ACOX2,ACOXL,ACSBG1,ACSBG2,ACSL1,ACSL3,ACSL5,ACSM3,ACSS1,ACTN3,ACY1,ADH4,ADH5,ADIPOR1,ADTRP,AGXT2,AIG1,AKR1A1,AKR1B1,AKR1D1,ALDH18A1,ALDH1L2,ALDH5A1,ALDH8A1,ALDOA,ALOX12,ALOX12B,ALOX5AP,AMACR,ANGPTL3,ANKH,ANKRD23,AOAH,APOC3,APP,APPL2,AS3MT,ASL,ASNS,ASNSD1,ASRGL1,ASS1,ATCAY…
GO:0032504	multicellular organism reproduction	2.63142e-10	2.63142e-10	1	ACE,ACOX1,ACR,ACTL7A,ACVR1,ADAD1,ADAMTS2,ADIG,AFF4,AFP,AKAP4,AP3B1,APP,ARID4A,ARMC2,ASH1L,ASPM,ASZ1,ATM,ATN1,AURKA,AXIN1,AXL,BAG6,BBS2,BBS4,BCAP31,BCL6,BMPR2,BRCA2,BRDT,BRIP1,BTBD18,C11ORF94,C3ORF62,CABS1,CATSPER4,CBS,CCDC62,CCNB1IP1,CCNB2,CCR6,CDK16,CDYL,CEP57,CFAP157,CFAP206,CFAP221,CFAP43,CFAP44,CFAP54,CFAP65,CFAP69,CFAP91,CFTR,CLOCK,CNBD2,COX7B2,CREB3L4,CRTAP,CSMD1,CTSB,DCAF13,DDO,DHX36,DKKL1…
GO:0050778	positive regulation of immune response	3.18418e-10	3.18418e-10	1	A2M,ABL1,ACOD1,ADAM8,AKIRIN2,AP3B1,APPL2,ARRB2,BAG6,BCAR1,BLNK,BPIFB1,BRCC3,BTK,BTNL2,C1QA,C1QC,C1R,C1S,C3AR1,C4BPA,C4BPB,C5,C5AR1,C6,C7,C8A,C8B,C8G,CARD11,CARD8,CASP6,CBLB,CD14,CD160,CD19,CD22,CD226,CD247,CD274,CD300LF,CD36,CD38,CD3E,CD5L,CFB,CFI,CFP,CLCF1,CLEC6A,COLEC10,COLEC12,CPTP,CR2,CRTAM,CTSG,DAB2IP,DDX60,DENND1B,DHX33,DHX58,EIF2AK2,EIF2B1,EIF2B2,EIF2B4,EIF2B5,ELANE,EPG5,ERBIN,EXOSC3,FBXL2…
GO:0003006	developmental process involved in reproduction	3.24228e-10	3.24228e-10	1	ACE,ACOX1,ACTL7A,ACVR1,ADAD1,ADAMTS2,ADGRG1,ADIG,AFF4,AFP,AKAP4,ALPL,AMHR2,AP3B1,AREG,ARID4A,ARID5B,ARMC2,ASB1,ASH1L,ASPM,ASZ1,ATM,ATN1,AURKA,AXIN1,AXL,BAG6,BAK1,BBS2,BBS4,BCAP31,BCL6,BMP6,BMPR2,BRCA2,BRDT,BRIP1,BTBD18,C3ORF62,CABS1,CASP2,CATSPER4,CBX2,CCDC182,CCDC62,CCNB1IP1,CCR6,CDK16,CDYL,CEP57,CFAP157,CFAP206,CFAP221,CFAP43,CFAP44,CFAP54,CFAP65,CFAP69,CFAP91,CFTR,CHD7,CLOCK,CNBD2,CNTFR,COX7B2…
GO:0043436	oxoacid metabolic process	3.33809e-10	3.33809e-10	1	AADAT,AARS1,AARS2,AARSD1,AASDH,AASS,ABCB11,ABCC10,ABCD2,ACAA1,ACACA,ACACB,ACAD11,ACADS,ACAT1,ACMSD,ACO1,ACO2,ACOT7,ACOT8,ACOX1,ACOX2,ACOXL,ACSBG1,ACSBG2,ACSL1,ACSL3,ACSL5,ACSM3,ACSS1,ACTN3,ACY1,ADH4,ADH5,ADIPOR1,ADTRP,AGXT2,AIG1,AKR1A1,AKR1B1,AKR1D1,ALDH18A1,ALDH1L2,ALDH5A1,ALDH8A1,ALDOA,ALOX12,ALOX12B,ALOX5AP,AMACR,ANGPTL3,ANKH,ANKRD23,AOAH,APOC3,APP,APPL2,AS3MT,ASL,ASNS,ASNSD1,ASRGL1,ASS1,ATCAY…
GO:0010557	positive regulation of macromolecule biosynthetic process	3.50997e-10	3.50997e-10	1	A1CF,ABCB10,ABHD14B,ABL1,ABRA,ACD,ACTN4,ACTR5,ACVR1,ADAM19,ADAM8,ADRB2,ADTRP,AFAP1L2,AGER,AGO1,AGPAT2,AGT,AHR,AIF1,AKIRIN2,ALOX12B,ALX4,ANGPTL8,ANK2,ANKRD42,ANKRD49,AP3B1,APBB1,APOA2,APP,ARID1A,ARID3C,ARID4A,ARNT2,ARRB2,ASH1L,ASH2L,ASTL,ATF4,ATF6,ATF7IP,ATM,ATN1,ATRX,ATXN7L3,AURKB,AUTS2,AXIN1,BANP,BARHL1,BARHL2,BARX2,BCL3,BCL9,BCL9L,BCLAF1,BLM,BLNK,BMAL2,BMP10,BMP6,BMPR2,BRCA2,BRD8,BRDT,BTBD18,BT…
GO:0001816	cytokine production	4.65688e-10	4.65688e-10	1	ABCD2,ABL1,ADAM8,ADCY7,ADGRG1,AFAP1L2,AGER,AGPAT2,AIF1,AKAP8,AKIRIN2,ANKRD42,APOA2,APP,APPL2,ARRB2,ATF4,ATG12,ATP2B1,AXL,BCL3,BCL6,BTK,BTNL2,C3AR1,C5,C5AR1,CARD11,CARD8,CD14,CD160,CD2,CD226,CD274,CD276,CD2AP,CD36,CD3E,CD83,CD84,CD96,CDH3,CEBPG,CHI3L1,CHIA,CHUK,CLEC4A,CLEC6A,CLEC7A,CLEC9A,CLU,CPTP,CRLF2,CRP,CRTAM,CSF1R,CUEDC2,CX3CL1,DDX1,DDX21,DDX56,DENND1B,DHX33,DHX36,DHX58,DICER1,DLL1,DRD2,EIF2A…
GO:0070925	organelle assembly	6.65286e-10	6.65286e-10	1	AAAS,ABCB6,ABLIM1,ACTL7A,AKAP4,ANKRD23,AP4M1,ARHGEF10,ARL3,ARMC2,ARMC9,ASAP1,ASPM,ATG12,ATG14,ATG16L2,ATG3,ATG9B,ATP2A2,AUP1,AURKA,AURKB,AVIL,B9D1,BBS1,BBS2,BBS4,BIN2,BMP10,BSCL2,C1QL2,C2CD3,CBY1,CC2D2A,CCDC13,CCDC39,CCDC40,CCDC61,CCDC66,CCDC88A,CCNB2,CCNO,CCP110,CDC20,CDK5RAP2,CELSR2,CENPC,CENPE,CENPH,CENPT,CEP126,CEP135,CEP152,CEP162,CEP164,CEP250,CEP290,CEP295,CEP350,CEP41,CEP44,CEP63,CEP70,CE…
GO:0006915	apoptotic process	6.86347e-10	6.86347e-10	1	AARS1,ABL1,ACAA2,ACKR3,ACVR1,ADAM8,ADAMTSL4,ADARB1,ADNP,AEN,AGT,AGTR2,AIFM1,AIFM2,AKR1B1,ALB,ALKBH1,ALOX12,ALPK2,ALX4,ANGPT4,ANGPTL4,ANKLE2,ANKRD13C,APAF1,APBB1,APC,API5,APOH,APP,AQP1,ARAF,ASNS,ATF4,ATF6,ATG3,ATG7,ATM,ATN1,ATP2A1,ATP2A2,AURKA,AURKB,AXL,BAG6,BAK1,BARD1,BARHL1,BCAP31,BCL2L13,BCL2L14,BCL3,BCL6,BCLAF1,BDKRB2,BFAR,BID,BIN1,BIRC2,BIRC7,BLCAP,BMPR2,BNIP1,BNIPL,BOK,BRAT1,BRCA2,BRMS1,BTC,…
GO:0001817	regulation of cytokine production	7.32573e-10	7.32573e-10	1	ABCD2,ABL1,ADAM8,ADCY7,AFAP1L2,AGER,AGPAT2,AIF1,AKAP8,AKIRIN2,ANKRD42,APOA2,APP,APPL2,ARRB2,ATF4,ATG12,ATP2B1,AXL,BCL3,BCL6,BTK,BTNL2,C3AR1,C5,C5AR1,CARD11,CARD8,CD14,CD160,CD2,CD226,CD274,CD276,CD2AP,CD36,CD3E,CD83,CD84,CD96,CDH3,CEBPG,CHI3L1,CHIA,CHUK,CLEC4A,CLEC6A,CLEC7A,CLEC9A,CLU,CPTP,CRLF2,CRP,CRTAM,CSF1R,CUEDC2,CX3CL1,DDX1,DDX21,DDX56,DENND1B,DHX33,DHX36,DHX58,DICER1,DLL1,DRD2,EIF2AK2,ELAN…
GO:0003341	cilium movement	1.0371e-09	1.0371e-09	1	ADCY10,AKAP4,ARMC2,ASH1L,ATP2B4,BBS1,BBS2,BBS4,CABS1,CATSPER1,CATSPER2,CATSPER4,CCDC39,CCDC40,CCR6,CELSR2,CFAP157,CFAP206,CFAP221,CFAP251,CFAP43,CFAP44,CFAP45,CFAP52,CFAP54,CFAP65,CFAP69,CFAP70,DDX4,DNAAF1,DNAAF11,DNAAF4,DNAH5,DNAH7,DNAH9,DNAI1,DNAI2,DNAI4,DPCD,DRC7,DZIP1,ENKUR,GARIN2,GAS2L2,GAS8,GK2,HYDIN,IFT81,ING2,INPP5B,JHY,KATNIP,KIF27,LDHC,LZTFL1,MEIG1,MKKS,MNS1,ODAD2,ODAD3,PLTP,PRM3,PRSS55…
GO:0048609	multicellular organismal reproductive process	1.1568e-09	1.1568e-09	1	ACE,ACOX1,ACR,ACTL7A,ACVR1,ADAD1,ADAMTS2,ADIG,AFF4,AFP,AKAP4,AP3B1,ARID4A,ARMC2,ASH1L,ASPM,ASZ1,ATM,ATN1,AURKA,AXIN1,AXL,BAG6,BBS2,BBS4,BCAP31,BCL6,BMPR2,BRCA2,BRDT,BRIP1,BTBD18,C3ORF62,CABS1,CATSPER4,CBS,CCDC62,CCNB1IP1,CCNB2,CCR6,CDK16,CDYL,CEP57,CFAP157,CFAP206,CFAP221,CFAP43,CFAP44,CFAP54,CFAP65,CFAP69,CFAP91,CFTR,CLOCK,CNBD2,COX7B2,CREB3L4,CRTAP,CSMD1,CTSB,DCAF13,DDO,DHX36,DKKL1,DLD,DMRTC2,D…
GO:0033036	macromolecule localization	1.16561e-09	1.16561e-09	1	A1CF,AAK1,ABCA12,ABCA5,ABCA8,ABCB1,ABCB11,ABCB4,ABCC1,ABCC11,ABCC2,ABCG5,ABCG8,ABI3,ABL1,ABRA,ACACB,ACD,ACE,ACSL1,ACSL3,ADCY5,ADTRP,AFM,AGER,AGK,AIFM1,AIP,AKAIN1,AKAP11,AKAP3,AKAP4,AKIRIN2,ALS2,ANG,ANGPTL3,ANK1,ANK2,ANK3,ANKLE1,ANKRD13C,ANKS4B,ANO7,AP1G2,AP3B1,AP3B2,AP3S2,AP4M1,APC,APLF,APOA2,APOB,APOC3,APOM,APPL2,ARF5,ARFIP1,ARFRP1,ARHGAP1,ARL3,ARRDC1,ARV1,ASTN2,ATCAY,ATM,ATP10A,ATP10D,ATP11A,AT…
GO:0043067	regulation of programmed cell death	1.19848e-09	1.19848e-09	1	AARS1,ABL1,ACAA2,ACKR3,ACVR1,ADAM8,ADAMTSL4,ADNP,AGT,AGTR2,AIFM1,AIFM2,AKR1B1,ALB,ALKBH1,ALOX12,ALPK2,ALX4,ANGPT4,ANGPTL4,ANKLE2,ANKRD13C,APAF1,APBB1,APC,API5,APOH,AQP1,ARAF,ASNS,ATF4,ATF6,ATG7,ATM,ATP2A2,AURKA,AURKB,AXL,BAG6,BAK1,BARD1,BARHL1,BCAP31,BCL2L13,BCL2L14,BCL3,BCL6,BCLAF1,BDKRB2,BFAR,BID,BIN1,BIRC2,BIRC7,BOK,BRMS1,BTC,CALHM2,CAPN10,CARD11,CARD14,CARD6,CARD8,CARM1,CASP2,CASP3,CASP6,CASP…
GO:0044248	cellular catabolic process	1.82153e-09	1.82153e-09	1	A1CF,AASS,ABCB11,ABCD2,ABHD16A,ABHD6,ACAA1,ACACB,ACAD11,ACADS,ACAT1,ACBD5,ACE,ACOT7,ACOT8,ACOX1,ACOX2,ACOXL,ADAM8,ADH5,ADRB2,ADTRP,AGO1,AGXT2,AIFM1,AIG1,AKR1A1,ALDH1L2,ALDH2,ALDH3B1,ALDH5A1,ALLC,ANGPTL3,ANXA7,AP4M1,APAF1,APOA2,APOC3,APP,ASRGL1,ATF6,ATG12,ATG14,ATG16L2,ATG3,ATG7,ATG9B,ATM,ATP2A2,ATP2B4,AUP1,BCKDHB,BCO1,BCO2,BLVRB,BOK,CALCR,CAPN1,CARHSP1,CBS,CD36,CDA,CDADC1,CDK16,CDK5,CEL,CHMP4A,CH…
GO:1901362	organic cyclic compound biosynthetic process	2.25098e-09	2.25098e-09	1	AANAT,ABCB10,ABCB6,ABCB7,ABHD14B,ABRA,ACACA,ACACB,ACAT1,ACD,ACMSD,ACOT7,ACOX2,ACSS1,ACTN4,ACTR5,ACVR1,ADAM8,ADCY10,ADCY2,ADCY3,ADCY5,ADCY6,ADCY7,ADCY9,ADGRF1,ADGRG3,ADNP,ADORA3,ADRB2,ADRM1,ADSS1,ADSS2,AFAP1L2,AFF3,AGER,AGO1,AGT,AHR,AHRR,AK1,AK6,AKIRIN2,AKR1A1,AKR1B1,AKR1D1,ALAS1,ALAS2,ALDH2,ALDOA,ALX4,AMPD2,AMPD3,ANG,ANHX,ANKRD42,ANKRD49,ANXA3,AP3B1,APBB1,APP,APRT,AQP8,ARID1A,ARID2,ARID3C,ARID4A,…
GO:0019752	carboxylic acid metabolic process	3.14557e-09	3.14557e-09	1	AADAT,AARS1,AARS2,AARSD1,AASDH,AASS,ABCB11,ABCC10,ABCD2,ACAA1,ACACA,ACACB,ACAD11,ACADS,ACAT1,ACMSD,ACO1,ACO2,ACOT7,ACOT8,ACOX1,ACOX2,ACOXL,ACSBG1,ACSBG2,ACSL1,ACSL3,ACSL5,ACSM3,ACSS1,ACTN3,ACY1,ADH4,ADH5,ADIPOR1,ADTRP,AGXT2,AIG1,AKR1A1,AKR1B1,AKR1D1,ALDH18A1,ALDH1L2,ALDH5A1,ALDH8A1,ALDOA,ALOX12,ALOX12B,ALOX5AP,AMACR,ANGPTL3,ANKRD23,AOAH,APOC3,APP,APPL2,AS3MT,ASL,ASNS,ASNSD1,ASRGL1,ASS1,ATCAY,ATF4…
GO:0050793	regulation of developmental process	3.71985e-09	3.71985e-09	1	ABCA12,ABCA5,ABCB10,ABI3BP,ABL1,ACACB,ACTN3,ACVR1,ADAM8,ADAMTS12,ADCK1,ADD1,ADGRB3,ADGRL2,ADIG,ADIPOR1,ADRA2B,ADRB2,AFG3L2,AGER,AGGF1,AGO1,AGT,AHSG,AKIRIN2,ALDOA,ALPK2,AMIGO2,AMTN,ANGPT2,ANGPT4,ANGPTL3,ANGPTL7,ANKH,ANKRD27,ANKRD6,ANXA3,AP3B1,APOB,APOH,APP,APPL2,AQP1,ARHGAP15,ARHGAP18,ARHGEF15,ARRB2,ASPM,ATF4,ATP11A,ATP11C,ATP2B1,ATP2B4,ATRAID,AURKA,AXIN1,AXL,BAG6,BAIAP2,BARHL2,BBS2,BBS4,BCL6,BCL9…
GO:0048523	negative regulation of cellular process	4.00995e-09	4.00995e-09	1	A1CF,A4GNT,AARS1,ABCA12,ABCA5,ABCD2,ABHD6,ABI3,ABI3BP,ABL1,ABRAXAS1,ACAA2,ACACB,ACD,ACE,ACKR3,ACMSD,ACOD1,ACOT8,ACP4,ACTN3,ACTN4,ACVR1,ADAM15,ADAM8,ADAMTS12,ADAMTS18,ADAMTSL2,ADARB1,ADCK1,ADCY7,ADGRF5,ADGRG1,ADGRG3,ADIPOR1,ADNP,ADORA1,ADORA3,ADRB2,ADTRP,AFF2,AGER,AGO1,AGT,AGTPBP1,AGTR2,AIF1,AIFM2,AKAIN1,AKAP8,AKR1B1,ALB,ALKBH1,ALOX12,ALPK2,AMER1,ANG,ANGPT2,ANGPT4,ANGPTL4,ANK2,ANKLE2,ANKRD13D,ANKR…
GO:0006468	protein phosphorylation	4.5419e-09	4.5419e-09	1	AAK1,ABL1,ABL2,ACE,ACP4,ACVR1,ADAM8,ADARB1,ADCK1,ADNP,ADRA2B,ADRB2,ADTRP,AGER,AGT,AKAP9,ALPK2,ALPK3,ALS2,AMHR2,ANG,ANGPT4,APC,APP,ARAF,AREG,ARR3,ARRB2,ATG14,ATM,ATP2B4,ATR,AURKA,AURKB,AURKC,AXIN1,AXL,BAG4,BAK1,BCAR3,BDKRB2,BLM,BMP6,BMPR2,BRAT1,BTK,BUB1,BUB1B,C1ORF112,C5AR1,CADM4,CALCR,CAMK1,CAMK1G,CAMK2B,CAMK2G,CAMK4,CAMKV,CARD10,CARD14,CARTPT,CASK,CASS4,CBLC,CBS,CCDC88A,CCNT1,CD36,CD3E,CD4,CD40,…
GO:0048232	male gamete generation	4.88309e-09	4.88309e-09	1	ACE,ACOX1,ACTL7A,ADAD1,ADAMTS2,ADIG,AFF4,AKAP4,AP3B1,ARID4A,ARMC2,ASPM,ASZ1,ATM,ATN1,AXL,BAG6,BBS2,BBS4,BCAP31,BCL6,BRCA2,BRDT,BRIP1,BTBD18,C3ORF62,CABS1,CATSPER4,CCDC62,CCNB1IP1,CCR6,CDK16,CDYL,CEP57,CFAP157,CFAP206,CFAP221,CFAP43,CFAP44,CFAP54,CFAP65,CFAP69,CFAP91,CFTR,CLOCK,CNBD2,COX7B2,CREB3L4,CRTAP,DHX36,DLD,DMRTC2,DPCD,DRC7,DZIP1,EHMT2,EPC1,ERCC1,FOXJ3,GAL3ST1,GALNT3,GALNTL5,GARIN1A,GK2,GLI…
GO:0007018	microtubule-based movement	5.60492e-09	5.60492e-09	1	ADCY10,AGTPBP1,AKAP4,AP3B1,AP3S2,APP,ARHGAP21,ARL3,ARMC2,ASH1L,ATP2B4,BBS1,BBS2,BBS4,CABS1,CATSPER1,CATSPER2,CATSPER4,CCDC39,CCDC40,CCR6,CELSR2,CENPE,CFAP157,CFAP206,CFAP221,CFAP251,CFAP43,CFAP44,CFAP45,CFAP52,CFAP54,CFAP65,CFAP69,CFAP70,CILK1,CLN3,DDX4,DNAAF1,DNAAF11,DNAAF4,DNAH10,DNAH12,DNAH14,DNAH17,DNAH3,DNAH5,DNAH6,DNAH7,DNAH8,DNAH9,DNAI1,DNAI2,DNAI4,DPCD,DRC7,DTNBP1,DYNC1LI1,DYNC2H1,DYNC2I1…
GO:0051128	regulation of cellular component organization	5.7261e-09	5.7261e-09	1	AAK1,ABCB4,ABCB7,ABI3,ABITRAM,ABL1,ABL2,ACAA2,ACAP3,ACD,ACE,ACE2,ACP4,ACTR5,ADAM15,ADCK1,ADD1,ADGRL2,ADRB2,ADTRP,AGT,AHSG,AKAIN1,AKAP9,ALMS1,AMIGO2,ANGPTL7,ANKRA2,ANKRD13D,ANKRD23,ANKRD27,ANKRD53,ANLN,APC,APOA2,APOC3,APOM,APP,APPL2,ARHGAP18,ARHGAP22,ARHGEF10,ARHGEF15,ARHGEF19,ARMC12,ARPC2,ARRB2,ASAP3,ATF7IP,ATG12,ATG3,ATM,ATP10A,ATP8A1,ATP8B1,ATR,ATRX,ATXN7,AURKA,AURKB,AVIL,AXL,BAG4,BAIAP2,BAIAP2…
GO:1901575	organic substance catabolic process	5.80473e-09	5.80473e-09	1	A1CF,AASS,ABCB11,ABCD2,ABHD10,ABHD16A,ABHD6,ACAA1,ACACB,ACAD11,ACADS,ACAT1,ACE,ACOT7,ACOT8,ACOX1,ACOX2,ACOXL,ACTN3,ADAM8,ADAMTS12,ADH4,ADH5,ADTRP,AGL,AGO1,AGTPBP1,AGXT2,AIFM1,AIG1,AKIRIN2,AKR1A1,AKR1D1,ALDH1A1,ALDH1L2,ALDH2,ALDH3B1,ALDH5A1,ALDOA,ALLC,AMER1,ANGPTL3,ANKZF1,AOAH,APAF1,APC,APOA2,APOC3,APP,ARAF,ARRB2,ARRDC1,ASB2,ASB9,ASCC3,ASRGL1,ATE1,ATG7,ATM,ATP2B4,ATRAID,AUP1,AURKA,AXIN1,AZIN2,BAG6…
GO:0019219	regulation of nucleobase-containing compound metabolic process	5.89603e-09	5.89603e-09	1	A1CF,ABHD14B,ABL1,ABRA,ABRAXAS1,ACD,ACTN4,ACTR5,ACVR1,ADAM8,ADGRF1,ADGRG3,ADNP,ADORA3,ADRB2,AFAP1L2,AFF2,AFF3,AGER,AGO1,AGT,AHR,AHRR,AIFM1,AKIRIN2,ALX4,ANHX,ANKRD42,ANKRD49,ANXA3,AP3B1,APAF1,APBB1,APLF,APP,ARID1A,ARID2,ARID3C,ARID4A,ARID5A,ARID5B,ARNT2,ARRB2,ASCC1,ASCL3,ASH1L,ASXL3,ATF4,ATF6,ATF7IP,ATM,ATN1,ATP1B4,ATP2B4,ATP8B1,ATPSCKMT,ATR,ATRX,ATXN1L,ATXN7,ATXN7L3,AUNIP,AURKB,AUTS2,AXIN1,BABAM1…
GO:0007049	cell cycle	5.98574e-09	5.98574e-09	1	AAAS,ABCB1,ABL1,ABRAXAS1,ACTR5,ACVR1,ADARB1,AFAP1L2,AHCTF1,AIF1,AKAP8,ANK3,ANKLE2,ANKRD53,ANLN,ANXA11,APC,APP,APPL2,ARHGEF10,ARL3,ASNS,ASPM,ASZ1,ATM,ATP2B4,ATR,ATRX,AUNIP,AURKA,AURKB,AURKC,AZI2,BABAM1,BAG6,BAK1,BAP1,BBS4,BID,BIN1,BIRC2,BLM,BORA,BRCA2,BRCC3,BRD8,BRDT,BRINP3,BRIP1,BTBD18,BTG4,BTRC,BUB1,BUB1B,C14ORF39,C1ORF112,C2CD3,C6ORF89,CABLES2,CASP2,CCDC102B,CCDC61,CCNB1IP1,CCNB2,CCNF,CCNO,CCP1…
GO:0019953	sexual reproduction	6.22773e-09	6.22773e-09	1	AAAS,ACE,ACOX1,ACR,ACTL7A,ACVR1,ADAD1,ADAMTS2,ADIG,AFF4,AFP,AKAP4,ALDOA,AP3B1,ARID4A,ARMC2,ASH1L,ASPM,ASTL,ASZ1,ATM,ATN1,AURKA,AXIN1,AXL,BAG6,BBS1,BBS2,BBS4,BCAP31,BCL6,BRCA2,BRDT,BRIP1,BTBD18,C11ORF94,C14ORF39,C3ORF62,CABS1,CACNA1H,CATSPER4,CCDC62,CCNB1IP1,CCNB2,CCR6,CCT2,CCT3,CCT8,CDC20,CDK16,CDYL,CECR2,CEP57,CFAP157,CFAP206,CFAP221,CFAP43,CFAP44,CFAP54,CFAP65,CFAP69,CFAP91,CFTR,CHFR,CLGN,CLOCK…
GO:0051247	positive regulation of protein metabolic process	6.95372e-09	6.95372e-09	1	ABCB10,ABL1,ACE,ACVR1,ADAM8,ADRA2B,ADRB2,ADTRP,AGER,AGT,AGTPBP1,AGTR2,AIFM1,AKAP9,ALS2,AMER1,ANG,ANGPT4,ANGPTL8,ANKLE2,APAF1,APC,APP,ARAF,AREG,ARRB2,ARRDC3,ASB9,ASPH,ASTL,ATG14,ATG7,ATP2B4,AURKA,AURKAIP1,AUTS2,AXIN1,BAG4,BAG6,BAK1,BARHL2,BCAP31,BCAR3,BCL3,BID,BIRC2,BIRC7,BMP6,BOK,BRAT1,BRMS1,BTRC,C4BPA,C4BPB,CALCR,CAMK1,CARD10,CARD14,CARD8,CARTPT,CASP3,CASP9,CASS4,CBLB,CCDC22,CCDC88A,CD36,CD3E,CD…
GO:0042981	regulation of apoptotic process	7.62114e-09	7.62114e-09	1	AARS1,ABL1,ACAA2,ACKR3,ACVR1,ADAM8,ADAMTSL4,ADNP,AGT,AGTR2,AIFM2,AKR1B1,ALB,ALKBH1,ALOX12,ALPK2,ALX4,ANGPT4,ANGPTL4,ANKLE2,ANKRD13C,APAF1,APBB1,APC,API5,APOH,AQP1,ARAF,ASNS,ATF4,ATF6,ATG7,ATM,ATP2A2,AURKA,AURKB,AXL,BAG6,BAK1,BARD1,BARHL1,BCAP31,BCL2L13,BCL2L14,BCL3,BCL6,BCLAF1,BDKRB2,BFAR,BID,BIN1,BIRC2,BIRC7,BOK,BRMS1,BTC,CALHM2,CAPN10,CARD11,CARD14,CARD6,CARD8,CARM1,CASP2,CASP6,CASP9,CAST,CD160…
GO:0044255	cellular lipid metabolic process	7.77979e-09	7.77979e-09	1	A4GALT,ABCA12,ABCA8,ABCB11,ABCD2,ABHD16A,ABHD6,ACAA1,ACACA,ACACB,ACAD11,ACADS,ACOT7,ACOX1,ACOX2,ACOXL,ACP6,ACSBG1,ACSBG2,ACSL1,ACSL3,ACSL5,ACSM3,ADGRF5,ADH4,ADH5,ADIPOR1,ADTRP,AGK,AGMO,AGPAT2,AIG1,AKR1B1,ALDH1L2,ALDH3A2,ALDH8A1,ALG13,ALOX12,ALOX12B,ANG,ANGPTL3,ANGPTL8,ANKRD23,AOAH,APOA2,APOC3,APOH,APPL2,ATG14,ATM,ATP6V1B1,AVIL,B4GALNT2,BBS1,BCO1,BCO2,CBR4,CDIPT,CEL,CERK,CERKL,CERS2,CERS3,CHPT1,CL…
GO:0031399	regulation of protein modification process	7.85514e-09	7.85514e-09	1	ABL1,ACE,ACP4,ACVR1,ADAM8,ADARB1,ADNP,ADRA2B,ADRB2,ADTRP,AGER,AGT,AGTR2,AKAP9,ALS2,AMER1,ANG,ANGPT4,ANKLE2,APC,APP,ARAF,AREG,ARR3,ARRB2,ARRDC3,ATG14,ATG7,ATP2B4,AUTS2,AXIN1,BAG4,BAK1,BCAR3,BDKRB2,BIRC2,BIRC7,BLM,BMP6,BRAT1,BRMS1,BTRC,BUB1B,C1ORF112,C5AR1,CADM4,CALCR,CAMK1,CARD10,CARD14,CARTPT,CASS4,CBLB,CBLC,CBS,CCDC88A,CD36,CD3E,CD4,CD40,CD80,CDC20,CDC20B,CDCA2,CDK12,CDK5,CDK5RAP1,CDK5RAP3,CDON,…
GO:0006259	DNA metabolic process	8.70272e-09	8.70272e-09	1	ABL1,ABRAXAS1,ACD,ACTR5,AIFM1,ALKBH1,ALKBH2,APAF1,APLF,APTX,ARID2,ARID4A,ASCC1,ASCC3,ATF7IP,ATM,ATR,AUNIP,AURKB,BABAM1,BCAR3,BCL6,BLM,BMPR2,BOD1L1,BRCA2,BRCC3,BRD8,BRIP1,BRPF3,CARM1,CBS,CCNB1IP1,CCT2,CCT3,CCT6A,CCT8,CDADC1,CDC45,CDC7,CDCA5,CEBPG,CHD1L,CHEK2,CHRAC1,CHRNA4,CHTF8,CLCF1,COMMD1,CTC1,CYREN,DCLRE1A,DCLRE1B,DCLRE1C,DCTPP1,DDX1,DFFA,DFFB,DHX36,DKC1,DNA2,DNAJA3,DNAJC2,DNASE1,DNASE1L3,DNASE…
GO:0080134	regulation of response to stress	9.83147e-09	9.83147e-09	1	A2M,ABCB1,ABL1,ABRAXAS1,ACKR3,ACOD1,ADAM8,ADAMTS12,ADAMTS18,ADORA1,ADTRP,AGER,AHR,AHSG,AIFM2,AKIRIN2,ALOX12,AP3B1,APOH,APP,APPL2,ARID2,ARRB2,ASH1L,ATF6,ATG12,ATM,ATP2B4,ATR,AUNIP,AURKB,AXIN1,BABAM1,BAG6,BAK1,BCAP31,BCL6,BDKRB2,BFAR,BID,BIRC7,BMP10,BOK,BPIFB1,BRCC3,BRD8,BTK,CADM4,CARD8,CASK,CASP6,CCL24,CCN3,CD14,CD160,CD226,CD27,CD276,CD300LF,CD36,CD96,CEBPG,CEP63,CHCHD2,CLEC12B,CLEC6A,CLEC7A,CLN3…
GO:0009967	positive regulation of signal transduction	1.29365e-08	1.29365e-08	1	AAK1,ABL1,ABRA,ACKR3,ACP3,ACTN4,ADAM8,ADGRG1,ADNP,ADRA1A,ADRA2B,ADRB2,AFAP1L2,AGER,AGT,AGTR2,AKAP12,ALOX12B,AMER1,ANKRD6,APAF1,APP,APPL2,ARHGAP8,ARMC9,ARRB2,ARRDC3,ASPM,ATF6,ATM,ATP6V1C2,ATR,AVPI1,AVPR1B,AXIN1,AXL,BAG4,BAK1,BCAP31,BCAR3,BCLAF1,BID,BIRC2,BIRC7,BMP6,BMPER,BMPR2,BOK,BRCC3,BTK,C5AR1,CALCR,CARD11,CARTPT,CASP2,CASS4,CCDC22,CCDC88A,CCN3,CCR1,CD14,CD180,CD226,CD27,CD36,CD3E,CD4,CD40,CDC7…
GO:0010033	response to organic substance	1.62388e-08	1.62388e-08	1	AANAT,ABCA12,ABCB10,ABCB4,ABCD4,ABL1,ABL2,ACACA,ACKR1,ACKR3,ACOD1,ACSBG1,ACSL1,ACTN4,ADAM15,ADAM23,ADAMTS12,ADCY5,ADCY6,ADCY7,ADD1,ADH5,ADIPOR1,ADORA1,ADRB2,ADTRP,AFF3,AGER,AHR,AIF1,AKAP6,AKAP8,AKAP9,AKIRIN2,AKR1A1,ALAS1,ALDH1A1,ALOX5AP,ALPL,ANG,ANKZF1,ANXA11,AOC1,APOA2,APP,APPL2,AQP1,AQP8,AQP9,AREG,ARID1A,ARID5A,ARID5B,ASH2L,ASIC1,ATF4,ATF6,ATIC,ATM,ATP1A1,ATP1A2,ATP2B1,ATP2B4,AUP1,AXL,BAG4,BAG6…
GO:0048585	negative regulation of response to stimulus	1.6456e-08	1.6456e-08	1	A2M,ABL1,ACAA2,ACKR3,ACOD1,ACP4,ACTN3,ACVR1,ADAMTS12,ADAMTS18,ADAMTSL2,ADGRG3,ADIPOR1,ADORA1,ADRB2,ADTRP,AGT,AGTR2,AHR,AIF1,ALOX12,ALPK2,AMER1,ANGPT2,ANKRD6,APC,APOH,APPL2,ARHGAP25,ARRB2,ARRDC1,ASH1L,ATF4,ATG12,ATM,ATP2B4,AUNIP,AURKB,AXIN1,BAK1,BBS2,BBS4,BCL3,BCL6,BCL9L,BDKRB2,BFAR,BID,BIRC7,BMPER,BOK,BPIFB1,BRAP,BTNL2,C3ORF33,C4BPA,C4BPB,C5,CADM4,CARD8,CARTPT,CASK,CASTOR2,CBLB,CBLC,CBY1,CCDC125,…
GO:0007283	spermatogenesis	1.9179e-08	1.9179e-08	1	ACE,ACOX1,ACTL7A,ADAD1,ADAMTS2,ADIG,AFF4,AKAP4,AP3B1,ARID4A,ARMC2,ASPM,ASZ1,ATN1,AXL,BAG6,BBS2,BBS4,BCAP31,BCL6,BRCA2,BRDT,BRIP1,BTBD18,C3ORF62,CABS1,CATSPER4,CCDC62,CCNB1IP1,CCR6,CDK16,CDYL,CEP57,CFAP157,CFAP206,CFAP221,CFAP43,CFAP44,CFAP54,CFAP65,CFAP69,CFAP91,CFTR,CLOCK,CNBD2,COX7B2,CREB3L4,CRTAP,DHX36,DLD,DMRTC2,DPCD,DRC7,DZIP1,EHMT2,EPC1,ERCC1,FOXJ3,GAL3ST1,GALNT3,GALNTL5,GARIN1A,GK2,GLI1,HO…
GO:0023056	positive regulation of signaling	2.09287e-08	2.09287e-08	1	AAK1,ABL1,ABRA,ACKR3,ACP3,ACTN4,ADAM8,ADGRG1,ADNP,ADORA1,ADRA1A,ADRA2B,ADRB2,AFAP1L2,AGER,AGT,AGTR2,AKAP12,ALOX12B,AMER1,ANKRD6,APAF1,APP,APPL2,ARHGAP8,ARMC9,ARRB2,ARRDC3,ASPM,ATF6,ATM,ATP6V1C2,ATR,AVPI1,AVPR1B,AXIN1,AXL,BAG4,BAK1,BCAP31,BCAR3,BCLAF1,BID,BIRC2,BIRC7,BMP6,BMPER,BMPR2,BOK,BRCC3,BTK,BVES,C5AR1,CALCR,CAPN10,CARD11,CARTPT,CASP2,CASS4,CCDC22,CCDC88A,CCN3,CCR1,CD14,CD180,CD226,CD27,CD36…
GO:0007155	cell adhesion	2.1253e-08	2.1253e-08	1	ABCA12,ABI3BP,ABL1,ACTN3,ACTN4,ACVR1,ADAM15,ADAM19,ADAM8,ADAMTS12,ADAMTS18,ADGRG1,ADTRP,AFDN,AGER,AGGF1,AIF1,ALOX12,ANGPT2,ANGPTL3,AP3B1,ARPC2,ARVCF,ASS1,ASTL,ATM,ATP2C1,AXL,AZGP1,B4GALNT2,BAG4,BCAN,BCAR1,BCL6,BMP6,BTNL2,BVES,CARD11,CARMIL1,CASK,CASS4,CBLB,CCDC80,CCN3,CD160,CD164,CD2,CD27,CD274,CD276,CD36,CD3E,CD4,CD5,CD80,CD83,CD93,CD96,CDH1,CDH10,CDH12,CDH13,CDH15,CDH16,CDH17,CDH19,CDH2,CDH20,C…
GO:0032101	regulation of response to external stimulus	2.21842e-08	2.21842e-08	1	A2M,ACOD1,ADAM8,ADAMTS12,ADAMTS18,ADORA1,ADTRP,AGER,AHR,AHSG,AIF1,AKIRIN2,ALOX12,ANGPT2,AP3B1,APOH,APP,APPL2,ARRB2,ASH1L,ATG12,AURKB,BBS2,BBS4,BCL6,BMP6,BMPR2,BPIFB1,BRCC3,BTK,C3AR1,C5,C5AR1,CARD8,CARTPT,CASK,CASP6,CCL24,CCL26,CCN3,CCR1,CD14,CD160,CD180,CD226,CD276,CD300LF,CD36,CD96,CDH13,CEP63,CLEC12B,CLEC6A,CLOCK,CMKLR1,CNOT7,COLEC12,CPB2,CPTP,CREB3,CRTAM,CSF1R,CTSC,CX3CL1,CXCL8,DAB2IP,DAGLA,DA…
GO:0010647	positive regulation of cell communication	2.3398e-08	2.3398e-08	1	AAK1,ABL1,ABRA,ACKR3,ACP3,ACTN4,ADAM8,ADGRG1,ADNP,ADORA1,ADRA1A,ADRA2B,ADRB2,AFAP1L2,AGER,AGT,AGTR2,AKAP12,ALOX12B,AMER1,ANKRD6,APAF1,APP,APPL2,ARHGAP8,ARMC9,ARRB2,ARRDC3,ASPM,ATF6,ATM,ATP6V1C2,ATR,AVPI1,AVPR1B,AXIN1,AXL,BAG4,BAK1,BCAP31,BCAR3,BCLAF1,BID,BIRC2,BIRC7,BMP6,BMPER,BMPR2,BOK,BRCC3,BTK,C5AR1,CALCR,CAPN10,CARD11,CARTPT,CASP2,CASS4,CCDC22,CCDC88A,CCN3,CCR1,CD14,CD180,CD226,CD27,CD36,CD3E…
GO:0006302	double-strand break repair	2.40632e-08	2.40632e-08	1	ABL1,ABRAXAS1,ACTR5,APLF,ARID2,ATM,AUNIP,BABAM1,BLM,BRCA2,BRCC3,BRD8,BRIP1,CDCA5,CHEK2,CYREN,DCLRE1C,DDX1,DNA2,DTX3L,EME1,EME2,EPC1,EPC2,ERCC1,ERCC4,ERCC6,ESCO2,EXD2,FAN1,FBH1,FOXM1,FUS,GEN1,HELQ,HMCES,HPF1,HSF2BP,ING3,INO80,INTS3,KASH5,KDM2A,KDM4D,KHDC3L,KMT5A,LIG3,LIG4,MARF1,MCM8,MMS19,MMS22L,MORF4L1,MRE11,MSH2,MUS81,NBN,NHEJ1,NSMCE2,OGG1,PALB2,PARP2,PARP3,PARP9,PARPBP,PAXX,PIAS4,PML,POGZ,POLL,…
GO:0048870	cell motility	2.8733e-08	2.8733e-08	1	AAMP,ABHD6,ABI3,ABL1,ACAP3,ACTN4,ACVR1,ADAM15,ADAM8,ADAMTS12,ADARB1,ADGRG1,ADGRG3,ADIPOR1,ADORA1,ADORA3,ADTRP,AGER,AGT,AIF1,AKAP4,ALKBH1,ANG,ANGPT2,ANGPT4,ANGPTL3,ANLN,ANXA3,APC,APOH,APP,APPL2,AQP1,ARHGAP18,ARID2,ARID5B,ARMC2,ARRB2,ARSB,ASAP3,ASH1L,ASPM,ASTN1,ASTN2,ATM,ATN1,ATP2B4,ATP5F1A,ATP8A1,AXL,BAG4,BARHL1,BARHL2,BBS1,BBS2,BBS4,BCAR1,BCL6,BIN2,BIN3,BMP10,BMPER,BMPR2,BRAT1,BVES,C1QTNF8,C3AR1,…
GO:0098542	defense response to other organism	4.74309e-08	4.74309e-08	1	A2M,ACOD1,ADAM15,ADAM8,AGBL5,AIF1,AKIRIN2,ANXA3,AP3B1,APPL2,AQP1,ARMC5,ARRB2,ATG12,ATG7,AURKB,BCL3,BPGM,BPIFA1,BPIFB1,BPIFC,BRCC3,BTK,C1R,C1S,C5,C5AR1,C7,C8A,C8B,CAMP,CARD8,CASP6,CASP7,CD14,CD160,CD2,CD226,CD300LF,CD36,CD96,CDC42EP2,CEBPG,CEP63,CFB,CFHR5,CFP,CHGA,CIITA,CLEC12B,CLEC4D,CLEC6A,CNOT7,COLEC10,COLEC12,CORO1A,CPTP,CR2,CRTAM,CST11,CTSG,CX3CR1,CYBB,DAB2IP,DDX56,DDX60,DEFB110,DEFB116,DEFB1…
GO:0016310	phosphorylation	4.99289e-08	4.99289e-08	1	AAK1,ABL1,ABL2,ACE,ACP4,ACVR1,ADAM8,ADARB1,ADCK1,ADNP,ADRA2B,ADRB2,ADTRP,AGER,AGK,AGT,AK1,AK6,AKAP9,ALPK2,ALPK3,ALS2,AMHR2,ANG,ANGPT4,ANKLE2,APC,APP,ARAF,AREG,ARR3,ARRB2,ATG14,ATM,ATP2B4,ATR,AURKA,AURKB,AURKC,AXIN1,AXL,BAG4,BAK1,BARD1,BCAR3,BDKRB2,BLM,BMP6,BMPR2,BRAT1,BTK,BUB1,BUB1B,C1ORF112,C5AR1,CADM4,CALCR,CAMK1,CAMK1G,CAMK2B,CAMK2G,CAMK4,CAMKV,CARD10,CARD14,CARTPT,CASK,CASS4,CBLC,CBS,CCDC88A,…
GO:0120031	plasma membrane bounded cell projection assembly	5.67106e-08	5.67106e-08	1	ABI3,ABITRAM,ABL1,ABLIM1,AIF1,AKAP4,ANLN,APC,ARHGEF26,ARL3,ARMC2,ARMC9,ARPC2,ASAP1,ATG3,ATP8B1,AVIL,B9D1,BAG4,BBS1,BBS2,BBS4,BIN3,C2CD3,CAPZB,CARMIL1,CARMIL2,CBY1,CC2D2A,CCDC13,CCDC39,CCDC40,CCDC66,CCDC88A,CCNO,CCP110,CDC42EP1,CDC42EP2,CDH13,CELSR2,CEP126,CEP135,CEP162,CEP164,CEP250,CEP290,CEP350,CEP41,CEP70,CEP89,CEP97,CFAP157,CFAP206,CFAP221,CFAP43,CFAP44,CFAP54,CFAP65,CFAP69,CFAP70,CFAP91,CIBA…
GO:0022402	cell cycle process	5.73676e-08	5.73676e-08	1	AAAS,ABCB1,ABRAXAS1,ACVR1,AHCTF1,AIF1,AKAP8,ANK3,ANKLE2,ANKRD53,ANLN,ANXA11,APC,APP,APPL2,ARHGEF10,ARL3,ASPM,ASZ1,ATM,ATP2B4,ATR,ATRX,AUNIP,AURKA,AURKB,BABAM1,BAG6,BBS4,BID,BIN1,BLM,BORA,BRCA2,BRCC3,BRDT,BRIP1,BTBD18,BUB1,BUB1B,C14ORF39,C1ORF112,C2CD3,CASP2,CCDC102B,CCDC61,CCNB1IP1,CCNB2,CCNF,CCP110,CDC20,CDC25C,CDC5L,CDC7,CDC73,CDCA5,CDCA8,CDK3,CDK5RAP2,CDK5RAP3,CENATAC,CENPC,CENPE,CENPF,CENPN,C…
GO:0007276	gamete generation	6.92643e-08	6.92643e-08	1	ACE,ACOX1,ACTL7A,ACVR1,ADAD1,ADAMTS2,ADIG,AFF4,AFP,AKAP4,AP3B1,ARID4A,ARMC2,ASPM,ASZ1,ATM,ATN1,AURKA,AXIN1,AXL,BAG6,BBS2,BBS4,BCAP31,BCL6,BRCA2,BRDT,BRIP1,BTBD18,C3ORF62,CABS1,CATSPER4,CCDC62,CCNB1IP1,CCNB2,CCR6,CDK16,CDYL,CEP57,CFAP157,CFAP206,CFAP221,CFAP43,CFAP44,CFAP54,CFAP65,CFAP69,CFAP91,CFTR,CLOCK,CNBD2,COX7B2,CREB3L4,CRTAP,DCAF13,DHX36,DLD,DMRTC2,DPCD,DRC7,DZIP1,EHMT2,EPC1,ERCC1,FANCC,FAN…
GO:0071702	organic substance transport	7.28974e-08	7.28974e-08	1	ABCA12,ABCA5,ABCA8,ABCB1,ABCB11,ABCB4,ABCB6,ABCB9,ABCC1,ABCC10,ABCC11,ABCC2,ABCC5,ABCC6,ABCD4,ABCG5,ABCG8,ABL1,ABRA,ACD,ACE,ACE2,ACSL1,ACSL3,ADCY5,ADTRP,AFG3L2,AFM,AGK,AIFM1,AIP,AKIRIN2,ANG,ANK2,ANK3,ANKLE1,ANO7,AP1G2,AP3B1,AP3B2,AP3S2,AP4M1,APOA2,APOB,APOC3,APOM,APPL2,AQP1,AQP10,AQP5,AQP8,AQP9,ARF5,ARFIP1,ARFRP1,ARHGAP1,ARRDC1,ARV1,ASIC1,ATP10A,ATP10D,ATP11A,ATP11C,ATP2A1,ATP2A2,ATP2B1,ATP2B3,AT…
GO:0030031	cell projection assembly	1.15133e-07	1.15133e-07	1	ABI3,ABITRAM,ABL1,ABLIM1,AIF1,AKAP4,ANLN,APC,ARHGEF26,ARL3,ARMC2,ARMC9,ARPC2,ASAP1,ATG3,ATP8B1,AVIL,B9D1,BAG4,BBS1,BBS2,BBS4,BIN3,C2CD3,CAPZB,CARMIL1,CARMIL2,CBY1,CC2D2A,CCDC13,CCDC39,CCDC40,CCDC66,CCDC88A,CCNO,CCP110,CDC42EP1,CDC42EP2,CDH13,CELSR2,CEP126,CEP135,CEP162,CEP164,CEP250,CEP290,CEP350,CEP41,CEP70,CEP89,CEP97,CFAP157,CFAP206,CFAP221,CFAP43,CFAP44,CFAP54,CFAP65,CFAP69,CFAP70,CFAP91,CIBA…
GO:1902531	regulation of intracellular signal transduction	1.27882e-07	1.27882e-07	1	ABL1,ABRA,ACKR3,ACTN3,ACTN4,ADAM8,ADGRG1,ADGRG3,ADIPOR1,ADRA1A,ADRA2B,ADRB2,AGER,AGT,AKAP12,ALOX12B,APOC3,APP,ARAF,ARFGEF3,ARHGAP18,ARHGAP25,ARHGAP8,ARRB2,ARRDC3,ASH1L,ATF4,ATM,ATP2B4,ATR,AVPI1,AVPR1B,AXIN1,AXL,BAG4,BCAP31,BCAR3,BCL3,BCL6,BCLAF1,BDKRB2,BID,BIRC2,BIRC7,BMP6,BMPER,BMPR2,BOK,BTRC,C3ORF33,C5AR1,CADM4,CALCR,CARD11,CARD8,CARTPT,CASS4,CASTOR2,CBLC,CBS,CCDC125,CCDC22,CCN3,CCR1,CD22,CD27,…
GO:0018130	heterocycle biosynthetic process	1.58522e-07	1.58522e-07	1	AANAT,ABCB10,ABCB6,ABCB7,ABHD14B,ABRA,ACACA,ACACB,ACAT1,ACD,ACMSD,ACOT7,ACSS1,ACTN4,ACTR5,ACVR1,ADAM8,ADCY10,ADCY2,ADCY3,ADCY5,ADCY6,ADCY7,ADCY9,ADGRF1,ADGRG3,ADNP,ADORA3,ADRB2,ADRM1,ADSS1,ADSS2,AFAP1L2,AFF3,AGER,AGO1,AGT,AHR,AHRR,AK1,AK6,AKIRIN2,AKR1A1,AKR1B1,ALAS1,ALAS2,ALDH2,ALDOA,ALX4,AMPD2,AMPD3,ANG,ANHX,ANKRD42,ANKRD49,ANXA3,AP3B1,APBB1,APP,APRT,ARID1A,ARID2,ARID3C,ARID4A,ARID5A,ARID5B,ARNT…
GO:0009888	tissue development	1.71656e-07	1.71656e-07	1	ABCA12,ABL1,ACTN3,ACVR1,ADAM15,ADAM8,ADAMTS12,ADAMTSL2,ADAMTSL4,ADARB1,ADD1,ADIPOR1,ADRB2,AGT,AHSG,AKR1B1,ALDH3A2,ALOX12,ALOX12B,ALPK2,ALPK3,ALPL,ALX4,AMTN,ANKH,ANKRD6,ANXA7,AP3B1,APAF1,AQP1,AREG,ARHGEF26,ARID2,ARID4A,ARID5B,ARMC5,ARRB2,ASB2,ASH1L,ASTN2,ATF4,ATM,ATP2B1,ATP2C1,ATP2C2,ATRAID,AXIN1,B9D1,BARX2,BBS1,BBS2,BBS4,BCL9,BCL9L,BFSP1,BIN3,BMP1,BMP10,BMP6,BMPER,BMPR2,BRCA2,BTBD7,BTRC,BVES,C2CD…
GO:0051172	negative regulation of nitrogen compound metabolic process	2.48685e-07	2.48685e-07	1	A1CF,A2ML1,ABL1,ACD,ACMSD,ACOT8,ACP4,ADARB1,ADNP,AGO1,AGT,APBB1,APC,AQP1,ARID4A,ARID5A,ARID5B,ARRB2,ASCL3,ATCAY,ATF4,ATF7IP,ATG14,ATM,ATN1,ATP2B4,ATP8B1,ATR,ATRAID,ATXN1L,AUNIP,AURKB,AXIN1,AZIN2,BAG6,BAK1,BAP1,BARX2,BCL3,BCL6,BCL6B,BCLAF1,BDKRB2,BIN1,BLM,BMP6,BMPR2,BRMS1,BTRC,BUB1B,CADM4,CARD8,CAST,CBLC,CBX2,CBY1,CC2D1A,CC2D1B,CD36,CD38,CD84,CDA,CDC20,CDC73,CDK5,CDK5RAP1,CDK5RAP3,CDYL,CELA1,CENPF…
GO:0019220	regulation of phosphate metabolic process	2.50401e-07	2.50401e-07	1	ABL1,ACE,ACP4,ACSL3,ACVR1,ADAM8,ADARB1,ADGRF5,ADNP,ADRA2B,ADRB2,ADTRP,AGER,AGT,AGTR2,AKAP9,ALS2,ANG,ANGPT4,ANKLE2,APC,APP,ARAF,AREG,ARR3,ARRB2,ATG14,ATP2B4,ATPSCKMT,AVPR1B,AXIN1,BAG4,BAK1,BARD1,BCAR3,BDKRB2,BLM,BMP6,BRAT1,C1ORF112,C5AR1,CADM4,CALCR,CAMK1,CARD10,CARD14,CARTPT,CASS4,CBLC,CBS,CCDC88A,CD19,CD36,CD3E,CD4,CD40,CD80,CDA,CDCA2,CDK12,CDK5,CDK5RAP1,CDK5RAP3,CDON,CEMIP,CENPE,CEP43,CEP85,CHI…
GO:0051174	regulation of phosphorus metabolic process	2.50401e-07	2.50401e-07	1	ABL1,ACE,ACP4,ACSL3,ACVR1,ADAM8,ADARB1,ADGRF5,ADNP,ADRA2B,ADRB2,ADTRP,AGER,AGT,AGTR2,AKAP9,ALS2,ANG,ANGPT4,ANKLE2,APC,APP,ARAF,AREG,ARR3,ARRB2,ATG14,ATP2B4,ATPSCKMT,AVPR1B,AXIN1,BAG4,BAK1,BARD1,BCAR3,BDKRB2,BLM,BMP6,BRAT1,C1ORF112,C5AR1,CADM4,CALCR,CAMK1,CARD10,CARD14,CARTPT,CASS4,CBLC,CBS,CCDC88A,CD19,CD36,CD3E,CD4,CD40,CD80,CDA,CDCA2,CDK12,CDK5,CDK5RAP1,CDK5RAP3,CDON,CEMIP,CENPE,CEP43,CEP85,CHI…
GO:0019438	aromatic compound biosynthetic process	2.61087e-07	2.61087e-07	1	AANAT,ABCB10,ABCB6,ABCB7,ABHD14B,ABRA,ACACA,ACACB,ACAT1,ACD,ACOT7,ACSS1,ACTN4,ACTR5,ACVR1,ADAM8,ADCY10,ADCY2,ADCY3,ADCY5,ADCY6,ADCY7,ADCY9,ADGRF1,ADGRG3,ADNP,ADORA3,ADRB2,ADRM1,ADSS1,ADSS2,AFAP1L2,AFF3,AGER,AGO1,AGT,AHR,AHRR,AK1,AK6,AKIRIN2,ALAS1,ALAS2,ALDH2,ALDOA,ALX4,AMPD2,AMPD3,ANG,ANHX,ANKRD42,ANKRD49,ANXA3,AP3B1,APBB1,APP,APRT,ARID1A,ARID2,ARID3C,ARID4A,ARID5A,ARID5B,ARNT2,ARRB2,ASCC1,ASCL3,…
GO:0060294	cilium movement involved in cell motility	2.64944e-07	2.64944e-07	1	AKAP4,ARMC2,ASH1L,ATP2B4,BBS1,BBS2,BBS4,CABS1,CATSPER1,CATSPER2,CATSPER4,CCDC39,CCDC40,CCR6,CFAP157,CFAP206,CFAP221,CFAP251,CFAP43,CFAP44,CFAP45,CFAP52,CFAP54,CFAP65,CFAP69,DDX4,DNAAF11,DNAH5,DNAI1,DPCD,DRC7,DZIP1,ENKUR,GARIN2,GAS2L2,GAS8,GK2,IFT81,ING2,INPP5B,LDHC,LZTFL1,MEIG1,MKKS,MNS1,ODAD3,PLTP,PRM3,PRSS55,ROPN1L,RSPH4A,RSPH6A,SLC9C1,SORD,SPAG16,SPEF2,TAC4,TACR1,TACR2,TBC1D21,TCTE1,TEKT1,TEKT…
GO:0001539	cilium or flagellum-dependent cell motility	3.11725e-07	3.11725e-07	1	AKAP4,ARMC2,ASH1L,ATP2B4,BBS1,BBS2,BBS4,CABS1,CATSPER1,CATSPER2,CATSPER4,CCDC39,CCDC40,CCR6,CFAP157,CFAP206,CFAP221,CFAP251,CFAP43,CFAP44,CFAP45,CFAP52,CFAP54,CFAP65,CFAP69,DDX4,DNAAF11,DNAH5,DNAI1,DPCD,DRC1,DRC7,DZIP1,ENKUR,GARIN2,GAS2L2,GAS8,GK2,IFT81,ING2,INPP5B,LDHC,LZTFL1,MEIG1,MKKS,MNS1,ODAD3,PLTP,PRM3,PRSS55,ROPN1L,RSPH4A,RSPH6A,SLC9C1,SORD,SPAG16,SPEF2,TAC4,TACR1,TACR2,TBC1D21,TCTE1,TEKT1…
GO:0060285	cilium-dependent cell motility	3.11725e-07	3.11725e-07	1	AKAP4,ARMC2,ASH1L,ATP2B4,BBS1,BBS2,BBS4,CABS1,CATSPER1,CATSPER2,CATSPER4,CCDC39,CCDC40,CCR6,CFAP157,CFAP206,CFAP221,CFAP251,CFAP43,CFAP44,CFAP45,CFAP52,CFAP54,CFAP65,CFAP69,DDX4,DNAAF11,DNAH5,DNAI1,DPCD,DRC1,DRC7,DZIP1,ENKUR,GARIN2,GAS2L2,GAS8,GK2,IFT81,ING2,INPP5B,LDHC,LZTFL1,MEIG1,MKKS,MNS1,ODAD3,PLTP,PRM3,PRSS55,ROPN1L,RSPH4A,RSPH6A,SLC9C1,SORD,SPAG16,SPEF2,TAC4,TACR1,TACR2,TBC1D21,TCTE1,TEKT1…
GO:0006281	DNA repair	3.24079e-07	3.24079e-07	1	ABL1,ABRAXAS1,ACTR5,ALKBH1,ALKBH2,APLF,APTX,ARID2,ASCC1,ASCC3,ATM,AUNIP,BABAM1,BLM,BRCA2,BRCC3,BRD8,BRIP1,CDCA5,CEBPG,CHD1L,CHEK2,CHRNA4,COMMD1,CYREN,DCLRE1A,DCLRE1B,DCLRE1C,DDX1,DNA2,DNTT,DTX3L,EEPD1,EGFR,EME1,EME2,EPC1,EPC2,ERCC1,ERCC4,ERCC6,ESCO2,EXD2,EXO1,EXO5,FAM111A,FAN1,FANCA,FANCB,FANCC,FANCD2,FANCE,FANCI,FANCL,FBH1,FMR1,FOXM1,FTO,FUS,GEN1,GTF2H3,HELQ,HFM1,HINFP,HMCES,HPF1,HROB,HSF2BP,HUW…
GO:0000226	microtubule cytoskeleton organization	4.41737e-07	4.41737e-07	1	AAAS,ABL1,AKAP9,ANKRD53,APC,ARHGEF10,ARMC2,ASPM,ATXN7,AUNIP,AURKA,AURKB,AXIN1,BBS1,BBS2,BBS4,BORA,BRCA2,C2CD3,CAMSAP1,CAMSAP2,CAPN6,CC2D2A,CCDC102B,CCDC13,CCDC170,CCDC39,CCDC40,CCDC61,CCDC66,CCDC68,CCNB2,CCNF,CCP110,CCSER2,CDC20,CDK5RAP2,CENATAC,CENPE,CEP126,CEP135,CEP152,CEP250,CEP295,CEP350,CEP43,CEP44,CEP63,CEP68,CEP70,CEP72,CEP85,CEP97,CFAP157,CFAP206,CFAP43,CFAP44,CFAP65,CFAP69,CFAP91,CHEK2,…
GO:0030097	hemopoiesis	5.18972e-07	5.18972e-07	1	ABCB10,ABL1,ACE,ACP6,ADAM8,ADD1,ADGRF5,ADGRG3,AGER,ALAS2,AP3B1,APP,AQP8,ARID4A,ARMC5,ARMC6,ATF4,ATM,ATP11C,ATXN1L,AXL,AZI2,BABAM1,BAK1,BCL3,BCL6,BPGM,BRCA2,BTK,BVES,C12ORF29,C1QC,CALCR,CAMK4,CASP3,CCDC134,CCR1,CD101,CD19,CD27,CD3D,CD3E,CD4,CD83,CDC73,CDH17,CDK5RAP3,CEBPG,CHD7,CIAPIN1,CLCF1,CLEC1B,CLEC4D,CLEC4G,CLPTM1,CNOT4,CR2,CRTAM,CSF1R,CSF3,CSF3R,CTC1,CTR9,DCLRE1C,DHRS2,DHTKD1,DHX36,DLL1,DMTN,…
GO:0032787	monocarboxylic acid metabolic process	5.90523e-07	5.90523e-07	1	ABCB11,ABCD2,ACAA1,ACACA,ACACB,ACAD11,ACADS,ACOT7,ACOX1,ACOX2,ACOXL,ACSBG1,ACSBG2,ACSL1,ACSL3,ACSL5,ACSM3,ACSS1,ACTN3,ADH4,ADH5,ADIPOR1,ADTRP,AGXT2,AIG1,AKR1A1,AKR1D1,ALDH1L2,ALDH5A1,ALDH8A1,ALDOA,ALOX12,ALOX12B,AMACR,ANGPTL3,ANKRD23,AOAH,APOC3,APP,APPL2,ATP6V1B1,ATP8B1,BAAT,BPGM,CBR4,CPT2,CRAT,CROT,CRYL1,CYP1A1,CYP1A2,CYP26C1,CYP2C41,CYP2E1,CYP2S1,CYP39A1,CYP7A1,DAGLA,DAGLB,DECR1,DECR2,DHRS9,DLD…
GO:0015711	organic anion transport	8.40059e-07	8.40059e-07	1	ABCB1,ABCB11,ABCB4,ABCC1,ABCC10,ABCC11,ABCC2,ABCC5,ABCC6,ACE,ACE2,ACSL1,ACSL3,ATP8B1,AVPR1B,BDKRB2,CA4,CD36,CFTR,CLN3,CLN8,CLTRN,CPTP,CROT,CTNS,DRD2,DRD3,FIS1,ITGB1,LRP2,LRP5,LRRC8A,LRRC8C,LRRC8E,LYPLA1,MFSD10,MFSD2A,MGST1,MPC1L,NOS2,OC90,P2RX7,PLA2G1B,PLA2G2C,PLA2G2F,PLA2G5,PLIN2,PNPLA8,PPARD,PROCA1,PSAP,PSEN1,PTGES,PTGS2,SFXN1,SFXN3,SLC11A1,SLC13A2,SLC16A2,SLC16A3,SLC16A5,SLC16A7,SLC16A9,SLC17A…
GO:0001578	microtubule bundle formation	8.85768e-07	8.85768e-07	1	AAAS,ARMC2,BBS2,CAPN6,CC2D2A,CCDC39,CCDC40,CCDC66,CCSER2,CDK5RAP2,CFAP157,CFAP206,CFAP43,CFAP44,CFAP65,CFAP69,CFAP91,CLIP1,CLUAP1,CPLANE2,DNAAF1,DNAAF11,DNAAF3,DNAAF4,DNAH17,DNAH5,DNAH7,DNAI1,DNAI2,DNAI4,DNAJB13,DRC1,DRC7,FES,GAS2L2,GAS8,HYDIN,JHY,KIF20A,MAP1B,MEIG1,MNS1,NCKAP5L,ODAD2,ODAD3,PLK1,PSRC1,RSPH4A,SPAG16,SPAG17,SPEF1,SPEF2,STK36,TBC1D21,TEKT2,TPPP3,TTC12,TTC26,TTLL6,ZMYND10
GO:0007010	cytoskeleton organization	9.05079e-07	9.05079e-07	1	AAAS,ABITRAM,ABL1,ABLIM1,AIF1,AKAP11,AKAP9,ALMS1,ANKRD23,ANKRD53,APC,AQP1,ARHGAP18,ARHGAP25,ARHGEF10,ARHGEF19,ARHGEF28,ARMC2,ARPC1B,ARPC2,ASAP3,ASPM,ATXN7,AUNIP,AURKA,AURKB,AVIL,AXIN1,BAG4,BAIAP2,BAIAP2L1,BBS1,BBS2,BBS4,BCAR1,BCL6,BFSP1,BIN1,BMP10,BORA,BRCA2,BRWD1,C2CD3,CAMSAP1,CAMSAP2,CAP2,CAPN10,CAPN6,CAPZA3,CAPZB,CARMIL1,CARMIL2,CATIP,CC2D2A,CCDC102B,CCDC13,CCDC170,CCDC39,CCDC40,CCDC61,CCDC66,…
GO:0010876	lipid localization	1.07224e-06	1.07224e-06	1	ABCA12,ABCA5,ABCA8,ABCB1,ABCB11,ABCB4,ABCC1,ABCC11,ABCC2,ABCG5,ABCG8,ACACB,ACE,ACSL1,ACSL3,ANGPTL3,ANO7,APOA2,APOB,APOC3,APOM,ARV1,ATP10A,ATP10D,ATP11A,ATP11C,ATP8A1,ATP8A2,ATP8B1,ATP8B4,ATP9A,ATP9B,AUP1,AVPR1B,BDKRB2,BLTP3B,BSCL2,CD36,CEL,CFTR,CLN3,CPTP,CRHR1,CROT,CRP,CRY2,DGAT2,DRD2,DRD3,EEPD1,EGF,EHD1,ENPP1,ESYT1,ESYT2,FABP2,FFAR2,FIS1,FTO,FURIN,GALR1,GBA1,GDF9,GHRL,GRAMD1A,GRAMD1B,HEXA,IKBKE,…
GO:0051336	regulation of hydrolase activity	1.12901e-06	1.12901e-06	1	A2ML1,ABL1,ABL2,ABR,AGER,AGTR2,AIFM1,ALS2,ANG,ANGPTL3,ANGPTL4,APAF1,APOA2,APOC3,APOH,AQP1,ARAP3,ARHGAP17,ARHGAP42,ARHGEF10,ARHGEF19,ASAP1,ASAP2,ASAP3,ASPH,AVPR1B,BAG4,BAK1,BBS4,BCAP31,BCAR3,BCL6,BID,BIN1,BOK,BVES,CARD8,CASP9,CAST,CBLB,CCDC125,CCL24,CCL26,CCPG1,CD40,CDK5RAP3,CLEC7A,COL4A3,CORO1C,CRADD,CRB2,CRY2,CTSB,CTSH,CYFIP2,DAB2IP,DAP,DDRGK1,DENND1B,DFFA,DGKI,DHCR24,DLC1,DOCK10,DOCK8,ECM1,ECT2…
GO:0044093	positive regulation of molecular function	1.2497e-06	1.2497e-06	1	ABCB1,ABL1,ABL2,ABR,ABRA,ACD,ACE,ACR,ADAM8,ADGRF1,ADRA2B,ADRB2,AGER,AGT,AGTR2,AHSA1,AIFM1,AKAP6,AKAP9,ALS2,ANG,ANKRD42,ANXA3,APAF1,APOA2,APOH,APP,ARAP3,ARHGAP17,ARHGAP42,ARHGEF10,ARHGEF19,ARID5B,ARRDC3,ASAP1,ASAP2,ASAP3,ASPH,ATG14,ATP2B4,ATP7A,ATPSCKMT,AURKB,AVPR1B,AXIN1,AZIN2,BAK1,BCAP31,BCAR3,BID,BOK,BTRC,CAMK1,CARD10,CARD11,CARD14,CARD8,CARTPT,CASP9,CASR,CASS4,CCDC125,CCDC88A,CCL24,CCL26,CCS,C…
GO:0034654	nucleobase-containing compound biosynthetic process	1.31945e-06	1.31945e-06	1	ABHD14B,ABRA,ACACA,ACACB,ACAT1,ACD,ACOT7,ACSS1,ACTN4,ACTR5,ACVR1,ADAM8,ADCY10,ADCY2,ADCY3,ADCY5,ADCY6,ADCY7,ADCY9,ADGRF1,ADGRG3,ADNP,ADORA3,ADRB2,ADRM1,ADSS1,ADSS2,AFAP1L2,AFF3,AGER,AGO1,AGT,AHR,AHRR,AK1,AK6,AKIRIN2,ALDOA,ALX4,AMPD2,AMPD3,ANG,ANHX,ANKRD42,ANKRD49,ANXA3,AP3B1,APBB1,APP,APRT,ARID1A,ARID2,ARID3C,ARID4A,ARID5A,ARID5B,ARNT2,ARRB2,ASCC1,ASCL3,ASH1L,ASPDH,ASXL3,ATF4,ATF6,ATF7IP,ATG16L2,…
GO:0022008	neurogenesis	1.42003e-06	1.42003e-06	1	ABITRAM,ABL1,ABL2,ACAP3,ACP4,ADARB1,ADGRF1,ADGRG1,ADGRG6,ADNP,ADRA2B,AFG3L2,AGER,AGTPBP1,ALKBH1,ALS2,ANKRD27,APP,APPL2,ARHGEF10,ARHGEF28,ARL3,ASPM,ASTN1,ASTN2,ATCAY,ATP8B1,ATXN10,AURKA,AVIL,AXL,BAIAP2,BARHL1,BARHL2,BBS1,BBS4,BCL6,BIN1,BMP6,BMPR2,BRINP3,C1QA,C21ORF91,C5AR1,CABP4,CAMK1,CAMK2B,CAMSAP1,CAMSAP2,CD3E,CDH4,CDHR1,CDK16,CDK5,CDK5RAP2,CDON,CECR2,CELSR1,CELSR2,CEND1,CEP85L,CHD7,CHL1,CLCF1,C…
GO:0042325	regulation of phosphorylation	1.54768e-06	1.54768e-06	1	ABL1,ACE,ACP4,ACVR1,ADAM8,ADARB1,ADNP,ADRA2B,ADRB2,ADTRP,AGER,AGT,AKAP9,ALS2,ANG,ANGPT4,ANKLE2,APC,APP,ARAF,AREG,ARR3,ARRB2,ATG14,ATP2B4,AXIN1,BAG4,BAK1,BARD1,BCAR3,BDKRB2,BLM,BMP6,BRAT1,C1ORF112,C5AR1,CADM4,CALCR,CAMK1,CARD10,CARD14,CARTPT,CASS4,CBLC,CBS,CCDC88A,CD19,CD36,CD3E,CD4,CD40,CD80,CDK12,CDK5,CDK5RAP1,CDK5RAP3,CDON,CEMIP,CENPE,CEP43,CEP85,CHI3L1,CLCF1,CLEC6A,CLN3,CLSPN,CLU,CNOT7,CNPPD1,…
GO:0002683	negative regulation of immune system process	1.64977e-06	1.64977e-06	1	A2M,ADGRF5,ADORA1,ADTRP,AHR,APOA2,ARRB2,ATG12,ATM,AURKB,AXL,BCL6,BPIFB1,BTK,BTNL2,C1QC,C4BPA,C4BPB,C5,CARD8,CBLB,CCN3,CD160,CD22,CD274,CD276,CD300LF,CD80,CD84,CD96,CEP63,CLEC12B,CLEC4G,CNOT7,COL3A1,CPTP,CRTAM,CTSG,CUEDC2,DAB2IP,DHX58,DLL1,DPP4,DRD2,DTX1,DUSP1,EMILIN1,ENPP3,EPX,ERBIN,FAM3A,FBXL2,FBXO7,FBXW7,FCRL3,FOXP3,GBP1,GCSAM,GPAM,GPATCH3,GPNMB,GPR108,GPR55,GRAMD4,GRN,HAVCR2,HFE,HLA-DOA,HLA-DO…
GO:0002443	leukocyte mediated immunity	2.28128e-06	2.28128e-06	1	ACE,AGER,AHR,ANXA3,ARRB2,BCL3,BCL6,BTK,C1QA,C1QC,C1S,C4BPA,C4BPB,C5,C7,C8A,C8B,CD160,CD19,CD2,CD226,CD80,CD84,CD96,CEBPG,CFB,CHGA,CLCF1,CLEC12B,CLEC4G,CORO1A,CRTAM,CTSC,CTSG,DDX1,DDX21,DENND1B,DHX36,DNASE1,DNASE1L3,EBAG9,ELANE,EMP2,EPHB6,ERCC1,EXO1,EXOSC3,F2,FBXO38,FCGR1A,FES,FOXP3,GPR15LG,HAVCR2,HFE,HLA-DRA,HMCES,HPX,IFNB1,IL12B,IL18R1,IL18RAP,IL1B,IL1R1,IL20RB,IL7R,IL9,INPP5D,ITGAM,KIF5B,KIT,KL…
GO:0031347	regulation of defense response	2.52799e-06	2.52799e-06	1	A2M,ACOD1,ADAM8,ADAMTS12,ADORA1,AGER,AHR,AHSG,AKIRIN2,AP3B1,APP,APPL2,ARRB2,ASH1L,ATG12,AURKB,BCL6,BPIFB1,BRCC3,BTK,CARD8,CASP6,CCL24,CCN3,CD14,CD160,CD226,CD276,CD300LF,CD36,CD96,CEP63,CLEC12B,CLEC6A,CLOCK,CNOT7,COLEC12,CPTP,CRTAM,CTSC,CX3CL1,DAB2IP,DAGLA,DAGLB,DDX60,DHX33,DHX58,DNASE1,DNASE1L3,DRD2,DTX3L,DUOXA1,DUOXA2,EIF2AK2,ELF4,EMILIN1,EMILIN2,ENPP3,EPG5,ERBIN,ETS1,EXTL3,F12,FAM3A,FANCD2,FBX…
GO:0002831	regulation of response to biotic stimulus	2.57266e-06	2.57266e-06	1	A2M,ACOD1,ADAM8,AHR,AKIRIN2,AP3B1,APPL2,ARRB2,ATG12,AURKB,BMP6,BPIFB1,BRCC3,BTK,CARD8,CASP6,CD14,CD160,CD180,CD226,CD274,CD300LF,CD36,CD96,CEP63,CLEC12B,CLEC6A,CNOT7,COLEC12,CPTP,CRTAM,CX3CL1,DAB2IP,DDX60,DHX33,DHX58,DRD2,DTX3L,EIF2AK2,EMILIN1,EMILIN2,EPG5,ERBIN,FAM3A,FBXL2,FBXO38,FCRL3,FFAR2,GPATCH3,GPR108,GRAMD4,GRN,GSDME,HAVCR2,HPX,HRG,IFI35,IFNLR1,IKBKE,IL12B,IL15,IL17A,IL18RAP,IL23R,IL27,IPO…
GO:0050865	regulation of cell activation	4.47422e-06	4.47422e-06	1	ABL1,ADAM8,ADAMTS18,ADGRF5,AGER,AHR,AIF1,AKIRIN2,ALOX12,AP3B1,ATM,ATP11C,AXL,BCL6,BID,BTK,BTNL2,CARD11,CBLB,CD160,CD19,CD22,CD226,CD27,CD274,CD276,CD300LF,CD38,CD3E,CD4,CD5,CD80,CD83,CD84,CLCF1,CLEC4D,CLEC4G,CLEC7A,CLPTM1,CRLF2,CRTAM,CTSC,CTSG,DHPS,DNAJA3,DOCK8,DPP4,DTX1,EMILIN1,EMILIN2,ENPP3,EPHB6,EXOSC3,FANCD2,FBXO7,FCHO1,FCRL3,FES,FOXP3,FUNDC2,GAS6,GPAM,GPNMB,GRN,HAMP,HAVCR2,HES1,HFE,HLA-DMB,H…
GO:0051094	positive regulation of developmental process	4.74972e-06	4.74972e-06	1	ABCB10,ABI3BP,ABL1,ACACB,ACTN3,ACVR1,ADAM8,ADD1,ADGRL2,ADIG,ADRA2B,ADRB2,AGER,AGGF1,AGT,AMIGO2,AMTN,ANGPT4,ANGPTL3,ANKRD27,ANXA3,AP3B1,APOB,AQP1,ARRB2,ASPM,ATF4,ATP11A,ATP11C,ATP2B1,ATRAID,AURKA,AXL,BBS2,BBS4,BCL6,BCL9L,BIN1,BMP1,BMP10,BMP6,BMPER,BMPR2,BRINP3,C21ORF91,C3AR1,C5AR1,CAMK1,CCDC3,CCL24,CCR1,CCR3,CD101,CD27,CD276,CD36,CD4,CD40,CD83,CDC20,CDH4,CDON,CELA1,CFTR,CHD7,CHI3L1,CLCF1,CLEC7A,CL…
GO:0002253	activation of immune response	4.99288e-06	4.99288e-06	1	A2M,ABL1,AP3B1,APPL2,ARRB2,BAG6,BCAR1,BLNK,BPIFB1,BRCC3,BTK,BTNL2,C1QA,C1QC,C1R,C1S,C3AR1,C4BPA,C4BPB,C5,C5AR1,C6,C7,C8A,C8B,C8G,CARD11,CARD8,CASP6,CBLB,CD14,CD160,CD19,CD22,CD226,CD247,CD300LF,CD36,CD38,CD3E,CD5L,CFB,CFI,CFP,CLEC6A,COLEC10,COLEC12,CPTP,CR2,DAB2IP,DDX60,DENND1B,DHX33,DHX58,EIF2AK2,EIF2B1,EIF2B2,EIF2B4,EIF2B5,EPG5,ERBIN,FBXL2,FCHO1,FCN3,FCRL3,FFAR2,FOXP3,FYB2,GBP1,GCSAM,GCSAML,GPA…
GO:0002697	regulation of immune effector process	5.24262e-06	5.24262e-06	1	A2M,AGER,AHR,APOA2,APPL2,ARRB2,AXL,BCL6,C4BPA,C4BPB,CD160,CD22,CD226,CD36,CD5L,CD80,CD84,CD96,CLCF1,CLEC12B,CLEC4G,COLEC10,CRTAM,CUEDC2,DDX1,DDX21,DDX60,DENND1B,DHX36,DHX58,DNASE1,DNASE1L3,ENPP3,EPX,EXOSC3,FBXO38,FCN3,FCRL3,FES,FFAR2,FOXP3,GPI,GRN,HAVCR2,HFE,HLA-DMB,HLA-DRA,HMCES,HPX,IFNB1,IL12B,IL17A,IL18R1,IL18RAP,IL1B,IL1R1,IL20RB,IL27,IL6,IL7R,IRAK3,IRF5,ITGAM,KIT,KLK5,KLRD1,KLRK1,LACC1,LAMP1…
GO:0009889	regulation of biosynthetic process	5.82534e-06	5.82534e-06	1	A1CF,AARS1,ABCB10,ABCB7,ABCD2,ABHD14B,ABHD6,ABL1,ABRA,ACACB,ACD,ACE,ACMSD,ACO1,ACOT8,ACP4,ACSL3,ACTN4,ACTR5,ACVR1,ADAM19,ADAM8,ADCY7,ADGRF1,ADGRF5,ADGRG3,ADNP,ADORA3,ADRB2,ADTRP,AFAP1L2,AFF1,AFF2,AFF3,AFF4,AGER,AGO1,AGPAT2,AGT,AGXT2,AHR,AHRR,AIF1,AKAP8,AKIRIN2,ALDH2,ALKBH1,ALOX12B,ALPK2,ALX4,ANGPTL8,ANHX,ANK2,ANKRD42,ANKRD49,ANXA3,ANXA7,AP3B1,APBA2,APBB1,APOA2,APOC3,APP,APPL2,AQP8,ARID1A,ARID2,AR…
GO:1901615	organic hydroxy compound metabolic process	7.06314e-06	7.06314e-06	1	ABCA5,ABCB11,ACAA1,ACOX2,ACP3,ACTN3,ADH4,ADH5,AKR1A1,AKR1B1,AKR1D1,ALDH2,ALDH3A2,ALG13,ALOX12,ALPL,AMACR,ANGPTL3,APOA2,APOB,APP,AQP8,ARV1,ATP7A,ATP8B1,AVPR1B,BAAT,BMP6,CACNA1H,CBR4,CDH3,CFTR,CLN8,COMT,COQ2,COQ3,CTNS,CTSB,CTSK,CYP11A1,CYP1A1,CYP1A2,CYP24A1,CYP2D6,CYP2E1,CYP39A1,CYP46A1,CYP7A1,DBH,DCT,DDC,DHCR24,DIO3,DKKL1,DPAGT1,DRD2,DUOX2,DUOXA1,DUOXA2,EPAS1,EPHX2,FDXR,FGFR4,FMO5,GBA1,GBA2,GCH1,G…
GO:0045087	innate immune response	7.23093e-06	7.23093e-06	1	A2M,ADAM15,ADAM8,AIF1,AKIRIN2,AP3B1,APPL2,ARRB2,ATG12,AURKB,BPIFA1,BPIFB1,BPIFC,BRCC3,BTK,C1R,C1S,C5,C7,C8A,C8B,CAMP,CARD8,CASP6,CD14,CD160,CD2,CD226,CD300LF,CD36,CD96,CDC42EP2,CEBPG,CEP63,CFB,CFP,CIITA,CLEC12B,CLEC4D,CLEC6A,CNOT7,COLEC10,COLEC12,CORO1A,CPTP,CR2,CRTAM,CX3CR1,CYBB,DAB2IP,DDX60,DEFB110,DEFB116,DEFB121,DEFB124,DHX16,DHX33,DHX58,DNM1,DNM2,DRD2,EIF2AK2,EPG5,ERBIN,FAM3A,FAU,FBXL2,FBXO9…
GO:0051252	regulation of RNA metabolic process	1.09422e-05	1.09422e-05	1	A1CF,ABHD14B,ABRA,ACTN4,ACTR5,ACVR1,ADAM8,ADGRF1,ADGRG3,ADNP,ADORA3,ADRB2,AFAP1L2,AFF2,AFF3,AGER,AGO1,AGT,AHR,AHRR,AKIRIN2,ALX4,ANHX,ANKRD42,ANKRD49,ANXA3,AP3B1,APBB1,APP,ARID1A,ARID2,ARID3C,ARID4A,ARID5A,ARID5B,ARNT2,ARRB2,ASCC1,ASCL3,ASH1L,ASXL3,ATF4,ATF6,ATF7IP,ATM,ATN1,ATP1B4,ATP2B4,ATP8B1,ATRX,ATXN1L,ATXN7,ATXN7L3,AURKB,AUTS2,AXIN1,BACH2,BANP,BAP1,BARHL1,BARHL2,BARX2,BCL3,BCL6,BCL6B,BCL9,BCL…
GO:0051241	negative regulation of multicellular organismal process	1.15261e-05	1.15261e-05	1	ABCD2,ABCG5,ABCG8,ABHD6,ABI3BP,ACTN3,ADAMTS12,ADAMTS18,ADCY7,ADGRB3,ADGRF5,ADIPOR1,ADORA1,ADRB2,ADTRP,AGER,AGO1,AHSG,AKAP8,ALOX12,ALPK2,ANGPT2,ANGPT4,ANGPTL7,APOA2,APOC3,APOH,APOM,APPL2,ARRB2,ATF4,ATG12,ATM,ATP2A2,ATP2B1,ATP2B4,AXL,BBS2,BCL3,BCL6,BIN1,BMP10,BMPR2,BRCA2,BTK,C1QC,CALCR,CARD10,CARD8,CARTPT,CBLB,CCN6,CCR1,CD160,CD274,CD276,CD2AP,CD300LF,CD83,CD84,CD96,CDH3,CDK5,CLEC4A,CLEC4G,CNMD,CNT…
GO:0046649	lymphocyte activation	1.1796e-05	1.1796e-05	1	ABL1,ADAM8,ADGRG3,AGER,AHR,AIF1,AKIRIN2,AP3B1,AQP8,ARMC5,ATM,ATP11C,AXL,AZI2,BAG6,BAK1,BCL3,BCL6,BID,BTK,BTNL2,CARD11,CBLB,CD160,CD180,CD19,CD1C,CD2,CD22,CD27,CD274,CD276,CD38,CD3D,CD3E,CD4,CD40,CD5,CD80,CD83,CD86,CDH17,CDH26,CEBPG,CHD7,CLCF1,CLEC4A,CLEC4D,CLEC4G,CLEC7A,CLPTM1,CORO1A,CR2,CRTAM,CTSG,DCLRE1C,DHPS,DLL1,DNAJA3,DOCK10,DOCK2,DOCK8,DPP4,DTX1,ELF4,EMP2,ENTPD7,EP300,EPHB6,ERCC1,EXO1,EXOSC…
GO:0032102	negative regulation of response to external stimulus	1.19188e-05	1.19188e-05	1	A2M,ACOD1,ADAMTS18,ADORA1,ADTRP,AHR,AIF1,ALOX12,ANGPT2,APOH,ARRB2,ASH1L,ATG12,AURKB,BBS2,BBS4,C5,CARD8,CARTPT,CASK,CCN3,CD276,CD96,CEP63,CLEC12B,CNOT7,CPB2,CPTP,DHX58,DPP4,DRD2,DRD3,DUSP1,ELF4,ENPP3,EPHA4,ERBIN,EXTL3,F11,F12,F2,FAM3A,FBXL2,FGG,FNDC4,FOXP3,GHRL,GHSR,GIT1,GPATCH3,GRAMD4,GRN,HAMP,HAVCR2,HGF,HRG,IL12B,IL13,IL17A,IL20RB,IL22RA1,IL22RA2,IL33,INPP5F,IRAK3,ISG15,ITCH,KLKB1,KLRD1,KLRK1,KN…
GO:0043085	positive regulation of catalytic activity	1.20026e-05	1.20026e-05	1	ABL1,ABL2,ABR,ACD,ACE,ACR,ADAM8,ADRA2B,ADRB2,AGER,AGT,AGTR2,AIFM1,ALS2,ANG,APAF1,APOA2,APOH,ARAP3,ARHGAP17,ARHGAP42,ARHGEF10,ARHGEF19,ARRDC3,ASAP1,ASAP2,ASAP3,ASPH,ATG14,ATP2B4,ATP7A,ATPSCKMT,AURKB,AVPR1B,AXIN1,AZIN2,BAK1,BCAP31,BCAR3,BID,BOK,BTRC,CAMK1,CARD10,CARD8,CARTPT,CASP9,CASS4,CCDC125,CCDC88A,CCL24,CCL26,CCS,CCT2,CD19,CD4,CD40,CDC20,CDC20B,CDH3,CDK5,CEMIP,CENPE,CHI3L1,CHTF8,CLEC7A,CLSPN,C…
GO:2001141	regulation of RNA biosynthetic process	1.20407e-05	1.20407e-05	1	ABHD14B,ABRA,ACTN4,ACTR5,ACVR1,ADAM8,ADGRF1,ADGRG3,ADNP,ADORA3,ADRB2,AFAP1L2,AFF3,AGER,AGO1,AGT,AHR,AHRR,AKIRIN2,ALX4,ANHX,ANKRD42,ANKRD49,ANXA3,AP3B1,APBB1,APP,ARID1A,ARID2,ARID3C,ARID4A,ARID5A,ARID5B,ARNT2,ARRB2,ASCC1,ASCL3,ASH1L,ASXL3,ATF4,ATF6,ATF7IP,ATM,ATN1,ATP1B4,ATP2B4,ATP8B1,ATRX,ATXN1L,ATXN7,ATXN7L3,AURKB,AUTS2,AXIN1,BACH2,BANP,BAP1,BARHL1,BARHL2,BARX2,BCL3,BCL6,BCL6B,BCL9,BCL9L,BCLAF1,…
GO:0031326	regulation of cellular biosynthetic process	1.28238e-05	1.28238e-05	1	A1CF,AARS1,ABCB10,ABCB7,ABCD2,ABHD14B,ABL1,ABRA,ACACB,ACD,ACE,ACMSD,ACO1,ACOT8,ACP4,ACSL3,ACTN4,ACTR5,ACVR1,ADAM19,ADAM8,ADCY7,ADGRF1,ADGRG3,ADNP,ADORA3,ADRB2,ADTRP,AFAP1L2,AFF1,AFF2,AFF3,AFF4,AGER,AGO1,AGPAT2,AGT,AGXT2,AHR,AHRR,AIF1,AKAP8,AKIRIN2,ALDH2,ALKBH1,ALOX12B,ALPK2,ALX4,ANGPTL8,ANHX,ANK2,ANKRD42,ANKRD49,ANXA3,ANXA7,AP3B1,APBA2,APBB1,APOA2,APOC3,APP,APPL2,ARID1A,ARID2,ARID3C,ARID4A,ARID5A…
GO:0002250	adaptive immune response	1.43798e-05	1.43798e-05	1	ADCY7,AGER,AHR,AKIRIN2,BACH2,BCL3,BCL6,BTK,C1QA,C1QC,C1S,C4BPA,C4BPB,C5,C7,C8A,C8B,CD160,CD19,CD226,CD274,CD3E,CD80,CFB,CLCF1,CLEC4D,CLEC4G,CLEC6A,CTSC,CTSH,DENND1B,EBAG9,EMP2,ENTPD7,EPHB6,ERCC1,EXO1,EXOSC3,FBXO38,FCGR1A,FOXP3,HAVCR2,HFE,HLA-DMA,HLA-DMB,HLA-DRA,HMCES,HPX,IFNB1,IL12B,IL18BP,IL18R1,IL1B,IL1R1,IL1RL1,IL20RB,IL23R,IL27,IL6,IL7R,IL9,INPP5D,ITK,KLHL6,KLRD1,KLRK1,LIG4,LOXL3,LY9,MSH2,MTO…
GO:0002694	regulation of leukocyte activation	1.44733e-05	1.44733e-05	1	ABL1,ADAM8,ADGRF5,AGER,AHR,AIF1,AKIRIN2,AP3B1,ATM,ATP11C,AXL,BCL6,BID,BTK,BTNL2,CARD11,CBLB,CD160,CD19,CD22,CD226,CD27,CD274,CD276,CD300LF,CD38,CD3E,CD4,CD5,CD80,CD83,CD84,CLCF1,CLEC4D,CLEC4G,CLEC7A,CLPTM1,CRLF2,CRTAM,CTSC,CTSG,DHPS,DNAJA3,DOCK8,DPP4,DTX1,ENPP3,EPHB6,EXOSC3,FANCD2,FBXO7,FCHO1,FCRL3,FES,FOXP3,GAS6,GPAM,GPNMB,GRN,HAMP,HAVCR2,HES1,HFE,HLA-DMB,HLA-DOA,HLA-DPA1,HLA-DPB1,HLA-DRA,HMCES,…
GO:0018193	peptidyl-amino acid modification	1.47679e-05	1.47679e-05	1	ABL1,ABL2,ACE,ACVR1,ADH5,AGBL2,AGBL3,AGBL5,AGT,AGTPBP1,AKAP9,ANGPT4,ANTKMT,APOA2,APP,ARAF,AREG,ASH1L,ASH2L,ASPH,ASPHD1,ASPHD2,ATM,ATP2B4,ATPSCKMT,ATR,ATXN7,ATXN7L3,AURKA,AUTS2,AXIN1,BAG4,BAG6,BAK1,BCAR3,BDKRB2,BMP6,BRD8,BTK,CADM4,CALCR,CAMK2B,CAMKMT,CARM1,CASS4,CBLB,CBLC,CD36,CD3E,CD40,CD80,CDK5,CEMIP,CHEK2,CHI3L1,CLCF1,CLEC6A,CLK1,CLSPN,CNOT7,CNTF,CREBBP,CRLF1,CRTAP,CRTC2,CSF1R,CSF3,CSKMT,CSNK1D…
GO:0031401	positive regulation of protein modification process	1.48675e-05	1.48675e-05	1	ABL1,ACE,ACVR1,ADAM8,ADRA2B,ADRB2,ADTRP,AGER,AGT,AGTR2,AKAP9,ALS2,AMER1,ANG,ANGPT4,ANKLE2,APP,ARAF,AREG,ARRB2,ARRDC3,ATG14,ATG7,ATP2B4,AUTS2,AXIN1,BAG4,BCAR3,BIRC2,BIRC7,BMP6,BRAT1,BRMS1,BTRC,CALCR,CAMK1,CARD10,CARD14,CARTPT,CASS4,CBLB,CCDC88A,CD36,CD3E,CD4,CD40,CD80,CDC20,CDC20B,CDCA2,CDK5,CDK5RAP3,CDON,CEMIP,CENPE,CEP295,CHFR,CHI3L1,CLCF1,CLEC6A,CLN3,CLSPN,CLU,CNTF,COMMD1,COPS8,CRLF1,CSF1R,CSF3…
GO:0019637	organophosphate metabolic process	1.59679e-05	1.59679e-05	1	AASS,ABCA8,ABCC6,ABHD16A,ABHD6,ACACA,ACACB,ACAT1,ACOT12,ACOT7,ACOT8,ACP3,ACP6,ACSL3,ACSS1,ADCY10,ADCY2,ADCY3,ADCY5,ADCY6,ADCY7,ADCY9,ADGRF5,ADSS1,ADSS2,AGPAT2,AK1,AK5,AK6,AKR1A1,ALDH1L2,ALDOA,ALPL,AMPD2,AMPD3,ANGPTL3,APOA2,APRT,ASPDH,ATG14,ATIC,ATM,ATP1A2,ATP5F1A,ATP5PD,ATP6V1B1,ATP6V1B2,ATPSCKMT,AVPR1B,BAAT,BPGM,CDA,CDIPT,CHPT1,CKB,CKMT2,CLN3,CLN8,CMPK1,COASY,CPS1,CROT,CRYL1,CSF1R,CTNS,CTPS2,DCT…
GO:0001932	regulation of protein phosphorylation	1.60594e-05	1.60594e-05	1	ABL1,ACE,ACP4,ACVR1,ADAM8,ADARB1,ADNP,ADRA2B,ADRB2,ADTRP,AGER,AGT,AKAP9,ALS2,ANG,ANGPT4,APC,APP,ARAF,AREG,ARR3,ARRB2,ATG14,ATP2B4,AXIN1,BAG4,BAK1,BCAR3,BDKRB2,BLM,BMP6,BRAT1,C1ORF112,C5AR1,CADM4,CALCR,CAMK1,CARD10,CARD14,CARTPT,CASS4,CBLC,CBS,CCDC88A,CD36,CD3E,CD4,CD40,CD80,CDK12,CDK5,CDK5RAP1,CDK5RAP3,CDON,CEMIP,CENPE,CEP43,CEP85,CHI3L1,CLCF1,CLEC6A,CLN3,CLSPN,CLU,CNOT7,CNPPD1,CNTF,COPS8,CORO1C,…
GO:0006355	regulation of DNA-templated transcription	1.61322e-05	1.61322e-05	1	ABHD14B,ABRA,ACTN4,ACTR5,ACVR1,ADAM8,ADGRF1,ADGRG3,ADNP,ADORA3,ADRB2,AFAP1L2,AFF3,AGER,AGO1,AGT,AHR,AHRR,AKIRIN2,ALX4,ANHX,ANKRD42,ANKRD49,ANXA3,AP3B1,APBB1,APP,ARID1A,ARID2,ARID3C,ARID4A,ARID5A,ARID5B,ARNT2,ARRB2,ASCC1,ASCL3,ASH1L,ASXL3,ATF4,ATF6,ATF7IP,ATM,ATN1,ATP1B4,ATP2B4,ATP8B1,ATRX,ATXN1L,ATXN7,ATXN7L3,AURKB,AUTS2,AXIN1,BACH2,BANP,BAP1,BARHL1,BARHL2,BARX2,BCL3,BCL6,BCL6B,BCL9,BCL9L,BCLAF1,…
GO:0070727	cellular macromolecule localization	1.64166e-05	1.64166e-05	1	A1CF,AAK1,ABCA12,ABI3,ABL1,ABRA,ACD,ACSL3,ADCY5,ADTRP,AFM,AGER,AGK,AIFM1,AIP,AKAIN1,AKAP11,AKAP3,AKAP4,AKIRIN2,ALS2,ANG,ANK1,ANK2,ANK3,ANKLE1,ANKRD13C,ANKS4B,AP1G2,AP3B1,AP3B2,AP3S2,AP4M1,APC,APLF,APPL2,ARF5,ARFIP1,ARFRP1,ARHGAP1,ARL3,ARRDC1,ASTN2,ATCAY,ATM,ATP2B4,ATP2C1,ATP2C2,ATP8B1,ATR,AUP1,AURKA,AURKB,B9D1,BAG4,BAG6,BARD1,BBS1,BBS2,BBS4,BBS9,BCAP29,BCAP31,BCL3,BCL6,BID,BIN3,BMPER,BORA,BRCA2,B…
GO:0030317	flagellated sperm motility	1.68465e-05	1.68465e-05	1	AKAP4,ARMC2,ASH1L,ATP2B4,BBS2,CABS1,CATSPER1,CATSPER2,CATSPER4,CCDC39,CCDC40,CCR6,CFAP157,CFAP206,CFAP221,CFAP251,CFAP43,CFAP44,CFAP45,CFAP52,CFAP54,CFAP65,CFAP69,DDX4,DNAAF11,DNAH5,DNAI1,DPCD,DRC7,DZIP1,ENKUR,GARIN2,GK2,IFT81,ING2,INPP5B,LDHC,LZTFL1,MEIG1,MNS1,ODAD3,PLTP,PRM3,PRSS55,ROPN1L,RSPH6A,SLC9C1,SORD,SPAG16,SPEF2,TAC4,TACR1,TACR2,TBC1D21,TCTE1,TEKT1,TEKT2,TEKT3,TMF1,TPPP2,TSSK4,TTC12,TTL…
GO:0097722	sperm motility	1.68465e-05	1.68465e-05	1	AKAP4,ARMC2,ASH1L,ATP2B4,BBS2,CABS1,CATSPER1,CATSPER2,CATSPER4,CCDC39,CCDC40,CCR6,CFAP157,CFAP206,CFAP221,CFAP251,CFAP43,CFAP44,CFAP45,CFAP52,CFAP54,CFAP65,CFAP69,DDX4,DNAAF11,DNAH5,DNAI1,DPCD,DRC7,DZIP1,ENKUR,GARIN2,GK2,IFT81,ING2,INPP5B,LDHC,LZTFL1,MEIG1,MNS1,ODAD3,PLTP,PRM3,PRSS55,ROPN1L,RSPH6A,SLC9C1,SORD,SPAG16,SPEF2,TAC4,TACR1,TACR2,TBC1D21,TCTE1,TEKT1,TEKT2,TEKT3,TMF1,TPPP2,TSSK4,TTC12,TTL…
GO:0006954	inflammatory response	1.86927e-05	1.86927e-05	1	ABCD2,ABI3BP,ACKR1,ACVR1,ADAM8,ADAMTS12,ADCY7,ADORA1,AFAP1L2,AGER,AGTR2,AHR,AHSG,ALOX5AP,ANKRD42,AP3B1,APP,APPL2,ASH1L,AXL,BCL6,BMP6,BPGM,BRCC3,BTK,C1QA,C5,C5AR1,CARD8,CCL24,CCN3,CCR1,CCR3,CD276,CD36,CELA1,CHI3L1,CHIA,CLEC7A,CLOCK,CLU,CPTP,CTSC,CUEDC2,CX3CL1,CXCR6,DAGLA,DAGLB,DHX33,DNASE1,DNASE1L3,DUOXA1,DUOXA2,ECM1,EIF2AK1,EIF2AK2,ELANE,ELF3,ELF4,ENPP3,EPHA2,EPHB6,ETS1,EXTL3,F12,F2,F3,FANCD2,FBX…
GO:0006869	lipid transport	1.88592e-05	1.88592e-05	1	ABCA12,ABCA5,ABCA8,ABCB1,ABCB11,ABCB4,ABCC1,ABCC11,ABCC2,ABCG5,ABCG8,ACE,ACSL1,ACSL3,ANO7,APOA2,APOB,APOC3,APOM,ARV1,ATP10A,ATP10D,ATP11A,ATP11C,ATP8A1,ATP8A2,ATP8B1,ATP8B4,ATP9A,ATP9B,AVPR1B,BDKRB2,BLTP3B,CD36,CEL,CFTR,CLN3,CPTP,CRHR1,CROT,CRY2,DRD2,DRD3,EEPD1,EGF,ESYT1,ESYT2,FABP2,FIS1,FURIN,GALR1,GDF9,GHRL,GRAMD1A,GRAMD1B,INHBA,ITGB3,KCNN4,LBP,LCAT,LDLR,LIMA1,LIPA,LIPC,LRAT,LRP10,LYPLA1,MFSD2A…
GO:0050878	regulation of body fluid levels	2.28331e-05	2.28331e-05	1	ADAMTS18,ADORA1,ADRA2B,ADTRP,AKAP11,AKR1B1,ALOX12,ALOX12B,AP3B1,APOH,AQP1,AQP5,ATP6V1B1,ATP7B,AXL,BPIFA1,CD36,CEL,CELSR2,CFTR,CHRM1,COPA,CORO2B,CPB2,CTSG,DMTN,DRD2,DTNBP1,EMILIN2,EMP2,EXT2,F10,F11,F12,F13B,F2,F3,F5,F7,F9,FBLN1,FGG,FUNDC2,FZD6,GAS6,GHRHR,GPAT4,HEG1,HNF4A,HPS4,HPS5,HPSE,HRG,HTR4,IL6,INPP5K,ITGB3,JAK2,KCNN4,KLKB1,KNG1,MED1,MERTK,MLLT6,MMRN1,NME1,NPR3,NR1H2,NR1H3,OAS2,P2RY12,PDGFB,PD…
GO:0008104	protein localization	2.66437e-05	2.66437e-05	1	AAK1,ABCA12,ABI3,ABL1,ABRA,ACD,ACSL3,ADCY5,ADTRP,AFM,AGER,AGK,AIFM1,AIP,AKAIN1,AKAP11,AKAP3,AKAP4,AKIRIN2,ALS2,ANG,ANK1,ANK2,ANK3,ANKLE1,ANKRD13C,ANKS4B,AP1G2,AP3B1,AP3B2,AP3S2,AP4M1,APC,APLF,APPL2,ARF5,ARFIP1,ARFRP1,ARHGAP1,ARL3,ARRDC1,ASTN2,ATCAY,ATP2B4,ATP2C1,ATP2C2,ATP8B1,ATR,AUP1,AURKA,AURKB,B9D1,BAG4,BAG6,BARD1,BBS1,BBS2,BBS4,BBS9,BCAP29,BCAP31,BCL3,BCL6,BID,BIN3,BMPER,BORA,BRCA2,BUB1B,C11O…
GO:0022412	cellular process involved in reproduction in multicellular organism	3.15431e-05	3.15431e-05	1	ACTL7A,ACVR1,ADAD1,AFF4,AKAP4,ARMC2,ASPM,ASZ1,ATM,AURKA,AXIN1,BBS2,BBS4,BRCA2,BRDT,BRIP1,BTBD18,C11ORF94,CATSPER4,CCDC62,CCNB1IP1,CCNB2,CCR6,CDYL,CEP57,CFAP157,CFAP206,CFAP221,CFAP43,CFAP44,CFAP54,CFAP65,CFAP69,CFTR,DCAF13,DLD,DMRTC2,DRC7,DZIP1,EHMT2,EPC1,ERCC1,FANCC,FBXO5,FOXJ3,FSHR,GALNTL5,GARIN1A,GDF9,GK2,HORMAD1,HSF2BP,IFT81,IHO1,ING2,INHBA,ITGB1,IZUMO1,IZUMO1R,KASH5,KDM3A,KIT,KLHL10,LGR5,LLC…
GO:0002449	lymphocyte mediated immunity	3.30624e-05	3.30624e-05	1	AGER,AHR,ARRB2,BCL3,BCL6,BTK,C1QA,C1QC,C1S,C4BPA,C4BPB,C5,C7,C8A,C8B,CD160,CD19,CD2,CD226,CD80,CD96,CEBPG,CFB,CLCF1,CLEC12B,CLEC4G,CORO1A,CRTAM,CTSC,DENND1B,EBAG9,EMP2,EPHB6,ERCC1,EXO1,EXOSC3,FBXO38,FCGR1A,FOXP3,HAVCR2,HFE,HLA-DRA,HMCES,HPX,IFNB1,IL12B,IL18R1,IL18RAP,IL1B,IL1R1,IL20RB,IL7R,IL9,INPP5D,KIF5B,KLRD1,KLRK1,LAMP1,LIG4,LYST,MSH2,MYO1G,NBN,NCKAP1L,NOD2,P2RX7,PARP3,PAXIP1,PIK3R6,PLEKHM2,P…
GO:0048699	generation of neurons	3.42863e-05	3.42863e-05	1	ABITRAM,ABL1,ABL2,ACAP3,ACP4,ADARB1,ADGRF1,ADGRG1,ADNP,ADRA2B,AFG3L2,AGER,AGTPBP1,ALKBH1,ALS2,ANKRD27,APP,ARHGEF28,ARL3,ASPM,ASTN1,ASTN2,ATCAY,ATP8B1,ATXN10,AURKA,AVIL,AXL,BAIAP2,BARHL1,BARHL2,BBS1,BBS4,BCL6,BIN1,BMP6,BMPR2,BRINP3,C1QA,C21ORF91,CABP4,CAMK1,CAMK2B,CAMSAP1,CAMSAP2,CD3E,CDH4,CDHR1,CDK16,CDK5,CDK5RAP2,CDON,CECR2,CELSR1,CELSR2,CEND1,CEP85L,CHL1,CLN8,CLRN1,CLRN2,CNTF,CNTN1,CNTN2,CNTNAP…
GO:0051726	regulation of cell cycle	3.49399e-05	3.49399e-05	1	ABL1,ABRAXAS1,ACTR5,ACVR1,ADARB1,AFAP1L2,AHCTF1,AIF1,ANKRD53,APC,APP,APPL2,ASNS,ASPM,ATM,ATP2B4,ATR,ATRX,AURKB,BABAM1,BAK1,BAP1,BBS4,BID,BIN1,BIRC2,BLM,BORA,BRCA2,BRCC3,BRD8,BRINP3,BTG4,BTRC,BUB1,BUB1B,C6ORF89,CABLES2,CASP2,CCNF,CCP110,CCPG1,CDC20,CDC25C,CDC5L,CDC7,CDC73,CDCA5,CDK5,CDK5RAP1,CDK5RAP2,CDK5RAP3,CENATAC,CENPE,CENPF,CEP250,CEP295,CEP85,CEP97,CHEK2,CHFR,CHMP4A,CHMP4C,CHMP7,CIT,CLOCK,CL…
GO:0002460	adaptive immune response based on somatic recombination of immune receptors built from immunoglobulin superfamily domains	3.50006e-05	3.50006e-05	1	AGER,AHR,BACH2,BCL3,BCL6,BTK,C1QA,C1QC,C1S,C4BPA,C4BPB,C5,C7,C8A,C8B,CD19,CD226,CD274,CD80,CFB,CLCF1,CLEC4G,CLEC6A,CTSC,DENND1B,EBAG9,EMP2,ENTPD7,EPHB6,ERCC1,EXO1,EXOSC3,FBXO38,FCGR1A,FOXP3,HAVCR2,HFE,HLA-DRA,HMCES,HPX,IFNB1,IL12B,IL18BP,IL18R1,IL1B,IL1R1,IL1RL1,IL20RB,IL23R,IL27,IL6,IL7R,IL9,INPP5D,KLHL6,KLRD1,LIG4,LOXL3,LY9,MSH2,MTOR,MYO1G,NBN,NCKAP1L,NLRP10,NOD2,P2RX7,PARP3,PAXIP1,PHB1,PMS2,RA…
GO:0001818	negative regulation of cytokine production	3.52558e-05	3.52558e-05	1	ABCD2,ADCY7,AGER,AKAP8,APOA2,APPL2,ARRB2,ATG12,ATP2B1,AXL,BCL3,BCL6,BTK,CARD8,CD274,CD276,CD2AP,CD83,CD84,CD96,CDH3,CLEC4A,CPTP,CUEDC2,CX3CL1,DDX56,DHX58,DICER1,DLL1,ELANE,ELF4,EPHA2,EPX,ERBIN,F2,FOXP3,FURIN,GAS6,GBA1,GBP1,GHRL,GHSR,GIT1,GPATCH3,GPNMB,HAVCR2,HDAC9,HFE,HGF,HOMER2,IFNB1,IL12B,IL1R2,IL1RL1,IL20RB,IL23R,INPP5D,IRAK3,LBP,LGR4,LRRC32,MAPKBP1,MEFV,MERTK,MMP8,MUL1,NAV3,NCKAP1L,NDRG2,NFKB…
GO:1902533	positive regulation of intracellular signal transduction	3.66842e-05	3.66842e-05	1	ABL1,ABRA,ACKR3,ACTN4,ADAM8,ADGRG1,ADRA1A,ADRA2B,ADRB2,AGER,AKAP12,ALOX12B,APP,ARHGAP8,ARRB2,ARRDC3,ATM,ATR,AVPI1,AVPR1B,AXIN1,AXL,BAG4,BCAP31,BCAR3,BCLAF1,BID,BIRC2,BIRC7,BMP6,BMPER,BMPR2,BOK,C5AR1,CALCR,CARD11,CARTPT,CASS4,CCDC22,CCR1,CD27,CD36,CD3E,CD4,CD40,CDH13,CDK5RAP3,CDON,CHI3L1,CHUK,CLEC4D,CLEC6A,CORO7,CSF1R,CSF3,CSPG4,CTNS,CX3CL1,DAB2,DAB2IP,DDX1,DDX21,DGKI,DHX33,DHX36,DNM1L,DOK4,DYNC1L…
GO:0006508	proteolysis	4.00639e-05	4.00639e-05	1	A2ML1,ACE,ACE2,ACP4,ACR,ADAM11,ADAM12,ADAM15,ADAM18,ADAM19,ADAM2,ADAM22,ADAM23,ADAM28,ADAM29,ADAM32,ADAM33,ADAM8,ADAMDEC1,ADAMTS12,ADAMTS14,ADAMTS17,ADAMTS18,ADAMTS19,ADAMTS2,ADAMTS20,ADGB,AFG3L2,AGBL1,AGBL2,AGBL3,AGBL4,AGBL5,AGER,AGTPBP1,AIFM1,AKIRIN2,AMZ2,ANGPTL8,ANKZF1,ANPEP,AOPEP,APAF1,APOH,AQP1,ARAF,ARRB2,ARRDC1,ASB2,ASCC3,ASPH,ASPRV1,ASTL,ATE1,ATXN7,ATXN7L3,AUP1,AURKA,AURKAIP1,AXIN1,BAG6,BA…
GO:0032774	RNA biosynthetic process	4.20623e-05	4.20623e-05	1	ABHD14B,ABRA,ACTN4,ACTR5,ACVR1,ADAM8,ADGRF1,ADGRG3,ADNP,ADORA3,ADRB2,ADRM1,AFAP1L2,AFF3,AGER,AGO1,AGT,AHR,AHRR,AKIRIN2,ALX4,ANG,ANHX,ANKRD42,ANKRD49,ANXA3,AP3B1,APBB1,APP,ARID1A,ARID2,ARID3C,ARID4A,ARID5A,ARID5B,ARNT2,ARRB2,ASCC1,ASCL3,ASH1L,ASXL3,ATF4,ATF6,ATF7IP,ATG16L2,ATM,ATN1,ATP1B4,ATP2B4,ATP8B1,ATRX,ATXN1L,ATXN7,ATXN7L3,AURKB,AUTS2,AXIN1,BACH2,BANP,BAP1,BARHL1,BARHL2,BARX2,BCL3,BCL6,BCL6B,…
GO:0009628	response to abiotic stimulus	5.19163e-05	5.19163e-05	1	ABCB1,ABRAXAS1,ACAA2,ACTR5,ADAM8,ADRB2,AEN,AGER,AKR1B1,ALAS2,ANG,ANGPT4,ANKRD23,APP,APPL2,AQP1,AQP10,AQP5,ARNT2,ASIC1,ASIC3,ATG7,ATM,ATP2B4,ATP6AP1,ATR,AURKB,BABAM1,BAK1,BARD1,BCL3,BDKRB2,BLM,BRAT1,BRCA2,BRCC3,CABP4,CACNA1F,CACNA2D4,CASP2,CASP7,CASP9,CCDC115,CCDC66,CD40,CDK5,CHCHD2,CHEK2,CHI3L1,CHRNA4,CHRNA9,CHRNB2,CLK2,CLN3,CLOCK,CNTNAP2,COL11A1,COL3A1,CPT1B,CRADD,CRB1,CREBBP,CRNN,CRTC1,CRY2,CTN…
GO:0030162	regulation of proteolysis	5.24866e-05	5.24866e-05	1	A2ML1,ACP4,ADAM8,AGER,AGTPBP1,AIFM1,ANGPTL8,APAF1,AQP1,ARAF,ASPH,ASTL,AURKA,AURKAIP1,AXIN1,BAG6,BAK1,BCAP31,BID,BIN1,BOK,BTRC,C2CD3,CARD8,CASP9,CAST,CCDC22,CDK5,CHFR,CLEC7A,CLN3,CLU,CNTN2,COL4A3,COMMD1,CRADD,CRB2,CSNK1E,CTSB,CTSH,CYFIP2,DAB2,DAB2IP,DAP,DDRGK1,DHCR24,DLC1,DNAAF4,ECM1,ECSCR,EFNA1,EGF,ENO1,EPHA4,F12,F2,F3,FAS,FBXW7,FETUB,FGFR4,FIS1,FNIP1,FURIN,GAS6,GBA1,GPLD1,GRAMD4,GRN,GSN,HFE,HGF,…
GO:0010948	negative regulation of cell cycle process	5.44592e-05	5.44592e-05	1	ABRAXAS1,ACVR1,APC,ATM,ATR,ATRX,BABAM1,BLM,BRCC3,BUB1,BUB1B,CASP2,CCNF,CDC5L,CDC73,CDK5RAP2,CDK5RAP3,CENATAC,CHEK2,CHFR,CHMP4C,CLOCK,CLSPN,CRADD,CTDSP1,CTDSPL,DAB2IP,DCUN1D3,DDX39B,DNA2,DTX3L,DYNC1LI1,E2F1,E2F7,E2F8,EIF2AK4,ERCC6,ETAA1,FAM107A,FBXO43,FBXO5,FBXO7,FZR1,GEN1,GPNMB,GPR15LG,HINFP,HORMAD1,INHBA,INTS3,INTS7,JADE1,KANK2,KNTC1,LCMT1,MAD2L1BP,MDM1,MDM2,METTL13,MOS,MRE11,MSH2,MTBP,NAA10,NAE…
GO:0010556	regulation of macromolecule biosynthetic process	8.6928e-05	8.6928e-05	1	A1CF,AARS1,ABCB10,ABCD2,ABHD14B,ABL1,ABRA,ACACB,ACD,ACE,ACO1,ACOT8,ACP4,ACTN4,ACTR5,ACVR1,ADAM19,ADAM8,ADCY7,ADGRF1,ADGRG3,ADNP,ADORA3,ADRB2,ADTRP,AFAP1L2,AFF1,AFF2,AFF3,AFF4,AGER,AGO1,AGPAT2,AGT,AHR,AHRR,AIF1,AKAP8,AKIRIN2,ALKBH1,ALOX12B,ALPK2,ALX4,ANGPTL8,ANHX,ANK2,ANKRD42,ANKRD49,ANXA3,ANXA7,AP3B1,APBA2,APBB1,APOA2,APP,APPL2,ARID1A,ARID2,ARID3C,ARID4A,ARID5A,ARID5B,ARNT2,ARRB2,ASCC1,ASCL3,ASH1…
GO:1901988	negative regulation of cell cycle phase transition	9.13203e-05	9.13203e-05	1	ABRAXAS1,ACVR1,APC,ATM,ATR,BABAM1,BLM,BRCC3,BUB1,BUB1B,CASP2,CDC5L,CDC73,CDK5RAP2,CDK5RAP3,CHEK2,CHFR,CHMP4C,CLOCK,CLSPN,CRADD,CTDSP1,CTDSPL,DCUN1D3,DDX39B,DNA2,DTX3L,DYNC1LI1,E2F1,E2F7,EIF2AK4,ERCC6,ETAA1,FAM107A,FBXO5,FBXO7,FZR1,GEN1,GPNMB,GPR15LG,HINFP,HORMAD1,INHBA,INTS3,INTS7,JADE1,KANK2,KNTC1,LCMT1,MAD2L1BP,MDM2,METTL13,MOS,MRE11,MSH2,NAE1,NBN,NDC80,NEK11,NSUN2,OVOL1,PARP9,PIDD1,PINX1,PLK1,…
GO:0043068	positive regulation of programmed cell death	9.39922e-05	9.39922e-05	1	ABL1,ADAM8,ADAMTSL4,AGT,AGTR2,AIFM1,AIFM2,APAF1,APBB1,APC,ATF4,ATF6,ATG7,ATM,ATP2A2,BAK1,BARD1,BCAP31,BCL6,BCLAF1,BID,BIN1,BOK,BRMS1,CALHM2,CAPN10,CARM1,CASP2,CASP3,CASP6,CASP9,CD160,CD274,CD40,CLEC7A,CLU,CRADD,CSRNP3,CTNNA1,CTNNBL1,CTSC,DAB2IP,DCUN1D3,DEDD2,DFFA,DKKL1,DLC1,DNM1L,E2F1,ECSCR,ECT2,EMILIN2,FAP,FAS,FBH1,FBXW7,FIS1,FLCN,FNIP1,GADD45B,GBP1,GPLD1,GRIN2A,GSDME,GSN,GZMA,HMOX1,HRG,HTATIP2,…
GO:0032103	positive regulation of response to external stimulus	9.78245e-05	9.78245e-05	1	ACOD1,ADAM8,AGER,AIF1,AKIRIN2,AP3B1,APOH,APP,APPL2,ARRB2,BMP6,BMPR2,BPIFB1,BRCC3,BTK,C3AR1,C5AR1,CARD8,CASP6,CCL24,CCL26,CCR1,CD14,CD160,CD180,CD226,CD300LF,CD36,CDH13,CLEC6A,CLOCK,CMKLR1,COLEC12,CPTP,CREB3,CRTAM,CSF1R,CTSC,CX3CL1,CXCL8,DAB2IP,DAPK2,DDX60,DHX33,DHX58,DNM1L,DSCAM,EDN2,EIF2AK2,EMILIN1,EMILIN2,EPG5,ERBIN,ETS1,F7,FBXL2,FCRL3,FFAR2,FGFR1,GAS6,GHRL,GHSR,GPATCH3,GPR108,GPSM3,GRAMD4,HAVC…
GO:0005737	cytoplasm	1.0939e-119	1.0939e-119	1	A1CF,AAAS,AAMP,AANAT,AARS1,AARS2,AASS,ABCA12,ABCA5,ABCA6,ABCA8,ABCB1,ABCB10,ABCB4,ABCB6,ABCB7,ABCB8,ABCB9,ABCD2,ABCD4,ABCF1,ABHD10,ABHD14B,ABHD6,ABI3,ABL1,ABLIM1,ABRA,ACAA1,ACAA2,ACACA,ACACB,ACAD11,ACADS,ACAP3,ACAT1,ACAT2,ACBD3,ACBD5,ACE,ACE2,ACIN1,ACKR3,ACMSD,ACO1,ACO2,ACOT12,ACOT7,ACOT8,ACOX1,ACOX2,ACOXL,ACP1,ACP2,ACP6,ACR,ACSBG1,ACSBG2,ACSL1,ACSL3,ACSL5,ACSM1,ACSM3,ACSS1,ACSS2,ACSS3,ACTL7A,ACT…
GO:0005829	cytosol	2.1965e-40	2.1965e-40	1	AAAS,AAMP,AANAT,AARS1,ABCA12,ABCB4,ABCB6,ABCF1,ABHD10,ABHD14B,ABL1,ACACA,ACIN1,ACMSD,ACO1,ACOT12,ACOT7,ACOX2,ACP1,ACSBG2,ACSS2,ADARB1,ADCY9,ADGRD1,ADGRG2,ADH4,ADRA1A,ADRA2B,ADRM1,AFAP1,AFAP1L2,AFF3,AFTPH,AGBL2,AGBL5,AGL,AGO1,AGTPBP1,AHCY,AHCYL2,AHR,AHSA1,AIF1,AIFM1,AIFM2,AIP,AK1,AK5,AKAIN1,AKAP11,AKAP12,AKR1A1,AKR1B1,AKR1D1,ALAS1,ALDH1A1,ALDH1B1,ALDH3B1,ALDH4A1,ALKBH8,ALOX12,ALOX12B,ALS2,AMPD2,AN…
GO:0005654	nucleoplasm	9.732e-37	9.732e-37	1	A1CF,AAAS,ABCA6,ABCB4,ABCB6,ABCB8,ABCC6,ABHD14B,ABITRAM,ABL1,ABRAXAS1,ACADS,ACBD5,ACD,ACIN1,ACOT12,ACOT7,ACSL5,ADARB1,ADGRD1,ADH4,ADRA1A,ADRM1,AEN,AFF1,AFF2,AFF3,AFF4,AFTPH,AHCTF1,AK6,AKAP8,AKIRIN2,AKR1B1,ALAS1,ALDH1B1,ALDH1L2,ALKBH1,ALKBH2,ALKBH8,ALX4,ALYREF,AMER1,ANKLE1,ANKRD12,ANKRD23,ANKRD61,ANLN,ANXA11,API5,APLF,APRT,APTX,ARHGAP18,ARHGAP28,ARID1A,ARID1B,ARID2,ARID4A,ARID5A,ARL3,ARMC12,ARMC5,…
GO:0005856	cytoskeleton	2.14671e-27	2.14671e-27	1	AAAS,AAMP,ABL1,ABLIM1,ABRA,ACACA,ACADS,ACTN4,ADAM8,ADCY10,ADD1,AFAP1,AGBL2,AGBL4,AGBL5,AHI1,AIF1,AIF1L,AK1,AK5,AK6,AK8,AKAP9,ALDOA,ALMS1,ALS2,ANAPC7,ANG,ANK1,ANK2,ANKRD23,ANKRD26,ANKRD53,ANLN,ANXA11,APC,APP,ARHGAP18,ARHGAP21,ARHGAP32,ARHGEF10,ARL3,ARMC9,ARPC1B,ARPC2,ASPM,ATF4,ATG14,ATM,ATP12A,ATXN7,AUNIP,AURKA,AURKB,AURKC,AVIL,AXIN1,AXL,B9D1,BAIAP2,BAIAP2L1,BARX2,BBS1,BBS2,BBS4,BBS9,BCAR1,BCAS2,B…
GO:0120025	plasma membrane bounded cell projection	9.82355e-27	9.82355e-27	1	ABI3,ABITRAM,ABLIM1,ABR,ACAP3,ACE2,ACP3,ACTL7A,ADCY10,ADCY5,ADGRG1,ADORA1,AGBL2,AGBL4,AHCYL2,AHI1,AIF1,AK1,AK8,AKAP3,AKAP4,ALS2,ANK3,ANKRD27,ANKS4B,ANKS6,ANLN,AP3S2,APBB1,APC,APP,APPL2,AQP1,AQP5,ARHGAP18,ARHGAP31,ARHGEF15,ARL3,ARMC9,ARPC2,ARR3,ASAP3,ATCAY,ATF4,ATG14,ATP1A1,ATP2B4,ATP6V0A4,ATP6V1B1,ATP6V1B2,ATP8B1,ATXN10,AURKA,AVIL,AZIN2,B9D1,BAIAP2,BBS1,BBS2,BBS4,BBS9,BCAR1,BIN1,BMPR2,BVES,C11ORF…
GO:0042995	cell projection	1.42797e-26	1.42797e-26	1	ABI3,ABITRAM,ABLIM1,ABR,ACAP3,ACE2,ACP3,ACTL7A,ADCY10,ADCY5,ADGRG1,ADORA1,AGBL2,AGBL4,AHCYL2,AHI1,AIF1,AK1,AK8,AKAP3,AKAP4,ALS2,ANK3,ANKRD27,ANKS4B,ANKS6,ANLN,AP3S2,APBB1,APC,APP,APPL2,AQP1,AQP5,ARHGAP18,ARHGAP31,ARHGEF15,ARL3,ARMC9,ARPC2,ARR3,ASAP3,ATCAY,ATF4,ATG14,ATP1A1,ATP2B4,ATP6V0A4,ATP6V1B1,ATP6V1B2,ATP8B1,ATXN10,AURKA,AVIL,AZIN2,B9D1,BAIAP2,BBS1,BBS2,BBS4,BBS9,BCAR1,BIN1,BMPR2,BVES,C11ORF…
GO:0016020	membrane	2.41256e-25	2.41256e-25	1	A4GALT,AAAS,AADACL2,AADACL3,AADACL4,ABCA10,ABCA12,ABCA5,ABCA6,ABCA8,ABCA9,ABCB1,ABCB10,ABCB11,ABCB4,ABCB5,ABCB6,ABCB7,ABCB8,ABCB9,ABCC1,ABCC10,ABCC11,ABCC12,ABCC2,ABCC5,ABCC6,ABCD2,ABCD4,ABCG5,ABCG8,ABHD14A,ABHD6,ABL1,ABRA,ACAD11,ACAP3,ACBD3,ACE,ACE2,ACIN1,ACKR1,ACKR3,ACMSD,ACOX1,ACP1,ACP2,ACP3,ACSBG1,ACSL1,ACSL5,ACSS1,ACVR1,ADAM11,ADAM2,ADAM23,ADAM28,ADAM32,ADAM8,ADCY10,ADCY2,ADCY3,ADCY5,ADCY6,A…
GO:0071944	cell periphery	4.70838e-25	4.70838e-25	1	ABCA12,ABCA6,ABCA8,ABCB1,ABCB11,ABCB4,ABCB5,ABCB6,ABCC1,ABCC10,ABCC11,ABCC2,ABCC5,ABCC6,ABCG5,ABCG8,ABHD6,ABI3BP,ABL1,ABRA,ACE,ACE2,ACIN1,ACKR3,ACP1,ACP3,ACSBG1,ACSL5,ACVR1,ADAM11,ADAM23,ADAM28,ADAM8,ADAMTS2,ADAMTSL2,ADAMTSL4,ADCY10,ADCY2,ADCY3,ADCY5,ADCY6,ADCY7,ADCY9,ADD1,ADGRB3,ADGRD1,ADGRE1,ADGRE3,ADGRE5,ADGRF1,ADGRG2,ADGRG3,ADGRG6,ADGRL2,ADIPOR1,ADORA1,ADORA3,ADRA1A,ADRA2B,ADRB2,ADRM1,ADTRP,A…
GO:0012505	endomembrane system	2.70147e-24	2.70147e-24	1	AAAS,ABCA12,ABCA5,ABCA6,ABCA8,ABCB6,ABCB9,ABCD4,ABHD6,ACAP3,ACAT1,ACBD3,ACE,ACKR3,ACO1,ACR,ACSBG1,ACSL1,ACSL3,ACSL5,ACTL7A,ADAM8,ADRA1A,ADRB2,AEN,AFTPH,AGBL4,AGMO,AGPAT2,AHCTF1,AHSG,AKAP3,AKAP6,AKAP9,ALB,ALG3,ALKBH1,ALOX5AP,ALS2,ANGPTL3,ANKLE2,ANKRD13C,ANKRD13D,ANKRD27,ANKS4B,ANXA11,ANXA3,ANXA7,AP1G2,AP4M1,AP5M1,APBB1,APC,APLP2,APOB,APP,APPL2,AQP1,AQP5,AQP8,ARF5,ARFIP1,ARFRP1,ARHGAP1,ARHGAP21,ARL…
GO:0005886	plasma membrane	1.15055e-20	1.15055e-20	1	ABCA12,ABCA6,ABCA8,ABCB1,ABCB11,ABCB4,ABCB5,ABCB6,ABCC1,ABCC10,ABCC11,ABCC2,ABCC5,ABCC6,ABCG5,ABCG8,ABHD6,ABL1,ABRA,ACE,ACE2,ACIN1,ACKR3,ACP1,ACP3,ACSBG1,ACSL5,ACVR1,ADAM11,ADAM23,ADAM28,ADAM8,ADCY10,ADCY2,ADCY3,ADCY5,ADCY6,ADCY7,ADCY9,ADD1,ADGRB3,ADGRD1,ADGRE1,ADGRE3,ADGRE5,ADGRF1,ADGRG2,ADGRG3,ADGRG6,ADGRL2,ADIPOR1,ADORA1,ADORA3,ADRA1A,ADRA2B,ADRB2,ADRM1,ADTRP,AFAP1L2,AGER,AIF1,AIFM2,AIP,AKAP11…
GO:0005929	cilium	1.35369e-20	1.35369e-20	1	ACE2,ACTL7A,ADCY10,ADCY5,AGBL2,AGBL4,AHI1,AK1,AK8,AKAP3,AKAP4,ANKS6,APP,ARL3,ARMC9,ARR3,ATG14,ATP1A1,ATP2B4,AURKA,B9D1,BBS1,BBS2,BBS4,BBS9,C11ORF1,C2CD3,CABS1,CALCR,CAPZB,CATSPER4,CATSPERG,CBY1,CC2D2A,CCDC170,CCDC178,CCDC181,CCDC39,CCDC40,CCDC61,CCDC66,CCDC68,CCDC88A,CCR6,CCT8,CDC45,CDHR1,CENPF,CEP126,CEP128,CEP162,CEP164,CEP170,CEP290,CEP41,CEP78,CEP89,CERKL,CFAP100,CFAP157,CFAP206,CFAP221,CFAP2…
GO:0015630	microtubule cytoskeleton	2.73231e-19	2.73231e-19	1	AAAS,AAMP,ACADS,ADCY10,AGBL2,AGBL4,AGBL5,AHI1,AK5,AK6,AKAP9,ALMS1,ALS2,ANAPC7,ANKRD26,ANKRD53,ANXA11,APC,APP,ARHGAP18,ARHGEF10,ARL3,ARMC9,ASPM,ATF4,ATM,ATXN7,AUNIP,AURKA,AURKB,AURKC,AXIN1,B9D1,BBS1,BBS2,BBS4,BBS9,BCAS2,BIRC7,BORA,BRCA2,BRCC3,BUB1B,C1ORF112,C2CD3,C2CD5,C7ORF31,C9ORF24,CAMSAP1,CAMSAP2,CAPG,CAPN6,CBY1,CCDC102B,CCDC112,CCDC13,CCDC14,CCDC170,CCDC178,CCDC181,CCDC22,CCDC38,CCDC61,CCDC66…
GO:0005815	microtubule organizing center	1.29671e-13	1.29671e-13	1	AAAS,ACADS,AGBL2,AGBL4,AHI1,AK5,AK6,AKAP9,ALMS1,ALS2,ANKRD26,APC,ARHGEF10,ARL3,ARMC9,ATF4,ATM,AUNIP,AURKA,B9D1,BBS1,BBS2,BBS4,BBS9,BCAS2,BIRC7,BRCA2,C2CD3,C2CD5,C7ORF31,CAMSAP2,CAPG,CBY1,CCDC102B,CCDC112,CCDC13,CCDC14,CCDC170,CCDC178,CCDC22,CCDC38,CCDC61,CCDC66,CCDC68,CCDC77,CCDC81,CCDC88A,CCHCR1,CCNB2,CCNF,CCNO,CCP110,CCT8,CD2AP,CD86,CDC42BPG,CDC45,CDK5RAP2,CDK5RAP3,CDKL2,CENATAC,CENPF,CENPU,CEP…
GO:0098590	plasma membrane region	3.44768e-13	3.44768e-13	1	ABCB1,ABCB11,ABCB4,ABCC1,ABCC10,ABCC11,ABCC2,ABCC5,ABCC6,ABCG5,ABCG8,ABHD6,ACE2,ACKR3,ADAM23,ADCY10,ADGRL2,ADRB2,ADTRP,AGER,AIF1,AKR1A1,ALPK2,ANK2,ANK3,ANKRD45,APC,APP,APPL2,AQP1,AQP5,AQP8,ARPC2,ATP12A,ATP1A1,ATP2B1,ATP4A,ATP6V0A4,ATP6V1B1,ATP6V1B2,ATP7A,ATP7B,ATP8B1,BBS1,BBS2,BBS4,BBS9,BMPR2,BSND,BVES,C2CD5,C5AR1,CA4,CASK,CAVIN4,CBLIF,CD36,CDH1,CDH13,CDH15,CDH16,CDH17,CDHR1,CDHR2,CFTR,CHRM1,CHRM…
GO:0009986	cell surface	5.86275e-13	5.86275e-13	1	AAMP,ABCB1,ABCB11,ABCC2,ACE,ACE2,ACKR3,ADAM15,ADAM8,ADGRF5,ADGRG6,ADRA2B,ADTRP,ANGPTL3,ANPEP,APMAP,APOH,APP,AREG,ART1,AXL,BMP10,BMPR2,CA4,CAPN5,CCR1,CCR6,CD14,CD163,CD19,CD2,CD22,CD226,CD27,CD274,CD276,CD36,CD38,CD3E,CD4,CD40,CD5,CD5L,CD83,CD93,CD99L2,CDH13,CDH17,CFTR,CLCN3,CLEC12B,CLEC17A,CLEC1B,CLEC2D,CLEC7A,CLEC9A,CLPTM1,CLSTN1,CLSTN2,CLSTN3,CLU,CNTN2,CNTNAP2,CORIN,CSF1R,CST8,CTSB,CTSK,CX3CL1,…
GO:0031982	vesicle	6.14709e-12	6.14709e-12	1	ABCA12,ABCA5,ABCB6,ABHD6,ACAP3,ACE,ACKR3,ACP3,ACR,ACTL7A,ACY1,ADAM15,ADAM8,ADGRF5,ADRB2,AFTPH,AKAP3,ALB,ALDOA,ALS2,ANGPTL3,ANKRD13D,ANKRD27,ANPEP,ANXA11,ANXA3,ANXA7,AOC1,AP1G2,AP3S2,AP5M1,APP,APPL2,AQP1,AQP5,AQP8,ARHGAP1,ARPC2,ARRB2,ARRDC1,ARRDC2,ARRDC3,ASTL,ASTN2,ATG14,ATM,ATP11A,ATP2B1,ATP2C2,ATP6V0A4,ATP7A,ATP7B,ATP8A1,ATP9A,AXIN1,AZIN2,BAG6,BAIAP2L2,BDKRB2,BIN1,BLTP3B,BOK,BRCA2,BTK,C17ORF75,C…
GO:0045177	apical part of cell	8.90016e-12	8.90016e-12	1	ABCB1,ABCB11,ABCB4,ABCC1,ABCC11,ABCC2,ABCC5,ABCG5,ABCG8,ACE2,ACVR1,ADCY10,ADGRF5,ADRB2,AGER,AKR1A1,APP,AQP1,AQP5,AQP8,ATP12A,ATP1A1,ATP4A,ATP6V0A4,ATP6V1B1,ATP6V1B2,ATP8B1,BYSL,C5AR1,CA2,CA4,CBLIF,CD36,CDHR2,CFTR,CHL1,CLDND1,CNTFR,CRB1,CRB2,CUBN,DLL1,DNAAF11,DPP4,DUOXA2,DYNC2H1,DYNC2LI1,EMP2,ENPEP,EPB41L4B,ERBB3,EXOC1,FAP,FAT1,FZD6,GPR143,HFE,HOMER2,HYAL2,IQGAP1,ITGB3,KCNE1,KCNMA1,LDLR,LGMN,LMO7,…
GO:0110165	cellular anatomical entity	2.41739e-11	2.41739e-11	1	A1CF,A2M,A2ML1,A4GALT,AAAS,AADACL2,AADACL3,AADACL4,AAMP,AANAT,AARS1,AARS2,AASS,ABCA10,ABCA12,ABCA5,ABCA6,ABCA8,ABCA9,ABCB1,ABCB10,ABCB11,ABCB4,ABCB5,ABCB6,ABCB7,ABCB8,ABCB9,ABCC1,ABCC10,ABCC11,ABCC12,ABCC2,ABCC5,ABCC6,ABCD2,ABCD4,ABCF1,ABCG5,ABCG8,ABHD10,ABHD14A,ABHD14B,ABHD6,ABI3,ABI3BP,ABITRAM,ABL1,ABLIM1,ABR,ABRA,ABRAXAS1,ACAA1,ACAA2,ACACA,ACACB,ACAD11,ACADS,ACAP3,ACAT1,ACAT2,ACBD3,ACBD5,ACD,A…
RSS4,TMPRSS5,TMPRSS6,TMPRSS7,TMTC1,TMTC3,TMTC4,TMX1,TMX2,TNC,TNF,TNFAIP2,TNFAIP3,TNFAIP8L2,TNFRSF11A,TNFRSF13B,TNFRSF25,TNFSF13,TNFSF14,TNFSF15,TNFSF8,TNIP1,TNIP2,TNK1,TNK2,TNKS,TNN,TNNI3K,TNNT1,TNP2,TNR,TNS1,TNS4,TOM1,TOM1L1,TOMM22,TONSL,TOP2A,TOP2B,TOP3A,TOPBP1,TOPORS,TOR1A,TOR1AIP1,TOR1AIP2,TOR1B,TOR2A,TOR3A,TOX,TOX2,TOX4,TP53,TP53BP1,TP53BP2,TP53INP1,TP53INP2,TP53RK,TP53TG5,TP73,TPCN1,TPCN2,T…
GO:0097708	intracellular vesicle	2.04049e-10	2.04049e-10	1	ABCA12,ABCA5,ABCB6,ABHD6,ACAP3,ACE,ACKR3,ACR,ACTL7A,ADAM8,ADGRF5,ADRB2,AFTPH,AKAP3,ALS2,ANGPTL3,ANKRD13D,ANKRD27,ANXA11,ANXA3,ANXA7,AP1G2,AP3S2,AP5M1,APP,APPL2,AQP5,AQP8,ARHGAP1,ARPC2,ARRB2,ARRDC1,ARRDC2,ARRDC3,ASTL,ASTN2,ATG14,ATM,ATP11A,ATP2B1,ATP2C2,ATP6V0A4,ATP7A,ATP7B,ATP8A1,ATP9A,AXIN1,AZIN2,BDKRB2,BLTP3B,BOK,BRCA2,BTK,C17ORF75,C2CD5,CA4,CABS1,CALCR,CALCRL,CAMP,CAPN11,CARMIL1,CARMIL2,CARTPT…
GO:0031410	cytoplasmic vesicle	2.33575e-10	2.33575e-10	1	ABCA12,ABCA5,ABCB6,ABHD6,ACAP3,ACE,ACKR3,ACR,ACTL7A,ADAM8,ADGRF5,ADRB2,AFTPH,AKAP3,ALS2,ANGPTL3,ANKRD13D,ANKRD27,ANXA11,ANXA3,ANXA7,AP1G2,AP3S2,AP5M1,APP,APPL2,AQP5,ARHGAP1,ARPC2,ARRB2,ARRDC1,ARRDC2,ARRDC3,ASTL,ASTN2,ATG14,ATM,ATP11A,ATP2B1,ATP2C2,ATP6V0A4,ATP7A,ATP7B,ATP8A1,ATP9A,AXIN1,AZIN2,BDKRB2,BLTP3B,BOK,BRCA2,BTK,C17ORF75,C2CD5,CA4,CABS1,CALCR,CALCRL,CAMP,CAPN11,CARMIL1,CARMIL2,CARTPT,CATS…
GO:0005813	centrosome	2.50626e-10	2.50626e-10	1	AAAS,ACADS,AHI1,AK5,AK6,AKAP9,ALMS1,ALS2,ANKRD26,APC,ARHGEF10,ARL3,ATF4,ATM,AUNIP,AURKA,B9D1,BBS1,BBS4,BBS9,BCAS2,BIRC7,BRCA2,C2CD3,C2CD5,C7ORF31,CAMSAP2,CCDC112,CCDC13,CCDC14,CCDC22,CCDC38,CCDC61,CCDC66,CCDC77,CCDC81,CCNB2,CCNF,CCNO,CCP110,CCT8,CD2AP,CD86,CDC42BPG,CDC45,CDK5RAP2,CDK5RAP3,CDKL2,CENATAC,CENPF,CENPU,CEP112,CEP126,CEP128,CEP135,CEP152,CEP162,CEP164,CEP170,CEP250,CEP290,CEP295,CEP350…
GO:0005615	extracellular space	3.98041e-10	3.98041e-10	1	A2M,A2ML1,ABCB6,ACE,ACE2,ACP3,ACY1,ADAM15,ADNP,AFM,AFP,AGT,ALB,ALDOA,ANG,ANGPT2,ANGPT4,ANGPTL3,ANGPTL4,ANPEP,AOC1,APOA2,APOB,APOC3,APOH,APOM,APP,AQP1,AREG,AXL,AZGP1,BAG6,BMP10,BMP3,BMP6,BMPER,BPI,BPIFA1,BPIFA2,BPIFB1,BPIFC,BTC,C1QTNF6,C1RL,C3ORF33,C4BPA,C4BPB,C5,C6ORF58,C9,CA4,CA6,CAMP,CARTPT,CASP7,CBLIF,CCL22,CCL26,CCN5,CCN6,CD14,CD274,CD86,CDH13,CER1,CFP,CGA,CHI3L1,CHIA,CHIT1,CILP,CLIC1,CLU,CNT…
GO:0030141	secretory granule	1.32206e-09	1.32206e-09	1	ABCA12,ACR,ACTL7A,ADAM8,ADRB2,AKAP3,ANXA11,ANXA3,ANXA7,ASTL,BRCA2,CA4,CABS1,CALCR,CAMP,CAPN11,CARTPT,CATSPER4,CCDC62,CFAP65,CFP,CHGA,CHGB,CLCA1,CLCN3,CRISP3,CTSG,CTSH,CYLC1,DBH,DENND4C,DKKL1,DLD,DPEP3,DYNLT4,ELANE,ENKUR,F5,FAM170B,FGG,FSTL4,GHRHR,GKN1,GNAI2,HEXA,HPS4,HYAL3,IQUB,KLK5,LTF,MMRN1,MPO,MROH2B,NAPSA,NCF2,NLRP5,OLFM4,PCSK1,PDYN,PLA1A,PLAT,PRSS37,PRSS55,PTPRN,RAB27A,RAB3A,RAB3D,RAB4B,RAB6…
GO:0016324	apical plasma membrane	2.40899e-09	2.40899e-09	1	ABCB1,ABCB11,ABCB4,ABCC1,ABCC11,ABCC2,ABCC5,ABCG5,ABCG8,ACE2,ADCY10,ADRB2,AGER,AKR1A1,AQP1,AQP5,AQP8,ATP12A,ATP1A1,ATP4A,ATP6V0A4,ATP6V1B1,ATP6V1B2,ATP8B1,CA4,CBLIF,CDHR2,CFTR,CLDND1,CNTFR,CRB2,CUBN,DLL1,DPP4,EMP2,ENPEP,ERBB3,EXOC1,FAT1,FZD6,GPR143,HYAL2,IQGAP1,ITGB3,KCNE1,KCNMA1,LMO7,LRP2,MARVELD2,MGAM,MYO1A,MYO7A,OSMR,OTOA,P2RX2,PFKM,PKHD1,PLD1,PLPP1,PTPRO,RAPGEF6,RHCG,SCNN1A,SHROOM4,SLC11A2,SL…
GO:0031514	motile cilium	1.425e-08	1.425e-08	1	ACTL7A,ADCY10,AK1,AK8,AKAP3,AKAP4,ATP1A1,ATP2B4,BBS1,BBS2,BBS4,CABS1,CAPZB,CATSPER4,CATSPERG,CCDC181,CCR6,CEP89,CFAP221,CFAP251,CFAP43,CFAP45,CFAP52,CFAP65,CFAP69,CFAP70,CST11,DCDC2C,DNAH10,DNAH17,DNAH5,DNAH8,DNAH9,DNAI1,DNAI2,DNAI4,DNAJB13,DNALI1,DRC1,DRC3,DYNC2H1,DYNC2LI1,DYNLT4,ENKUR,GARIN2,GAS8,GK2,GLI2,GSTM3,HYAL3,IFT172,IFT81,INTU,IQCD,IQUB,LDHC,MAK,MKKS,MNS1,MROH2B,NME8,NPHP1,PACRG,PFKM,PM…
GO:0005576	extracellular region	2.39789e-08	2.39789e-08	1	A2M,A2ML1,ABCB6,ABCC6,ACE,ACE2,ACP3,ACY1,ADAM15,ADAMTS14,ADAMTS2,ADAMTSL2,ADCK1,ADNP,AFM,AFP,AGGF1,AGT,ALB,ALDOA,ALPL,ANG,ANGPT2,ANGPT4,ANGPTL3,ANGPTL4,ANGPTL7,ANGPTL8,ANKH,ANOS1,ANPEP,AOC1,APOA2,APOB,APOC3,APOH,APOM,APP,AQP1,AREG,ARRDC1,ARSK,AXL,AZGP1,BAG6,BMP10,BMP3,BMP6,BMPER,BPI,BPIFA1,BPIFA2,BPIFB1,BPIFC,BTC,C1QA,C1QC,C1QL2,C1QTNF6,C1R,C1RL,C1S,C3ORF33,C4BPA,C4BPB,C5,C6ORF58,C7,C8A,C8B,C9,CA…
GO:0099503	secretory vesicle	4.31953e-08	4.31953e-08	1	ABCA12,ACR,ACTL7A,ADAM8,ADRB2,AKAP3,ANXA11,ANXA3,ANXA7,APP,ASTL,ATP2B1,BRCA2,CA4,CABS1,CALCR,CAMP,CAPN11,CARTPT,CATSPER4,CCDC62,CDK16,CFAP65,CFP,CHGA,CHGB,CLCA1,CLCN3,CLN3,COPS5,CRISP3,CTSG,CTSH,CYLC1,DBH,DENND4C,DKKL1,DLD,DPEP3,DTNBP1,DYNLT4,ELANE,ENKUR,F5,FAM170B,FGG,FSTL4,GHRHR,GKN1,GNAI2,GRIN2A,HEXA,HPS4,HYAL3,IQUB,KIRREL3,KLK5,LAMP1,LRRK2,LTF,MFF,MME,MMRN1,MPO,MROH2B,NAPSA,NCF2,NLRP5,OLFM4,P…
GO:0005930	axoneme	6.37486e-08	6.37486e-08	1	AK8,ARL3,ATG14,C11ORF1,CCDC39,CCDC40,CENPF,CEP162,CFAP206,CFAP43,CFAP45,CFAP52,CFAP70,DNAAF1,DNAH10,DNAH12,DNAH17,DNAH5,DNAH6,DNAH7,DNAH8,DNAH9,DNAI1,DNAI2,DNAI3,DNAI4,DNAJB13,DNALI1,DRC1,DRC3,DYNC2H1,DYNC2LI1,DYNLT4,FAM183A,GAS8,GLI1,GLI2,HYDIN,IFT140,IFT57,KIF17,MAK,MNS1,NME8,ODAD2,ODAD3,PIK3R4,PRKAR2A,RPGRIP1,RPGRIP1L,RSPH4A,RSPH6A,SAXO1,SPAG16,SPAG17,SPAG6,SPEF1,SSNA1,WDPCP,WDR35
GO:0097014	ciliary plasm	6.37486e-08	6.37486e-08	1	AK8,ARL3,ATG14,C11ORF1,CCDC39,CCDC40,CENPF,CEP162,CFAP206,CFAP43,CFAP45,CFAP52,CFAP70,DNAAF1,DNAH10,DNAH12,DNAH17,DNAH5,DNAH6,DNAH7,DNAH8,DNAH9,DNAI1,DNAI2,DNAI3,DNAI4,DNAJB13,DNALI1,DRC1,DRC3,DYNC2H1,DYNC2LI1,DYNLT4,FAM183A,GAS8,GLI1,GLI2,HYDIN,IFT140,IFT57,KIF17,MAK,MNS1,NME8,ODAD2,ODAD3,PIK3R4,PRKAR2A,RPGRIP1,RPGRIP1L,RSPH4A,RSPH6A,SAXO1,SPAG16,SPAG17,SPAG6,SPEF1,SSNA1,WDPCP,WDR35
GO:0070013	intracellular organelle lumen	1.62589e-07	1.62589e-07	1	A1CF,AAAS,ABCA6,ABCB4,ABCB6,ABCB8,ABCC6,ABHD14B,ABITRAM,ABL1,ABRAXAS1,ACACA,ACADS,ACBD5,ACD,ACIN1,ACO2,ACOT12,ACOT7,ACOT8,ACSL5,ACSM1,ACSM3,ACSS1,ACSS3,ACTR5,ADARB1,ADGRD1,ADH4,ADRA1A,ADRM1,AEN,AFF1,AFF2,AFF3,AFF4,AFTPH,AGER,AGK,AGTPBP1,AHCTF1,AIFM1,AK6,AKAP11,AKAP8,AKIRIN2,AKR1B1,ALAS1,ALAS2,ALDH1B1,ALDH1L2,ALKBH1,ALKBH2,ALKBH8,ALPL,ALX4,ALYREF,AMER1,ANG,ANKLE1,ANKRD12,ANKRD23,ANKRD61,ANLN,ANXA1…
GO:0043233	organelle lumen	1.62589e-07	1.62589e-07	1	A1CF,AAAS,ABCA6,ABCB4,ABCB6,ABCB8,ABCC6,ABHD14B,ABITRAM,ABL1,ABRAXAS1,ACACA,ACADS,ACBD5,ACD,ACIN1,ACO2,ACOT12,ACOT7,ACOT8,ACSL5,ACSM1,ACSM3,ACSS1,ACSS3,ACTR5,ADARB1,ADGRD1,ADH4,ADRA1A,ADRM1,AEN,AFF1,AFF2,AFF3,AFF4,AFTPH,AGER,AGK,AGTPBP1,AHCTF1,AIFM1,AK6,AKAP11,AKAP8,AKIRIN2,AKR1B1,ALAS1,ALAS2,ALDH1B1,ALDH1L2,ALKBH1,ALKBH2,ALKBH8,ALPL,ALX4,ALYREF,AMER1,ANG,ANKLE1,ANKRD12,ANKRD23,ANKRD61,ANLN,ANXA1…
GO:0031974	membrane-enclosed lumen	1.62589e-07	1.62589e-07	1	A1CF,AAAS,ABCA6,ABCB4,ABCB6,ABCB8,ABCC6,ABHD14B,ABITRAM,ABL1,ABRAXAS1,ACACA,ACADS,ACBD5,ACD,ACIN1,ACO2,ACOT12,ACOT7,ACOT8,ACSL5,ACSM1,ACSM3,ACSS1,ACSS3,ACTR5,ADARB1,ADGRD1,ADH4,ADRA1A,ADRM1,AEN,AFF1,AFF2,AFF3,AFF4,AFTPH,AGER,AGK,AGTPBP1,AHCTF1,AIFM1,AK6,AKAP11,AKAP8,AKIRIN2,AKR1B1,ALAS1,ALAS2,ALDH1B1,ALDH1L2,ALKBH1,ALKBH2,ALKBH8,ALPL,ALX4,ALYREF,AMER1,ANG,ANKLE1,ANKRD12,ANKRD23,ANKRD61,ANLN,ANXA1…
GO:0005783	endoplasmic reticulum	2.46107e-07	2.46107e-07	1	ABCA8,ABCB6,ABCB9,ABCD4,ACAT1,ACO1,ACSBG1,ACSL1,ACSL3,ACSL5,AGMO,AGPAT2,AKAP6,ALB,ALG3,ALKBH1,ALOX5AP,ANKLE2,ANKRD13C,ANKS4B,ANXA7,APBB1,APOB,APP,AQP5,AQP8,ARMC10,ARV1,ASB11,ASPH,ATF6,ATL2,ATP10A,ATP10D,ATP11A,ATP2A1,ATP2A2,ATP8A1,ATP8B1,AUP1,AWAT1,BAK1,BCAP29,BCAP31,BFAR,BNIP1,BOK,BSCL2,C11ORF94,CA4,CACNA1S,CALCRL,CALR3,CANX,CAST,CCDC115,CCDC3,CCDC88A,CD1C,CD3E,CDKAL1,CEMIP,CERS2,CERS3,CFTR,CGRR…
GO:0005694	chromosome	3.20946e-07	3.20946e-07	1	ACD,ACTR5,AFF4,AHCTF1,AKAP8,ALKBH1,ANAPC16,ANAPC7,ANG,APC,APLF,APTX,ARID1A,ARID1B,ARID2,ASF1B,ATM,ATRX,ATXN7L3,AUNIP,AURKB,AURKC,BCAS2,BCL6,BICRAL,BLM,BMS1,BRCA2,BRD8,BRD9,BRPF3,BUB1,BUB1B,BYSL,C17ORF49,C1ORF112,CALCOCO1,CARM1,CBX2,CCDC137,CCNB1IP1,CDC45,CDC5L,CDCA2,CDCA5,CDCA8,CDYL,CECR2,CENPC,CENPE,CENPF,CENPH,CENPI,CENPO,CENPT,CENPU,CHAF1A,CHAF1B,CHD1L,CHEK2,CHMP4A,CHMP4C,CHMP7,CHTF8,CKAP5,CLA…
GO:0043235	receptor complex	3.18582e-06	3.18582e-06	1	ABCG5,ABCG8,ABHD6,ACVR1,ADRB2,AHR,AIP,APP,BIRC2,CALCR,CALCRL,CD14,CD247,CD36,CD3D,CD3E,CD3G,CHRNA2,CHRNA3,CHRNA4,CHRNA9,CHRNB1,CHRNB2,CNTFR,CPT1C,CR2,CSF2RB,CUBN,DDR1,EGFR,EMILIN1,ENG,ERBB3,FGFR1,FLT4,GABBR1,GABRB1,GABRG2,GABRQ,GHR,GPR119,GPR160,GPR37,GPR63,GPR84,GRIN2A,GRIN2B,GRM7,HFE,HTR1B,HTR2B,HTR2C,HTR3A,HTR3B,HTR3D,HTR3E,HTRA2,IFNLR1,IL18R1,IL18RAP,IL23R,IL4R,IL6,IL6ST,IMPG2,INSRR,ITGA10,IT…
GO:0005814	centriole	4.70086e-06	4.70086e-06	1	AGBL2,AGBL4,ALMS1,ARMC9,BBS4,C2CD3,CAPG,CBY1,CCDC102B,CCDC68,CCDC88A,CCHCR1,CCNF,CCP110,CEP128,CEP135,CEP152,CEP162,CEP164,CEP170,CEP250,CEP290,CEP295,CEP350,CEP41,CEP43,CEP44,CEP89,CEP97,CIBAR1,CNTLN,CPLANE2,DZIP1,DZIP1L,FTCD,HTT,IFT140,IFT43,IFT52,IFT81,IFT88,KIF24,MDM1,MKS1,MPHOSPH9,NEDD1,ODAD3,PLK1,PLK4,POC1B,POC5,RP2,SAXO1,SDCCAG8,SIRT2,SPICE1,SSNA1,STIL,TEDC2,TOP2A,TOPORS,TTBK2,TUBD1,TUBGCP3
GO:0005794	Golgi apparatus	6.23381e-06	6.23381e-06	1	ABCA12,ABCA6,ABCB6,ACBD3,ACO1,ACSL3,ACTL7A,ADRB2,AFTPH,AGBL4,AHSG,AKAP9,ALB,ANGPTL3,AP1G2,AP4M1,APC,APP,ARF5,ARFIP1,ARFRP1,ARHGAP21,ARL3,ARSL,ASH1L,ASIC1,ATF6,ATP11A,ATP2C1,ATP2C2,ATP7A,ATP7B,ATP8A1,ATP8A2,ATP8B1,ATP8B4,ATP9A,ATP9B,ATR,AVPR1B,AZIN2,B3GNT5,B4GALNT2,B4GALT7,BARX2,BCAP31,BCL6,BCL9,BDKRB2,BIRC7,BOK,C17ORF75,C6ORF89,CA4,CABP2,CALN1,CAMSAP2,CBY1,CCDC170,CCDC186,CCDC88A,CD14,CD1B,CD1C,C…
GO:0016604	nuclear body	8.31913e-06	8.31913e-06	1	ABITRAM,ABL1,ABRAXAS1,ACD,ADGRD1,AFF2,AFF3,AHCTF1,AK6,ALYREF,AMER1,API5,ARHGAP18,ATF7IP,ATP8B1,ATR,ATRX,BABAM1,BARD1,BAZ2A,BCAS2,BCL6,BCLAF1,BLM,C11ORF54,CARMIL1,CDC5L,CDK12,CDYL,CENPC,CENPI,CENPO,CENPT,CHEK2,CHFR,CHRNA3,CIR1,CLIC3,CLK2,CMYA5,CNOT7,COIL,CORIN,CREBBP,CRTC1,CRY2,CSTF2,CWC22,CXXC1,DAXX,DAZAP2,DCLRE1B,DDX1,DDX17,DDX39B,DDX42,DDX46,DENND1B,DGCR8,DGKZ,DHX36,DKC1,DNAAF1,DSN1,DTX1,DZIP1,…
GO:0009897	external side of plasma membrane	1.35563e-05	1.35563e-05	1	ACE,ANPEP,CA4,CCR1,CD14,CD163,CD19,CD2,CD22,CD226,CD27,CD274,CD276,CD36,CD3E,CD4,CD40,CD5,CD83,CDH13,CLCN3,CLEC12B,CLPTM1,CTSB,CTSK,DNAI2,ENG,ENPEP,ENPP3,F2,FCRL6,FGG,GFRA3,GFRAL,GPIHBP1,HEG1,HFE,HYAL2,IGSF21,IL12RB2,IL17A,IL1R1,IL1RL1,IL2RB,IL2RG,IL31RA,IL6ST,IL7R,ITGA2,ITGA2B,ITGAE,ITGB1,ITGB3,ITGB6,KDR,KIT,LAMP1,LDLR,LRP2,LY6G5B,LY6G5C,MS4A1,MS4A2,NEU3,P2RX7,PDGFRA,PTPRC,RTN4R,SCNN1A,SCNN1B,SC…
GO:0030054	cell junction	2.26331e-05	2.26331e-05	1	ABCB11,ABCB4,ABCC2,ABHD6,ABR,ACTBL2,ACTN3,ADAM23,ADD1,ADGRL2,ADORA1,AFAP1,AGER,AHI1,AIF1L,AKAP12,AKAP9,AKR1A1,ALS2,AMTN,ANK3,APBA2,APBB1,APC,APP,ARFGAP1,ARHGAP21,ARHGAP22,ARHGAP28,ARHGAP32,ARHGEF15,ARMC5,ARPC2,ARR3,ARRB2,ARVCF,ASAP3,ASCC1,ASIC1,ATP2A2,ATP2B1,ATP2B3,ATP6V1B1,ATP8A1,AURKA,AVIL,BAIAP2,BAIAP2L2,BCAN,BCAR1,BCAR3,BIN1,BMPR2,BVES,C1QA,C1QB,C1QC,C1QL2,CACNG5,CADM4,CAMKV,CANX,CAP2,CAPN5,C…
GO:0031981	nuclear lumen	2.66487e-05	2.66487e-05	1	A1CF,AAAS,ABCA6,ABCB4,ABCB6,ABCB8,ABCC6,ABHD14B,ABITRAM,ABL1,ABRAXAS1,ACACA,ACADS,ACBD5,ACD,ACIN1,ACOT12,ACOT7,ACSL5,ACTR5,ADARB1,ADGRD1,ADH4,ADRA1A,ADRM1,AEN,AFF1,AFF2,AFF3,AFF4,AFTPH,AGER,AGTPBP1,AHCTF1,AK6,AKAP11,AKAP8,AKIRIN2,AKR1B1,ALAS1,ALDH1B1,ALDH1L2,ALKBH1,ALKBH2,ALKBH8,ALX4,ALYREF,AMER1,ANG,ANKLE1,ANKRD12,ANKRD23,ANKRD61,ANLN,ANXA11,AOPEP,API5,APLF,APRT,APTX,ARHGAP18,ARHGAP28,ARID1A,ARI…
GO:0005739	mitochondrion	2.88728e-05	2.88728e-05	1	AARS2,AASS,ABCB10,ABCB6,ABCB7,ABCB8,ABHD10,ABHD6,ACAA2,ACACB,ACAD11,ACADS,ACAT1,ACO1,ACO2,ACP6,ACSBG2,ACSL1,ACSL5,ACSM1,ACSM3,ACSS1,ACSS3,ADAM28,ADH5,AFG3L2,AGK,AGTPBP1,AGXT2,AIFM1,AIFM2,ALAS1,ALAS2,ALDH18A1,ALDH1B1,ALDH1L2,ALDH4A1,ALDH5A1,ALKBH1,ALPL,AMACR,ANTKMT,APOOL,AQP8,ARAF,ARMC10,ASS1,ATCAY,ATP2A1,ATP5F1A,ATP5PD,ATPSCKMT,AURKAIP1,AZIN2,BAK1,BCAP31,BCKDHB,BDH1,BID,BNIP1,BOK,BPHL,BRD8,BRI3BP…
GO:0032838	plasma membrane bounded cell projection cytoplasm	6.33772e-05	6.33772e-05	1	AK8,AP3S2,ARL3,ATG14,C11ORF1,CCDC39,CCDC40,CENPF,CEP162,CFAP206,CFAP43,CFAP45,CFAP52,CFAP70,DNAAF1,DNAH10,DNAH12,DNAH17,DNAH5,DNAH6,DNAH7,DNAH8,DNAH9,DNAI1,DNAI2,DNAI3,DNAI4,DNAJB13,DNALI1,DRC1,DRC3,DYNC2H1,DYNC2LI1,DYNLT4,FAM183A,FMR1,GAS8,GLI1,GLI2,HYDIN,IFT140,IFT57,KIF17,LRRK2,MAK,MNS1,NETO1,NME8,ODAD2,ODAD3,PIK3R4,PRKAR2A,RPGRIP1,RPGRIP1L,RSPH4A,RSPH6A,SAXO1,SOD1,SPAG16,SPAG17,SPAG6,SPEF1,SS…
GO:0097729	9+2 motile cilium	6.44135e-05	6.44135e-05	1	AK1,AK8,AKAP3,AKAP4,ATP1A1,ATP2B4,CABS1,CAPZB,CATSPER4,CATSPERG,CCDC181,CCR6,CFAP221,CFAP251,CFAP43,CFAP45,CFAP52,CFAP65,CFAP69,CFAP70,CST11,DCDC2C,DNAH17,DNAH5,DNAH9,DNAI1,DNAI2,DNAJB13,DNALI1,DRC3,DYNLT4,ENKUR,GARIN2,GK2,GSTM3,HYAL3,IFT172,IFT81,MNS1,MROH2B,NME8,PACRG,PFKM,PMFBP1,RHO,RSPH6A,SAXO1,SEPTIN12,SEPTIN6,SLC26A3,SLC26A6,SPAG16,SPAG6,SPATA6,SPATA6L,SPEF1,SPEF2,SQSTM1,SUN5,TACR1,TACR2,TB…
GO:0070161	anchoring junction	7.16809e-05	7.16809e-05	1	ABCB11,ABCB4,ABCC2,ACTN3,ADD1,AFAP1,AHI1,AIF1L,AMTN,ANK3,APC,APP,ARMC5,ARPC2,ARVCF,ASAP3,AVIL,BAIAP2L2,BCAR1,BCAR3,BMPR2,BVES,CADM4,CASK,CASS4,CCN3,CD2AP,CD3E,CD99L2,CDCA3,CDH1,CDH2,CDH3,CGNL1,CLDN15,CLDN17,CLDN8,CLMP,CNTNAP1,CNTNAP2,COL17A1,CORO2B,CRB1,CRB2,CTNNA1,CTNNA3,DCAF6,DLC1,DLL1,DNMBP,DPP4,DSG1,DSG4,DSP,ECT2,EPB41L3,EPHA2,ERBIN,FAM107A,FAT1,FAT2,FERMT1,FERMT2,FES,FGFR4,FLCN,FOCAD,GFRAL,G…
HP:0000007	Autosomal recessive inheritance	2.21594e-13	2.21594e-13	1	AAAS,AARS1,AARS2,AASS,ABCA12,ABCA5,ABCB11,ABCB4,ABCC2,ABCC6,ABCD4,ABCG5,ABCG8,ABHD16A,ACACA,ACAD8,ACADS,ACAT1,ACBD5,ACD,ACE,ACKR3,ACO2,ACOX1,ACOX2,ACP4,ACSL5,ACY1,ADAM22,ADAMTS17,ADAMTS18,ADAMTS19,ADAMTS2,ADAMTSL2,ADAMTSL4,ADARB1,ADCY3,ADCY5,ADCY6,ADGRG1,ADGRG6,ADSS1,AFG3L2,AFP,AGBL5,AGK,AGL,AGPAT2,AGT,AGTPBP1,AGXT2,AHCY,AHI1,AHR,AHSG,AIP,AK1,AKAP3,AKR1D1,ALB,ALDH18A1,ALDH3A2,ALDH4A1,ALDH5A1,ALDO…

## Sheet: Table S6
GO.ID	Description	p.Val	FDR	Phenotype	Genes
GO:0005515	protein binding	7.05238e-208	7.05238e-208	1	A2M,AAAS,AADAT,AAK1,AAMP,AASDH,AATF,ABAT,ABCA1,ABCA12,ABCB10,ABCB7,ABCB9,ABCC8,ABCC9,ABCD1,ABCD3,ABCD4,ABCG1,ABCG4,ABCG5,ABCG8,ABI1,ABI3,ABI3BP,ABITRAM,ABL1,ABL2,ABLIM1,ABLIM2,ABRA,ABRAXAS1,ABRAXAS2,ABTB1,ABTB2,ACACA,ACACB,ACADM,ACADSB,ACADVL,ACAP1,ACAP2,ACAP3,ACBD3,ACBD6,ACD,ACE,ACE2,ACHE,ACKR1,ACKR2,ACKR3,ACOD1,ACOT12,ACOT7,ACOX1,ACP3,ACP4,ACRBP,ACSL3,ACSL6,ACTC1,ACTL9,ACTN1,ACTN3,ACVR1,ACVR1B,…
XPNPEP3,XPO4,XPO5,XPO6,XPOT,XRCC1,XRCC4,XRCC5,XRCC6,XRRA1,YAP1,YARS2,YEATS2,YIPF1,YIPF2,YTHDC2,YWHAG,YWHAQ,YY1,ZAN,ZAP70,ZBED4,ZBED6,ZBTB10,ZBTB11,ZBTB17,ZBTB2,ZBTB20,ZBTB21,ZBTB24,ZBTB25,ZBTB26,ZBTB3,ZBTB32,ZBTB33,ZBTB34,ZBTB38,ZBTB39,ZBTB4,ZBTB40,ZBTB41,ZBTB43,ZBTB46,ZBTB48,ZBTB49,ZBTB6,ZBTB7A,ZBTB7C,ZBTB8A,ZBTB8B,ZBTB9,ZC3H3,ZC3H7A,ZC3H7B,ZC3HC1,ZCWPW1,ZCWPW2,ZDHHC13,ZDHHC17,ZDHHC2,ZDHHC6,ZER1…
GO:0003824	catalytic activity	9.42482e-114	9.42482e-114	1	A3GALT2,A4GALT,A4GNT,AACS,AADACL2,AADACL3,AADAT,AAK1,AANAT,AARS1,AARS2,AARSD1,AASS,AATK,ABAT,ABCA1,ABCA12,ABCA13,ABCA3,ABCA4,ABCA5,ABCA8,ABCA9,ABCB1,ABCB10,ABCB11,ABCB5,ABCB6,ABCB7,ABCB8,ABCB9,ABCC1,ABCC10,ABCC11,ABCC12,ABCC13,ABCC2,ABCC4,ABCC5,ABCC6,ABCC8,ABCC9,ABCD1,ABCD3,ABCD4,ABCF1,ABCF2,ABCF3,ABCG1,ABCG4,ABCG5,ABCG8,ABHD1,ABHD12,ABHD14B,ABHD16B,ABHD17A,ABHD17B,ABHD17C,ABHD2,ABHD3,ABHD5,ABHD6…
GO:0043167	ion binding	3.95571e-102	3.95571e-102	1	AADAT,AAK1,AARS1,AARS2,AARSD1,AATK,ABAT,ABCA1,ABCA10,ABCA12,ABCA13,ABCA17,ABCA3,ABCA4,ABCA5,ABCA6,ABCA8,ABCA9,ABCB1,ABCB10,ABCB11,ABCB5,ABCB6,ABCB7,ABCB8,ABCB9,ABCC1,ABCC10,ABCC11,ABCC12,ABCC13,ABCC2,ABCC3,ABCC4,ABCC5,ABCC6,ABCC8,ABCC9,ABCD1,ABCD3,ABCD4,ABCF1,ABCF2,ABCF3,ABCG1,ABCG2,ABCG4,ABCG5,ABCG8,ABL1,ABL2,ABLIM1,ABLIM2,ACACA,ACACB,ACAD11,ACAD8,ACAD9,ACADL,ACADM,ACADS,ACADSB,ACADVL,ACAN,ACAP1…
GO:0043169	cation binding	5.70033e-61	5.70033e-61	1	AARS1,ABCA1,ABL1,ABL2,ABLIM1,ABLIM2,ACACA,ACACB,ACAN,ACAP1,ACAP2,ACAP3,ACAT1,ACE,ACE2,ACER3,ACHE,ACLY,ACMSD,ACO2,ACP5,ACP7,ACSS1,ACTN1,ACTN3,ACVR1,ACVR2B,ACVRL1,ADA,ADA2,ADAM10,ADAM12,ADAM15,ADAM19,ADAM20,ADAM28,ADAM29,ADAM7,ADAM8,ADAM9,ADAMTS1,ADAMTS12,ADAMTS14,ADAMTS15,ADAMTS16,ADAMTS18,ADAMTS19,ADAMTS2,ADAMTS20,ADAMTS3,ADAMTS4,ADAMTS5,ADAMTS8,ADAMTS9,ADAT2,ADCY1,ADCY2,ADCY3,ADCY5,ADCY6,ADCY7,A…
GO:0046872	metal ion binding	6.21409e-59	6.21409e-59	1	AARS1,ABL1,ABL2,ABLIM1,ABLIM2,ACACA,ACACB,ACAN,ACAP1,ACAP2,ACAP3,ACAT1,ACE,ACE2,ACER3,ACLY,ACMSD,ACO2,ACP5,ACP7,ACTN1,ACTN3,ACVR1,ACVR2B,ACVRL1,ADA,ADA2,ADAM10,ADAM12,ADAM15,ADAM19,ADAM20,ADAM28,ADAM29,ADAM7,ADAM8,ADAM9,ADAMTS1,ADAMTS12,ADAMTS14,ADAMTS15,ADAMTS16,ADAMTS18,ADAMTS19,ADAMTS2,ADAMTS20,ADAMTS3,ADAMTS4,ADAMTS5,ADAMTS8,ADAMTS9,ADAT2,ADCY1,ADCY2,ADCY3,ADCY5,ADCY6,ADCY7,ADCY8,ADGRE1,ADGRE…
GO:0043168	anion binding	5.60079e-45	5.60079e-45	1	AADAT,AAK1,AARS1,AARS2,AARSD1,AATK,ABAT,ABCA1,ABCA10,ABCA12,ABCA13,ABCA17,ABCA3,ABCA4,ABCA5,ABCA6,ABCA8,ABCA9,ABCB1,ABCB10,ABCB11,ABCB5,ABCB6,ABCB7,ABCB8,ABCB9,ABCC1,ABCC10,ABCC11,ABCC12,ABCC13,ABCC2,ABCC3,ABCC4,ABCC5,ABCC6,ABCC8,ABCC9,ABCD1,ABCD3,ABCD4,ABCF1,ABCF2,ABCF3,ABCG1,ABCG2,ABCG4,ABCG5,ABCG8,ABL1,ABL2,ACACA,ACACB,ACAD11,ACAD8,ACAD9,ACADL,ACADM,ACADS,ACADSB,ACADVL,ACBD3,ACBD4,ACBD5,ACBD6,…
GO:0016740	transferase activity	4.26408e-43	4.26408e-43	1	A3GALT2,A4GALT,A4GNT,AADAT,AAK1,AANAT,AATK,ABAT,ABHD5,ABL1,ABL2,ACAA1,ACAT1,ACAT2,ACCSL,ACLY,ACSM1,ACSM3,ACSM5,ACVR1,ACVR1B,ACVR1C,ACVR2B,ACVRL1,ADCK1,ADK,ADPGK,AGK,AGL,AGPAT1,AGPAT2,AGPAT3,AGPAT4,AGPS,AGXT,AGXT2,AK1,AK2,AK3,AK5,AK6,AK7,AK8,AKT2,ALAS1,ALAS2,ALDH18A1,ALDH1L2,ALG11,ALG12,ALG14,ALG2,ALG3,ALG5,ALG8,ALG9,ALK,ALKBH8,ALPK1,ALPK2,ALPK3,AMFR,AMHR2,ANKIB1,ANKK1,ANTKMT,ARAF,AREL1,ARIH2,ARMT…
GO:0036094	small molecule binding	6.48017e-41	6.48017e-41	1	AADAT,AAK1,AARS1,AARS2,AARSD1,AATK,ABAT,ABCA1,ABCA10,ABCA12,ABCA13,ABCA17,ABCA3,ABCA4,ABCA5,ABCA6,ABCA8,ABCA9,ABCB1,ABCB10,ABCB11,ABCB5,ABCB6,ABCB7,ABCB8,ABCB9,ABCC1,ABCC10,ABCC11,ABCC12,ABCC13,ABCC2,ABCC3,ABCC4,ABCC5,ABCC6,ABCC8,ABCC9,ABCD1,ABCD3,ABCD4,ABCF1,ABCF2,ABCF3,ABCG1,ABCG2,ABCG4,ABCG5,ABCG8,ABL1,ABL2,ACACA,ACACB,ACAD11,ACAD8,ACAD9,ACADL,ACADM,ACADS,ACADSB,ACADVL,ACBD3,ACBD4,ACBD5,ACBD6,…
GO:0030554	adenyl nucleotide binding	9.96496e-41	9.96496e-41	1	AAK1,AARS1,AARS2,AARSD1,AATK,ABCA1,ABCA10,ABCA12,ABCA13,ABCA17,ABCA3,ABCA4,ABCA5,ABCA6,ABCA8,ABCA9,ABCB1,ABCB10,ABCB11,ABCB5,ABCB6,ABCB7,ABCB8,ABCB9,ABCC1,ABCC10,ABCC11,ABCC12,ABCC13,ABCC2,ABCC3,ABCC4,ABCC5,ABCC6,ABCC8,ABCC9,ABCD1,ABCD3,ABCD4,ABCF1,ABCF2,ABCF3,ABCG1,ABCG2,ABCG4,ABCG5,ABCG8,ABL1,ABL2,ACACA,ACACB,ACBD3,ACBD4,ACBD5,ACBD6,ACBD7,ACLY,ACOT12,ACOT7,ACSL1,ACSL5,ACSS1,ACTR8,ACVR1,ACVR1B,A…
GO:0042802	identical protein binding	1.72931e-39	1.72931e-39	1	AADAT,ABAT,ABCB10,ABCB7,ABCB9,ABCD1,ABCD3,ABCD4,ABCG1,ABCG4,ABI3,ACACA,ACACB,ACADM,ACADSB,ACADVL,ACE2,ACHE,ACOD1,ACOT12,ACOT7,ACOX1,ACP3,ACSL6,ACTN1,ACTN3,ACVR1,ADA2,ADAMTS5,ADD2,ADH5,ADIPOQ,ADIPOR2,ADORA2A,ADRA1D,ADRA2C,ADRB2,ADRB3,ADSL,AGER,AGXT,AHI1,AIMP1,AIRE,AKIRIN2,ALAD,ALAS1,ALB,ALCAM,ALDH18A1,ALDH3A2,ALDH4A1,ALDH5A1,ALDH7A1,ALDOA,ALDOB,ALK,ALS2,AMFR,AMHR2,AMOTL1,AMPD1,ANGPT1,ANGPTL4,ANGPT…
GO:0097367	carbohydrate derivative binding	4.63865e-37	4.63865e-37	1	AAK1,AAMP,AARS1,AARS2,AARSD1,AATK,ABCA1,ABCA10,ABCA12,ABCA13,ABCA17,ABCA3,ABCA4,ABCA5,ABCA6,ABCA8,ABCA9,ABCB1,ABCB10,ABCB11,ABCB5,ABCB6,ABCB7,ABCB8,ABCB9,ABCC1,ABCC10,ABCC11,ABCC12,ABCC13,ABCC2,ABCC3,ABCC4,ABCC5,ABCC6,ABCC8,ABCC9,ABCD1,ABCD3,ABCD4,ABCF1,ABCF2,ABCF3,ABCG1,ABCG2,ABCG4,ABCG5,ABCG8,ABI3BP,ABL1,ABL2,ACACA,ACACB,ACAN,ACBD3,ACBD4,ACBD5,ACBD6,ACBD7,ACLY,ACOT12,ACOT7,ACSL1,ACSL5,ACSS1,ACT…
GO:0032559	adenyl ribonucleotide binding	5.44815e-37	5.44815e-37	1	AAK1,AARS1,AARS2,AARSD1,AATK,ABCA1,ABCA10,ABCA12,ABCA13,ABCA17,ABCA3,ABCA4,ABCA5,ABCA6,ABCA8,ABCA9,ABCB1,ABCB10,ABCB11,ABCB5,ABCB6,ABCB7,ABCB8,ABCB9,ABCC1,ABCC10,ABCC11,ABCC12,ABCC13,ABCC2,ABCC3,ABCC4,ABCC5,ABCC6,ABCC8,ABCC9,ABCD1,ABCD3,ABCD4,ABCF1,ABCF2,ABCF3,ABCG1,ABCG2,ABCG4,ABCG5,ABCG8,ABL1,ABL2,ACACA,ACACB,ACBD3,ACBD4,ACBD5,ACBD6,ACBD7,ACLY,ACOT12,ACOT7,ACSL1,ACSL5,ACSS1,ACTR8,ACVR1,ACVR1B,A…
GO:0005524	ATP binding	5.63315e-35	5.63315e-35	1	AAK1,AARS1,AARS2,AARSD1,AATK,ABCA1,ABCA10,ABCA12,ABCA13,ABCA17,ABCA3,ABCA4,ABCA5,ABCA6,ABCA8,ABCA9,ABCB1,ABCB10,ABCB11,ABCB5,ABCB6,ABCB7,ABCB8,ABCB9,ABCC1,ABCC10,ABCC11,ABCC12,ABCC13,ABCC2,ABCC3,ABCC4,ABCC5,ABCC6,ABCC8,ABCC9,ABCD1,ABCD3,ABCD4,ABCF1,ABCF2,ABCF3,ABCG1,ABCG2,ABCG4,ABCG5,ABCG8,ABL1,ABL2,ACACA,ACACB,ACLY,ACOT12,ACSL1,ACSL5,ACTR8,ACVR1,ACVR1B,ACVR1C,ACVR2B,ACVRL1,ADCK1,ADCY1,ADCY2,ADCY…
GO:0140096	catalytic activity, acting on a protein	7.5502e-35	7.5502e-35	1	AAK1,AATK,ABHD12,ABHD17A,ABHD17B,ABHD17C,ABL1,ABL2,ACE,ACE2,ACP1,ACP4,ACR,ACVR1,ACVR1B,ACVR1C,ACVR2B,ACVRL1,ADAM10,ADAM11,ADAM12,ADAM15,ADAM17,ADAM18,ADAM19,ADAM2,ADAM20,ADAM22,ADAM23,ADAM28,ADAM29,ADAM32,ADAM33,ADAM7,ADAM8,ADAM9,ADAMDEC1,ADAMTS1,ADAMTS12,ADAMTS13,ADAMTS14,ADAMTS15,ADAMTS16,ADAMTS18,ADAMTS19,ADAMTS2,ADAMTS20,ADAMTS3,ADAMTS4,ADAMTS5,ADAMTS7,ADAMTS8,ADAMTS9,ADCK1,ADGB,ADPRS,AEBP1,A…
GO:0000166	nucleotide binding	1.53621e-33	1.53621e-33	1	AAK1,AARS1,AARS2,AARSD1,AATK,ABCA1,ABCA10,ABCA12,ABCA13,ABCA17,ABCA3,ABCA4,ABCA5,ABCA6,ABCA8,ABCA9,ABCB1,ABCB10,ABCB11,ABCB5,ABCB6,ABCB7,ABCB8,ABCB9,ABCC1,ABCC10,ABCC11,ABCC12,ABCC13,ABCC2,ABCC3,ABCC4,ABCC5,ABCC6,ABCC8,ABCC9,ABCD1,ABCD3,ABCD4,ABCF1,ABCF2,ABCF3,ABCG1,ABCG2,ABCG4,ABCG5,ABCG8,ABL1,ABL2,ACACA,ACACB,ACAD11,ACAD8,ACAD9,ACADL,ACADM,ACADS,ACADSB,ACADVL,ACBD3,ACBD4,ACBD5,ACBD6,ACBD7,ACLY,…
GO:1901265	nucleoside phosphate binding	1.53621e-33	1.53621e-33	1	AAK1,AARS1,AARS2,AARSD1,AATK,ABCA1,ABCA10,ABCA12,ABCA13,ABCA17,ABCA3,ABCA4,ABCA5,ABCA6,ABCA8,ABCA9,ABCB1,ABCB10,ABCB11,ABCB5,ABCB6,ABCB7,ABCB8,ABCB9,ABCC1,ABCC10,ABCC11,ABCC12,ABCC13,ABCC2,ABCC3,ABCC4,ABCC5,ABCC6,ABCC8,ABCC9,ABCD1,ABCD3,ABCD4,ABCF1,ABCF2,ABCF3,ABCG1,ABCG2,ABCG4,ABCG5,ABCG8,ABL1,ABL2,ACACA,ACACB,ACAD11,ACAD8,ACAD9,ACADL,ACADM,ACADS,ACADSB,ACADVL,ACBD3,ACBD4,ACBD5,ACBD6,ACBD7,ACLY,…
GO:0019899	enzyme binding	1.37377e-31	1.37377e-31	1	A2M,ABCA1,ABCD1,ABL1,ACD,ACE,ACP4,ACSL3,ACTL9,ACVR1,ACVRL1,ADAMTS4,ADAMTSL4,ADCY4,ADCY5,ADCY6,ADD2,ADORA2A,ADRB2,AGO1,AIMP1,AK6,AKAP12,AKAP5,AKAP8,AKAP8L,AKIRIN2,ALDOB,ALKAL1,ALS2,ALS2CL,AMBRA1,AMFR,ANAPC2,ANAPC4,ANGPT1,ANGPT2,ANGPT4,ANK1,ANKFY1,ANKLE2,ANKMY2,ANKRA2,ANKRD27,AP1B1,AP1G1,AP2A1,AP3B1,APAF1,APBA3,APC,APH1A,APOA1,APOA5,APOB,APP,APPL1,AR,ARHGAP1,ARHGAP33,ARHGAP44,ARHGAP6,ARHGEF16,ARHGE…
GO:0016787	hydrolase activity	1.8178e-31	1.8178e-31	1	AADACL2,AADACL3,AARS1,AARSD1,ABCA1,ABCA12,ABCA13,ABCA3,ABCA4,ABCA5,ABCA8,ABCA9,ABCB1,ABCB10,ABCB11,ABCB5,ABCB6,ABCB7,ABCB8,ABCB9,ABCC1,ABCC10,ABCC11,ABCC12,ABCC13,ABCC2,ABCC4,ABCC5,ABCC6,ABCC8,ABCC9,ABCD1,ABCD3,ABCD4,ABCF1,ABCF2,ABCF3,ABCG1,ABCG4,ABCG5,ABCG8,ABHD1,ABHD12,ABHD14B,ABHD16B,ABHD17A,ABHD17B,ABHD17C,ABHD2,ABHD3,ABHD6,ACE,ACE2,ACER1,ACER3,ACHE,ACMSD,ACOT11,ACOT12,ACOT13,ACOT7,ACOT8,ACP1…
GO:0017076	purine nucleotide binding	4.69856e-29	4.69856e-29	1	AAK1,AARS1,AARS2,AARSD1,AATK,ABCA1,ABCA10,ABCA12,ABCA13,ABCA17,ABCA3,ABCA4,ABCA5,ABCA6,ABCA8,ABCA9,ABCB1,ABCB10,ABCB11,ABCB5,ABCB6,ABCB7,ABCB8,ABCB9,ABCC1,ABCC10,ABCC11,ABCC12,ABCC13,ABCC2,ABCC3,ABCC4,ABCC5,ABCC6,ABCC8,ABCC9,ABCD1,ABCD3,ABCD4,ABCF1,ABCF2,ABCF3,ABCG1,ABCG2,ABCG4,ABCG5,ABCG8,ABL1,ABL2,ACACA,ACACB,ACBD3,ACBD4,ACBD5,ACBD6,ACBD7,ACLY,ACOT12,ACOT7,ACSL1,ACSL5,ACSS1,ACTR8,ACVR1,ACVR1B,A…
GO:0032553	ribonucleotide binding	2.02403e-26	2.02403e-26	1	AAK1,AARS1,AARS2,AARSD1,AATK,ABCA1,ABCA10,ABCA12,ABCA13,ABCA17,ABCA3,ABCA4,ABCA5,ABCA6,ABCA8,ABCA9,ABCB1,ABCB10,ABCB11,ABCB5,ABCB6,ABCB7,ABCB8,ABCB9,ABCC1,ABCC10,ABCC11,ABCC12,ABCC13,ABCC2,ABCC3,ABCC4,ABCC5,ABCC6,ABCC8,ABCC9,ABCD1,ABCD3,ABCD4,ABCF1,ABCF2,ABCF3,ABCG1,ABCG2,ABCG4,ABCG5,ABCG8,ABL1,ABL2,ACACA,ACACB,ACBD3,ACBD4,ACBD5,ACBD6,ACBD7,ACLY,ACOT12,ACOT7,ACSL1,ACSL5,ACSS1,ACTR8,ACVR1,ACVR1B,A…
GO:0032555	purine ribonucleotide binding	1.01886e-25	1.01886e-25	1	AAK1,AARS1,AARS2,AARSD1,AATK,ABCA1,ABCA10,ABCA12,ABCA13,ABCA17,ABCA3,ABCA4,ABCA5,ABCA6,ABCA8,ABCA9,ABCB1,ABCB10,ABCB11,ABCB5,ABCB6,ABCB7,ABCB8,ABCB9,ABCC1,ABCC10,ABCC11,ABCC12,ABCC13,ABCC2,ABCC3,ABCC4,ABCC5,ABCC6,ABCC8,ABCC9,ABCD1,ABCD3,ABCD4,ABCF1,ABCF2,ABCF3,ABCG1,ABCG2,ABCG4,ABCG5,ABCG8,ABL1,ABL2,ACACA,ACACB,ACBD3,ACBD4,ACBD5,ACBD6,ACBD7,ACLY,ACOT12,ACOT7,ACSL1,ACSL5,ACSS1,ACTR8,ACVR1,ACVR1B,A…
GO:0035639	purine ribonucleoside triphosphate binding	2.61998e-24	2.61998e-24	1	AAK1,AARS1,AARS2,AARSD1,AATK,ABCA1,ABCA10,ABCA12,ABCA13,ABCA17,ABCA3,ABCA4,ABCA5,ABCA6,ABCA8,ABCA9,ABCB1,ABCB10,ABCB11,ABCB5,ABCB6,ABCB7,ABCB8,ABCB9,ABCC1,ABCC10,ABCC11,ABCC12,ABCC13,ABCC2,ABCC3,ABCC4,ABCC5,ABCC6,ABCC8,ABCC9,ABCD1,ABCD3,ABCD4,ABCF1,ABCF2,ABCF3,ABCG1,ABCG2,ABCG4,ABCG5,ABCG8,ABL1,ABL2,ACACA,ACACB,ACLY,ACOT12,ACSL1,ACSL5,ACTR8,ACVR1,ACVR1B,ACVR1C,ACVR2B,ACVRL1,ADCK1,ADCY1,ADCY2,ADCY…
GO:0046914	transition metal ion binding	7.49321e-19	7.49321e-19	1	AARS1,ABL1,ABL2,ACE,ACER3,ACMSD,ACO2,ACP5,ADA,ADA2,ADAM8,ADAMTS1,ADAMTS15,ADAMTS2,ADAMTS20,ADAMTS4,ADAMTS5,ADAMTS8,ADAMTS9,ADAT2,ADH4,ADH5,ADPRM,AEBP1,AFG3L2,AGBL1,AGBL2,AGBL3,AGBL4,AGBL5,AGMO,AGTPBP1,AIRE,ALAD,ALKBH1,ALKBH2,ALKBH8,ALOX12,ALOX12B,ALOX15B,ALOX5,ALOXE3,ANKIB1,ANPEP,AOC1,AOC2,AOPEP,AOX2,APEX2,APLP1,APLP2,APOA4,APOBEC1,APP,AR,ARG1,ARG2,ARIH2,ASTL,ATP7A,ATP7B,B4GALT1,B4GALT7,BBOX1,BHM…
GO:0030695	GTPase regulator activity	4.35981e-18	4.35981e-18	1	ABR,ACAP1,ACAP2,ACAP3,ADAP2,ADGRB3,ADRB1,AGAP1,AGAP2,AGAP3,AGFG1,AKAP13,ALS2,ALS2CL,ANKRD27,ARAP1,ARAP2,ARAP3,ARFGAP1,ARFGAP3,ARFGEF1,ARFGEF2,ARFGEF3,ARHGAP1,ARHGAP10,ARHGAP12,ARHGAP15,ARHGAP17,ARHGAP18,ARHGAP20,ARHGAP22,ARHGAP23,ARHGAP25,ARHGAP26,ARHGAP29,ARHGAP31,ARHGAP33,ARHGAP35,ARHGAP44,ARHGAP8,ARHGAP9,ARHGDIG,ARHGEF1,ARHGEF10,ARHGEF10L,ARHGEF11,ARHGEF12,ARHGEF15,ARHGEF16,ARHGEF17,ARHGEF18,A…
GO:0005509	calcium ion binding	9.79621e-18	9.79621e-18	1	ACAN,ACER3,ACTN1,ACTN3,ADAM8,ADGRE1,ADGRE3,ADGRE5,ADGRL4,ADGRV1,AGRN,AIF1,ALOX15B,ALPL,ANXA1,ANXA10,ANXA11,ANXA13,ANXA3,ANXA4,ANXA5,ANXA6,ANXA7,ANXA9,AOAH,AOC1,APCS,ASPN,ASTN2,ATP2A1,ATP2A2,BCL2L10,BGLAP,BMP1,BRAF,C1S,CABP1,CABP2,CABP4,CABP5,CABP7,CABS1,CABYR,CACNA1B,CACNA1E,CALML4,CALR,CALR3,CALU,CAMKK2,CANX,CAPN1,CAPN11,CAPN12,CAPN13,CAPN14,CAPN2,CAPN3,CAPN9,CAPNS1,CAPSL,CASP6,CASQ1,CASQ2,CBL,C…
GO:0005215	transporter activity	1.32877e-17	1.32877e-17	1	ABCA1,ABCA10,ABCA12,ABCA13,ABCA17,ABCA3,ABCA4,ABCA5,ABCA6,ABCA8,ABCA9,ABCB1,ABCB10,ABCB11,ABCB5,ABCB6,ABCB7,ABCB8,ABCB9,ABCC1,ABCC10,ABCC11,ABCC12,ABCC13,ABCC2,ABCC3,ABCC4,ABCC5,ABCC6,ABCC8,ABCC9,ABCD1,ABCD3,ABCD4,ABCG1,ABCG2,ABCG4,ABCG5,ABCG8,ANO1,ANO10,ANO2,ANO3,ANO5,ANO6,ANO7,ANO8,ANO9,ANXA6,APOA1,APOA4,APOB,APOM,AQP1,AQP10,AQP11,AQP12,AQP2,AQP3,AQP5,AQP6,AQP8,AQP9,ASIC1,ASIC3,ASIC4,ATG2A,ATG2…
GO:0060589	nucleoside-triphosphatase regulator activity	1.41143e-17	1.41143e-17	1	ABR,ACAP1,ACAP2,ACAP3,ADAP2,ADGRB3,ADRB1,AGAP1,AGAP2,AGAP3,AGFG1,AKAP13,ALS2,ALS2CL,ANKRD27,ARAP1,ARAP2,ARAP3,ARFGAP1,ARFGAP3,ARFGEF1,ARFGEF2,ARFGEF3,ARHGAP1,ARHGAP10,ARHGAP12,ARHGAP15,ARHGAP17,ARHGAP18,ARHGAP20,ARHGAP22,ARHGAP23,ARHGAP25,ARHGAP26,ARHGAP29,ARHGAP31,ARHGAP33,ARHGAP35,ARHGAP44,ARHGAP8,ARHGAP9,ARHGDIG,ARHGEF1,ARHGEF10,ARHGEF10L,ARHGEF11,ARHGEF12,ARHGEF15,ARHGEF16,ARHGEF17,ARHGEF18,A…
GO:0008270	zinc ion binding	2.35744e-17	2.35744e-17	1	AARS1,ACE,ACER3,ACMSD,ADA,ADA2,ADAM8,ADAMTS1,ADAMTS15,ADAMTS2,ADAMTS20,ADAMTS4,ADAMTS5,ADAMTS8,ADAMTS9,ADAT2,ADH4,ADH5,AEBP1,AFG3L2,AGBL1,AGBL2,AGBL3,AGBL4,AGBL5,AGTPBP1,AIRE,ALAD,ALKBH8,ANKIB1,ANPEP,AOC1,AOPEP,APEX2,APOBEC1,AR,ARIH2,ASTL,BBOX1,BHMT,BLM,BLVRA,BMP1,BNC2,BRAP,BRCA1,CA1,CA10,CA11,CA12,CA13,CA14,CA15,CA2,CA3,CA4,CA5A,CA5B,CA6,CA9,CAD,CD1H11ORF54,CD4,CDA,CDADC1,CIZ1,CLIP1,CLPX,CP,CPA1…
GO:0016772	transferase activity, transferring phosphorus-containing groups	2.90394e-17	2.90394e-17	1	AAK1,AATK,ABL1,ABL2,ACVR1,ACVR1B,ACVR1C,ACVR2B,ACVRL1,ADCK1,ADK,ADPGK,AGK,AK1,AK2,AK3,AK5,AK6,AK7,AK8,AKT2,ALDH18A1,ALK,ALPK1,ALPK2,ALPK3,AMHR2,ANKK1,ARAF,ART1,ART3,ART4,ART5,ATM,ATR,AURKA,AURKB,AURKC,AVP,AXL,BCR,BICD2,BLK,BMP2K,BMPR1A,BMPR1B,BMPR2,BMX,BRAF,BRD4,BRSK1,BTK,BUB1,BUB1B,CAMK1,CAMK1D,CAMK1G,CAMK2A,CAMK2B,CAMK4,CAMKK1,CAMKK2,CAMKV,CCND1,CCND3,CCNE1,CCNK,CDC42BPA,CDC42BPB,CDC42BPG,CDC7,…
GO:0016301	kinase activity	3.9042e-17	3.9042e-17	1	AAK1,AATK,ABL1,ABL2,ACVR1,ACVR1B,ACVR1C,ACVR2B,ACVRL1,ADCK1,ADK,ADPGK,AGK,AK1,AK2,AK3,AK5,AK6,AK7,AK8,AKT2,ALDH18A1,ALK,ALPK1,ALPK2,ALPK3,AMHR2,ANKK1,ARAF,ATM,ATR,AURKA,AURKB,AURKC,AVP,AXL,BCR,BICD2,BLK,BMP2K,BMPR1A,BMPR1B,BMPR2,BMX,BRAF,BRD4,BRSK1,BTK,BUB1,BUB1B,CAMK1,CAMK1D,CAMK1G,CAMK2A,CAMK2B,CAMK4,CAMKK1,CAMKK2,CAMKV,CCND1,CCND3,CCNE1,CCNK,CDC42BPA,CDC42BPB,CDC42BPG,CDC7,CDK1,CDK10,CDK12,CDK…
GO:0030234	enzyme regulator activity	4.40328e-17	4.40328e-17	1	A2M,A2ML1,ABHD5,ABI1,ABR,ACAP1,ACAP2,ACAP3,ACSL1,ACVR2B,ADAP2,ADGRB3,ADGRV1,ADIPOQ,ADRB1,AFAP1L2,AGAP1,AGAP2,AGAP3,AGFG1,AGT,AHSG,AKAP13,ALG3,ALK,ALKAL1,ALS2,ALS2CL,ANGPT4,ANGPTL3,ANGPTL4,ANKRD27,ANKRD54,ANOS1,ANP32E,ANXA1,ANXA3,APAF1,APBA3,APC,APH1A,APLP2,APOA1,APOA4,APOA5,APOC3,APOH,APP,ARAP1,ARAP2,ARAP3,AREG,ARFGAP1,ARFGAP3,ARFGEF1,ARFGEF2,ARFGEF3,ARHGAP1,ARHGAP10,ARHGAP12,ARHGAP15,ARHGAP17,AR…
GO:0022857	transmembrane transporter activity	7.66636e-17	7.66636e-17	1	ABCA1,ABCA10,ABCA12,ABCA13,ABCA17,ABCA3,ABCA4,ABCA5,ABCA6,ABCA8,ABCA9,ABCB1,ABCB10,ABCB11,ABCB5,ABCB6,ABCB7,ABCB8,ABCB9,ABCC1,ABCC10,ABCC11,ABCC12,ABCC13,ABCC2,ABCC3,ABCC4,ABCC5,ABCC6,ABCC8,ABCC9,ABCD1,ABCD3,ABCD4,ABCG1,ABCG2,ABCG4,ABCG5,ABCG8,ANO1,ANO10,ANO2,ANO5,ANO6,ANO8,ANO9,ANXA6,AQP1,AQP10,AQP11,AQP12,AQP2,AQP3,AQP5,AQP6,AQP8,AQP9,ASIC1,ASIC3,ASIC4,ATP12A,ATP13A1,ATP13A2,ATP13A3,ATP13A4,ATP…
GO:0098772	molecular function regulator activity	7.13094e-16	7.13094e-16	1	A2M,A2ML1,ABHD5,ABI1,ABR,ACAP1,ACAP2,ACAP3,ACSL1,ACVR2B,ADAP2,ADCYAP1,ADGRB3,ADGRV1,ADIPOQ,ADM2,ADRB1,ADRB2,AFAP1L2,AGAP1,AGAP2,AGAP3,AGFG1,AGRP,AGT,AHR,AHSA1,AHSG,AKAP13,AKAP9,AKIRIN2,ALG3,ALK,ALKAL1,ALKBH1,ALS2,ALS2CL,AMBRA1,AMH,ANGPT4,ANGPTL3,ANGPTL4,ANKRD27,ANKRD54,ANOS1,ANP32E,ANXA1,ANXA3,APAF1,APBA3,APC,APH1A,APLN,APLP2,APOA1,APOA4,APOA5,APOC3,APOH,APP,ARAP1,ARAP2,ARAP3,AREG,ARFGAP1,ARFGAP3…
GO:0016773	phosphotransferase activity, alcohol group as acceptor	1.36234e-15	1.36234e-15	1	AAK1,AATK,ABL1,ABL2,ACVR1,ACVR1B,ACVR1C,ACVR2B,ACVRL1,ADCK1,ADK,ADPGK,AGK,AKT2,ALK,ALPK1,ALPK2,ALPK3,AMHR2,ANKK1,ARAF,ATM,ATR,AURKA,AURKB,AURKC,AVP,AXL,BCR,BICD2,BLK,BMP2K,BMPR1A,BMPR1B,BMPR2,BMX,BRAF,BRD4,BRSK1,BTK,BUB1,BUB1B,CAMK1,CAMK1D,CAMK1G,CAMK2A,CAMK2B,CAMK4,CAMKK1,CAMKK2,CAMKV,CCND1,CCND3,CCNK,CDC42BPA,CDC42BPB,CDC42BPG,CDC7,CDK1,CDK10,CDK12,CDK13,CDK14,CDK15,CDK16,CDK17,CDK18,CDK20,CDK3…
GO:0008289	lipid binding	1.87004e-15	1.87004e-15	1	ABCA1,ABCA4,ACBD3,ACBD4,ACBD5,ACBD6,ACBD7,ACOT11,ACOT12,ACOT7,ACOX1,ACOX2,ACOX3,ACOXL,ADAP2,ADGRB1,ADH4,ADH5,ADORA2A,AGAP1,ALB,AMER1,AMER2,AMPH,ANKFY1,ANXA1,ANXA10,ANXA11,ANXA13,ANXA3,ANXA4,ANXA5,ANXA6,ANXA7,ANXA9,AP2M1,APOA1,APOA4,APOA5,APOB,APOC3,APOD,APOH,APOLD1,APOM,APPL1,APPL2,AR,ARAP1,ARAP2,ARAP3,ARFIP1,ARFIP2,ARHGAP26,ARHGAP32,ARHGAP33,ARHGAP35,ARHGAP44,ARHGAP9,ATG2A,ATG2B,ATP13A2,ATP1A1,A…
GO:0046873	metal ion transmembrane transporter activity	3.12404e-15	3.12404e-15	1	ABCC8,ABCC9,ANXA6,AQP1,ASIC1,ASIC3,ASIC4,ATP12A,ATP1A1,ATP1A3,ATP1A4,ATP2A1,ATP2A2,ATP2A3,ATP2B2,ATP2B3,ATP2B4,ATP2C2,ATP7A,ATP7B,BNIP1,CACNA1A,CACNA1B,CACNA1C,CACNA1D,CACNA1E,CACNA1F,CACNA1G,CACNA1H,CACNA1I,CACNA1S,CACNA2D2,CACNA2D3,CACNA2D4,CACNB2,CACNB4,CACNG1,CACNG4,CACNG5,CALHM1,CATSPER1,CATSPER3,CATSPER4,CCDC51,CNGA4,CNNM2,CNNM4,COX7A2L,GRAMD1A,GRIK1,GRIK3,GRIN1,GRIN2A,GRIN2B,GRIN2C,GRIN2D,…
GO:0140640	catalytic activity, acting on a nucleic acid	6.29118e-15	6.29118e-15	1	AARS1,AARS2,AARSD1,AEN,ALG9,ALKBH1,ALKBH2,ALKBH4,ALKBH5,ALKBH8,ANKZF1,APEX1,APLF,APTX,AQR,ASCC3,ATAD5,ATRX,BLM,BPTF,BRIP1,BTAF1,BUD23,CARS1,CARS2,CB4H12ORF29,CDKAL1,CECR2,CHD1,CHD1L,CHD2,CHD3,CHD5,CHD6,CHD7,CHD8,CHD9,CHTF18,CMTR1,CMTR2,CNOT6,CNOT6L,CNOT8,CP,CRCP,DALRD3,DARS1,DARS2,DBR1,DCLRE1A,DCLRE1B,DCLRE1C,DDX1,DDX10,DDX11,DDX17,DDX18,DDX19B,DDX20,DDX21,DDX24,DDX25,DDX27,DDX28,DDX31,DDX39A,DDX…
GO:1901702	salt transmembrane transporter activity	8.73035e-15	8.73035e-15	1	ABCC4,ABCC8,ABCC9,ABCG2,ANO1,ANO10,ANO2,ANO5,ANO6,ANO8,ANO9,ANXA6,AQP1,AQP10,AQP11,AQP2,AQP3,AQP5,AQP6,AQP8,AQP9,ASIC1,ASIC3,ASIC4,ATP12A,ATP1A1,ATP1A3,ATP1A4,ATP2A1,ATP2A2,ATP2A3,ATP2B2,ATP2B3,ATP2B4,ATP2C2,ATP7B,BEST1,BEST2,BEST3,BEST4,BNIP1,BSND,CACNA1A,CACNA1B,CACNA1C,CACNA1D,CACNA1E,CACNA1F,CACNA1G,CACNA1H,CACNA1I,CACNA1S,CACNA2D2,CACNA2D3,CACNA2D4,CACNB2,CACNB4,CACNG1,CACNG4,CACNG5,CALHM1,C…
GO:0019900	kinase binding	2.61481e-14	2.61481e-14	1	ABL1,ACE,ACP4,ACSL3,ACTL9,ACVR1,ACVRL1,ADCY4,ADCY6,ADD2,ALKAL1,ANGPT1,ANGPT2,ANGPT4,ANKRA2,AP1B1,AP2A1,APC,APPL1,ARHGAP33,ARHGEF16,ARHGEF7,ARRB2,ARTN,ATF2,ATF4,ATF5,ATF7,AURKA,AURKB,AXIN1,BANK1,BCAR1,BCAR3,BCL10,BCL2L1,BCL2L11,BCL2L14,BICD1,BLNK,BMPR2,BORA,BRSK1,CAB39,CACUL1,CADM4,CAMK2N1,CASP9,CASS4,CAV2,CAVIN2,CAVIN3,CBLB,CBLC,CCDC102B,CCDC88A,CCNA2,CCNB1,CCND1,CCND3,CCNE1,CCNK,CCNYL1,CD160,CD2…
GO:0016788	hydrolase activity, acting on ester bonds	2.66329e-14	2.66329e-14	1	AADACL2,AADACL3,AARS1,AARSD1,ABCD1,ABCD3,ABHD1,ABHD12,ABHD16B,ABHD17A,ABHD17B,ABHD17C,ABHD2,ABHD3,ABHD6,ACHE,ACOT11,ACOT12,ACOT13,ACOT7,ACOT8,ACP1,ACP3,ACP4,ACP5,ACP6,ACP7,ACSBG2,ADPRM,AEN,ALDH2,ALPL,ANKLE1,ANKZF1,AOAH,AP3D1,APEX1,APEX2,APLF,APMAP,APTX,ARSA,ARSB,ARSD,ARSF,ARSG,ARSH,ARSI,ARSK,ARSL,ASPA,ASTE1,ATP1A1,BCHE,BPHL,BPNT2,CA1,CA2,CASP6,CCR1,CD1H11ORF54,CDC14A,CDC25A,CDC25B,CDC25C,CDKN3,CE…
GO:0044877	protein-containing complex binding	5.94635e-14	5.94635e-14	1	AAK1,ABI3BP,ABITRAM,ABL1,ABLIM1,ABLIM2,ACD,ACHE,ACTN1,ACTN3,ACVR1,ACVR1B,ACVR2B,ACVRL1,ADAM15,ADAM17,ADAM9,ADD2,ADD3,ADGRG1,ADM2,ADNP,ADRB2,AEBP1,AGER,AHR,AIF1,AIRE,AJAP1,AJUBA,AMER1,AMFR,ANGPTL3,ANK1,ANKRD17,ANKRD54,ANXA6,ANXA7,AOC1,AP1AR,APC,APCS,APEX1,APOA1,APPL1,APPL2,APTX,AR,ARID1B,ARID3A,ARID3C,ARPC1A,ARPC4,ASCL1,ASF1A,ASH1L,ASXL3,ATF2,ATF4,ATF5,ATM,ATMIN,ATOH1,ATR,ATRX,AUTS2,AVIL,BAG3,BAG6…
GO:0042803	protein homodimerization activity	1.91143e-13	1.91143e-13	1	AADAT,ABCB10,ABCB7,ABCB9,ABCD1,ABCD3,ABCG1,ABCG4,ACHE,ACOD1,ACOT7,ACOX1,ACP3,ACSL6,ACTN1,ACVR1,ADA2,ADD2,ADIPOQ,ADRA2C,ADRB2,ADRB3,AGXT,AIMP1,ALDH3A2,ALS2,AMHR2,AOC1,APOA4,APPL1,APPL2,ARNT,ASMT,ATF2,ATF3,ATG7,ATIC,ATP2A1,AXIN1,B2M,BAK1,BARD1,BCL2A1,BCL2L10,BHLHE41,BLM,BMPR1A,BNIP3,BOK,CALCOCO2,CAMK2A,CAMK2B,CARD8,CARD9,CARNMT1,CAT,CBS,CCDC103,CCDC66,CCDC88A,CD4,CDA,CDADC1,CDSN,CE3H16ORF89,CENPF,C…
GO:0008092	cytoskeletal protein binding	6.80737e-13	6.80737e-13	1	ABITRAM,ABL1,ABLIM1,ABLIM2,ABRA,ABRAXAS2,ACTC1,ACTN1,ACTN3,ADD2,ADD3,AGBL4,AGBL5,AGTPBP1,AIF1,AJUBA,ALDOA,ALDOB,ALKBH4,ALMS1,ANK1,ANKRD23,ANKRD24,ANKRD35,ANLN,ANXA6,AP1AR,AP1G1,APC,APC2,APPL1,ARFGEF1,ARHGEF10,ARHGEF2,ARL3,ARL8B,ARPC1A,ARPC4,ASB15,ATF5,AVIL,B4GALT1,B9D2,BBS4,BCAS3,BCL2L11,BICD1,BICDL1,BIN1,BLOC1S2,BRCA2,BRSK1,CACNA1C,CACNA1D,CACNB2,CALD1,CAMSAP1,CAMSAP2,CAMSAP3,CAP2,CAPG,CAPN3,CAP…
GO:0015075	monoatomic ion transmembrane transporter activity	2.02532e-12	2.02532e-12	1	ABCC8,ABCC9,ANO1,ANO10,ANO2,ANO5,ANO6,ANO8,ANO9,ANXA6,AQP1,ASIC1,ASIC3,ASIC4,ATP12A,ATP13A1,ATP13A2,ATP13A3,ATP13A4,ATP13A5,ATP1A1,ATP1A3,ATP1A4,ATP2A1,ATP2A2,ATP2A3,ATP2B2,ATP2B3,ATP2B4,ATP2C2,ATP5F1D,ATP5MC2,ATP5MC3,ATP5PB,ATP5PD,ATP5PF,ATP5PO,ATP6V0A2,ATP6V0A4,ATP6V0C,ATP6V0D1,ATP6V1B1,ATP6V1B2,ATP6V1C1,ATP6V1C2,ATP6V1D,ATP6V1E2,ATP6V1G2,ATP6V1G3,ATP7A,ATP7B,BEST1,BEST2,BEST3,BEST4,BNIP1,BSND,…
GO:0019901	protein kinase binding	4.48182e-12	4.48182e-12	1	ABL1,ACE,ACP4,ACSL3,ACTL9,ACVR1,ACVRL1,ADCY4,ADCY6,ADD2,ALKAL1,ANGPT1,ANGPT2,ANGPT4,ANKRA2,AP1B1,AP2A1,APC,APPL1,ARHGAP33,ARHGEF16,ARHGEF7,ARRB2,ARTN,ATF2,ATF4,ATF7,AURKA,AXIN1,BANK1,BCAR1,BCL10,BCL2L1,BCL2L11,BCL2L14,BICD1,BLNK,BMPR2,BORA,BRSK1,CACUL1,CADM4,CAMK2N1,CASP9,CASS4,CAV2,CAVIN2,CAVIN3,CBLB,CBLC,CCDC102B,CCDC88A,CCNA2,CCNB1,CCND1,CCND3,CCNE1,CCNK,CCNYL1,CD226,CD28,CD4,CDC25A,CDC25B,CDC…
GO:0005543	phospholipid binding	6.75563e-12	6.75563e-12	1	ABCA1,ADAP2,ADGRB1,AGAP1,AMER1,AMER2,AMPH,ANKFY1,ANXA1,ANXA10,ANXA11,ANXA13,ANXA3,ANXA4,ANXA5,ANXA6,ANXA7,ANXA9,APOA1,APOA4,APOA5,APOB,APOC3,APOH,APOM,APPL1,APPL2,ARAP1,ARAP2,ARAP3,ARFIP1,ARFIP2,ARHGAP26,ARHGAP32,ARHGAP33,ARHGAP35,ARHGAP44,ARHGAP9,ATG2A,ATG2B,ATP13A2,ATP8B1,AXL,BAIAP2L2,BBS5,BCAS3,BIN1,BIN2,BSCL2,BTK,C2CD2L,CAPG,CARMIL2,CAVIN2,CCDC88A,CGAS,CHMP3,CIBAR1,CIDEA,CIDEB,CLN6,CPNE2,CPNE…
GO:0005102	signaling receptor binding	1.83504e-11	1.83504e-11	1	A2M,AAK1,ABCA1,ABCA12,ABL1,ACAP1,ACE,ACP4,ACTN1,ADA2,ADAM15,ADAM17,ADAM9,ADCYAP1,ADIPOQ,ADM2,ADRA2C,ADRB1,ADRB3,AGRP,AGT,AGTR1,AKAP5,ALKAL1,ALKBH1,AMH,ANGPT1,ANGPT2,ANGPT4,ANGPTL1,ANGPTL3,ANGPTL6,ANKRA2,ANKRD13C,ANXA7,AP2A1,APBB3,APLN,APLP1,APOA1,APOA5,APOB,APOC3,APP,AQP1,AR,AREG,ARHGEF1,ARHGEF11,ARHGEF12,ARHGEF16,ARNT,ARNT2,ARNTL,ARR3,ARRB1,ARRB2,ARRDC3,ARTN,ASIP,ASXL1,ASXL2,ASXL3,ATF7,ATRN,AVP,…
GO:0005085	guanyl-nucleotide exchange factor activity	2.01047e-11	2.01047e-11	1	ABR,ADRB1,AKAP13,ALS2,ALS2CL,ANKRD27,ARFGEF1,ARFGEF2,ARFGEF3,ARHGEF1,ARHGEF10,ARHGEF10L,ARHGEF11,ARHGEF12,ARHGEF15,ARHGEF16,ARHGEF17,ARHGEF18,ARHGEF19,ARHGEF2,ARHGEF25,ARHGEF26,ARHGEF28,ARHGEF3,ARHGEF33,ARHGEF37,ARHGEF4,ARHGEF40,ARHGEF5,ARHGEF6,ARHGEF7,BCAR3,BCR,CCDC88A,CCDC88C,CYTH1,CYTH3,CYTH4,DENND10,DENND1A,DENND1B,DENND1C,DENND2A,DENND2B,DENND2C,DENND2D,DENND3,DENND4A,DENND4B,DENND4C,DENND5A…
GO:0008324	monoatomic cation transmembrane transporter activity	2.20656e-11	2.20656e-11	1	ABCC8,ABCC9,ANO1,ANO10,ANO6,ANXA6,AQP1,ASIC1,ASIC3,ASIC4,ATP12A,ATP13A1,ATP13A2,ATP13A3,ATP13A4,ATP13A5,ATP1A1,ATP1A3,ATP1A4,ATP2A1,ATP2A2,ATP2A3,ATP2B2,ATP2B3,ATP2B4,ATP2C2,ATP5F1D,ATP5MC2,ATP5MC3,ATP5PB,ATP5PD,ATP5PF,ATP5PO,ATP6V0A2,ATP6V0A4,ATP6V0C,ATP6V0D1,ATP6V1B1,ATP6V1B2,ATP6V1C1,ATP6V1C2,ATP6V1D,ATP6V1E2,ATP6V1G2,ATP6V1G3,ATP7A,ATP7B,BNIP1,CACNA1A,CACNA1B,CACNA1C,CACNA1D,CACNA1E,CACNA1F,C…
GO:0140097	catalytic activity, acting on DNA	8.61561e-11	8.61561e-11	1	AEN,ALKBH1,ALKBH2,ALKBH4,APEX1,APLF,APTX,ASCC3,ATAD5,ATRX,BLM,BPTF,BRIP1,BTAF1,CECR2,CHD1,CHD1L,CHD2,CHD3,CHD5,CHD6,CHD7,CHD8,CHD9,CHTF18,CP,DCLRE1A,DCLRE1B,DCLRE1C,DDX1,DDX11,DFFB,DHX36,DHX9,DICER1,DKC1,DMC1,DNA2,DNASE1,DNASE1L1,DNASE1L2,DNASE1L3,DNASE2,DNASE2B,DNMT1,DNMT3A,DNTT,DSCC1,EME2,ENDOV,ERCC1,ERCC2,ERCC3,ERCC4,ERCC6,ERCC6L,ERCC6L2,EXD2,EXO1,EXO5,EXOG,FAN1,FANCM,FBH1,FEN1,FTO,GEN1,HELB,H…
GO:0004672	protein kinase activity	1.27956e-10	1.27956e-10	1	AAK1,AATK,ABL1,ABL2,ACVR1,ACVR1B,ACVR1C,ACVR2B,ACVRL1,ADCK1,AKT2,ALK,ALPK1,ALPK2,ALPK3,AMHR2,ANKK1,ARAF,ATM,ATR,AURKA,AURKB,AURKC,AVP,AXL,BCR,BLK,BMP2K,BMPR1A,BMPR1B,BMPR2,BMX,BRAF,BRD4,BRSK1,BTK,BUB1,BUB1B,CAMK1,CAMK1D,CAMK1G,CAMK2A,CAMK2B,CAMK4,CAMKK1,CAMKK2,CAMKV,CCND1,CCND3,CCNK,CDC42BPA,CDC42BPB,CDC42BPG,CDC7,CDK1,CDK10,CDK12,CDK13,CDK14,CDK15,CDK16,CDK17,CDK18,CDK20,CDK3,CDKL1,CDKL2,CDKL3,C…
GO:0015318	inorganic molecular entity transmembrane transporter activity	2.10483e-10	2.10483e-10	1	ABCC8,ABCC9,ANO1,ANO10,ANO2,ANO5,ANO6,ANO8,ANO9,ANXA6,AQP1,AQP10,AQP11,AQP2,AQP3,AQP5,AQP6,AQP8,AQP9,ASIC1,ASIC3,ASIC4,ATP12A,ATP1A1,ATP1A3,ATP1A4,ATP2A1,ATP2A2,ATP2A3,ATP2B2,ATP2B3,ATP2B4,ATP2C2,ATP5F1D,ATP5MC2,ATP5MC3,ATP5PB,ATP5PD,ATP5PF,ATP5PO,ATP6V0A2,ATP6V0A4,ATP6V0C,ATP6V0D1,ATP6V1B1,ATP6V1B2,ATP6V1C1,ATP6V1C2,ATP6V1D,ATP6V1E2,ATP6V1G2,ATP6V1G3,ATP7A,ATP7B,BEST1,BEST2,BEST3,BEST4,BNIP1,BSN…
GO:0016298	lipase activity	1.26397e-09	1.26397e-09	1	ABHD1,ABHD12,ABHD16B,ABHD2,ABHD3,ABHD6,AP3D1,CASP6,CCR1,CEL,DAGLB,DDHD2,ENPP2,ENPP7,FAAH,GDE1,GDPD3,GPLD1,LDAH,LIPA,LIPC,LIPE,LIPF,LIPG,LIPH,LIPI,LPL,LYPLA1,MGLL,NAPEPLD,NOTUM,OC90,PITPNM3,PLA1A,PLA2G10,PLA2G12B,PLA2G15,PLA2G1B,PLA2G2C,PLA2G2D,PLA2G2E,PLA2G2F,PLA2G3,PLA2G4A,PLA2G4B,PLA2G4D,PLA2G4E,PLA2G5,PLA2G6,PLA2G7,PLAAT1,PLAAT2,PLAAT3,PLAAT5,PLB1,PLBD1,PLBD2,PLCB2,PLCB3,PLCB4,PLCD1,PLCD3,PLCD…
GO:0005539	glycosaminoglycan binding	1.32921e-09	1.32921e-09	1	AAMP,ABI3BP,ACAN,ADAMTS1,ADAMTS15,ADAMTS5,ADGRG1,ALK,ANXA6,AOC1,APLP1,APLP2,APOA5,APOB,APOH,APP,BCAN,C1QBP,CCDC80,CCN2,CCN4,CD44,CEMIP,COL13A1,COL25A1,COL5A1,COL5A3,COMP,CRISPLD2,CTSG,CXCL10,CXCL11,DCN,ECM2,EGFLAM,ENG,EXTL2,F2,FBLN7,FBN1,FGF1,FGFBP3,FGFR1,FGFR4,FGFRL1,FN1,FURIN,GPNMB,GREM2,HAPLN1,HAPLN2,HAPLN3,HAPLN4,HBEGF,HK1,HMMR,HRG,HSD17B12,IMPG2,ITIH1,ITIH2,JCHAIN,LAYN,LIPG,LIPH,LIPI,LPL,LRP…
GO:0016746	acyltransferase activity	3.63747e-09	3.63747e-09	1	AANAT,ABHD5,ACAA1,ACAT1,ACAT2,ACLY,ACSM1,ACSM5,AGPAT1,AGPAT2,AGPAT3,AGPAT4,AK6,ALAS1,ALAS2,AMFR,ANKIB1,AREL1,ARIH2,ASB1,ASB12,ASB2,ASB4,ATAT1,ATE1,ATF2,ATG10,ATG3,AWAT1,AWAT2,BARD1,BCOR,BFAR,BIRC3,BIRC6,BIRC7,BRAP,BRCA1,BRCA2,BRD1,BRPF3,BTRC,CASD1,CBL,CBLB,CBLC,CCNB1IP1,CERS1,CERS2,CERS3,CERS4,CHAT,CHFR,CLOCK,CLYBL,CPT1A,CPT1B,CPT1C,CPT2,CRAT,CREBBP,CROT,CUL3,DBT,DCST1,DDB2,DEPDC1B,DGAT1,DGAT2,DG…
GO:0015267	channel activity	5.82521e-09	5.82521e-09	1	ABCC8,ABCC9,ANO1,ANO10,ANO2,ANO5,ANO6,ANO8,ANO9,ANXA6,AQP1,AQP10,AQP11,AQP12,AQP2,AQP3,AQP5,AQP6,AQP8,AQP9,ASIC1,ASIC3,ASIC4,ATP5F1D,ATP5PB,ATP5PD,ATP5PF,ATP5PO,BAK1,BCL2A1,BEST1,BEST2,BEST3,BEST4,BNIP1,BSND,CACNA1A,CACNA1B,CACNA1C,CACNA1D,CACNA1E,CACNA1F,CACNA1G,CACNA1H,CACNA1I,CACNA1S,CACNA2D2,CACNA2D3,CACNA2D4,CACNB2,CACNB4,CACNG1,CACNG4,CACNG5,CALHM1,CALHM3,CALHM4,CATSPER1,CATSPER2,CATSPER3,C…
GO:0022803	passive transmembrane transporter activity	5.82521e-09	5.82521e-09	1	ABCC8,ABCC9,ANO1,ANO10,ANO2,ANO5,ANO6,ANO8,ANO9,ANXA6,AQP1,AQP10,AQP11,AQP12,AQP2,AQP3,AQP5,AQP6,AQP8,AQP9,ASIC1,ASIC3,ASIC4,ATP5F1D,ATP5PB,ATP5PD,ATP5PF,ATP5PO,BAK1,BCL2A1,BEST1,BEST2,BEST3,BEST4,BNIP1,BSND,CACNA1A,CACNA1B,CACNA1C,CACNA1D,CACNA1E,CACNA1F,CACNA1G,CACNA1H,CACNA1I,CACNA1S,CACNA2D2,CACNA2D3,CACNA2D4,CACNB2,CACNB4,CACNG1,CACNG4,CACNG5,CALHM1,CALHM3,CALHM4,CATSPER1,CATSPER2,CATSPER3,C…
GO:0016491	oxidoreductase activity	9.69848e-09	9.69848e-09	1	AASS,ACAA1,ACAD11,ACAD8,ACAD9,ACADL,ACADM,ACADS,ACADSB,ACADVL,ACOX1,ACOX2,ACOX3,ACOXL,ADH4,ADH5,ADHFE1,ADI1,AGMO,AIFM1,AIFM2,AIFM3,AKR1A1,AKR1B1,AKR1D1,AKR1E2,AKR7L,ALDH16A1,ALDH18A1,ALDH1A1,ALDH1A2,ALDH1B1,ALDH1L2,ALDH2,ALDH3A1,ALDH3A2,ALDH4A1,ALDH5A1,ALDH6A1,ALDH7A1,ALDH8A1,ALDH9A1,ALKBH1,ALKBH2,ALKBH4,ALKBH5,ALOX12,ALOX12B,ALOX15B,ALOX5,ALOXE3,AOC1,AOC2,AOX2,APEX1,ASPDH,ASPH,BBOX1,BCKDHA,BCKDH…
GO:0005261	monoatomic cation channel activity	1.24823e-08	1.24823e-08	1	ABCC8,ABCC9,ANO1,ANO10,ANO6,ANXA6,AQP1,ASIC1,ASIC3,ASIC4,ATP5F1D,ATP5PB,ATP5PD,ATP5PF,ATP5PO,BNIP1,CACNA1A,CACNA1B,CACNA1C,CACNA1D,CACNA1E,CACNA1F,CACNA1G,CACNA1H,CACNA1I,CACNA1S,CACNA2D2,CACNA2D3,CACNA2D4,CACNB2,CACNB4,CACNG1,CACNG4,CACNG5,CALHM1,CALHM4,CATSPER1,CATSPER2,CATSPER3,CATSPER4,CCDC51,CHRNA1,CHRNA10,CHRNA2,CHRNA3,CHRNA4,CHRNA5,CHRNA6,CHRNA9,CHRNB2,CHRNB3,CHRNB4,CHRND,CHRNE,CHRNG,CNGA3…
GO:0140657	ATP-dependent activity	1.40103e-08	1.40103e-08	1	ABCA1,ABCA10,ABCA12,ABCA13,ABCA17,ABCA3,ABCA4,ABCA5,ABCA6,ABCA8,ABCA9,ABCB1,ABCB10,ABCB11,ABCB5,ABCB6,ABCB7,ABCB8,ABCB9,ABCC1,ABCC10,ABCC11,ABCC12,ABCC13,ABCC2,ABCC3,ABCC4,ABCC5,ABCC6,ABCC8,ABCC9,ABCD1,ABCD3,ABCD4,ABCF1,ABCF2,ABCF3,ABCG1,ABCG2,ABCG4,ABCG5,ABCG8,ACSBG1,ACSBG2,ACSF2,ACSF3,ACSL1,ACSL3,ACSL4,ACSL5,ACSL6,ACSM1,ACSM3,ACSM5,AFG1L,AFG3L2,AK6,AQR,ASCC3,ATAD2,ATAD2B,ATAD3A,ATAD5,ATF7IP,ATG…
GO:0022890	inorganic cation transmembrane transporter activity	2.01186e-08	2.01186e-08	1	ABCC8,ABCC9,ANXA6,AQP1,AQP8,ASIC1,ASIC3,ASIC4,ATP12A,ATP1A1,ATP1A3,ATP1A4,ATP2A1,ATP2A2,ATP2A3,ATP2B2,ATP2B3,ATP2B4,ATP2C2,ATP5F1D,ATP5MC2,ATP5MC3,ATP5PB,ATP5PD,ATP5PF,ATP5PO,ATP6V0A2,ATP6V0A4,ATP6V0C,ATP6V0D1,ATP6V1B1,ATP6V1B2,ATP6V1C1,ATP6V1C2,ATP6V1D,ATP6V1E2,ATP6V1G2,ATP6V1G3,ATP7A,ATP7B,BNIP1,CACNA1A,CACNA1B,CACNA1C,CACNA1D,CACNA1E,CACNA1F,CACNA1G,CACNA1H,CACNA1I,CACNA1S,CACNA2D2,CACNA2D3,CA…
GO:0005216	monoatomic ion channel activity	3.10129e-08	3.10129e-08	1	ABCC8,ABCC9,ANO1,ANO10,ANO2,ANO5,ANO6,ANO8,ANO9,ANXA6,AQP1,ASIC1,ASIC3,ASIC4,ATP5F1D,ATP5PB,ATP5PD,ATP5PF,ATP5PO,BEST1,BEST2,BEST3,BEST4,BNIP1,BSND,CACNA1A,CACNA1B,CACNA1C,CACNA1D,CACNA1E,CACNA1F,CACNA1G,CACNA1H,CACNA1I,CACNA1S,CACNA2D2,CACNA2D3,CACNA2D4,CACNB2,CACNB4,CACNG1,CACNG4,CACNG5,CALHM1,CALHM3,CALHM4,CATSPER1,CATSPER2,CATSPER3,CATSPER4,CCDC51,CFTR,CHRNA1,CHRNA10,CHRNA2,CHRNA3,CHRNA4,CHRN…
GO:0005096	GTPase activator activity	3.30671e-08	3.30671e-08	1	ABR,ACAP1,ACAP2,ACAP3,ADAP2,ADGRB3,AGAP1,AGAP2,AGAP3,AGFG1,ALS2,ARAP1,ARAP2,ARAP3,ARFGAP1,ARFGAP3,ARHGAP1,ARHGAP10,ARHGAP12,ARHGAP15,ARHGAP17,ARHGAP18,ARHGAP20,ARHGAP22,ARHGAP23,ARHGAP25,ARHGAP26,ARHGAP29,ARHGAP31,ARHGAP33,ARHGAP35,ARHGAP44,ARHGAP8,ARHGAP9,ARHGEF1,ARHGEF10L,ARHGEF12,ARRB1,ASAP1,ASAP2,ASAP3,BCR,CDC42EP2,CHM,CHN1,CHN2,DAB2IP,DEPDC5,DLC1,DOCK2,DOCK4,DOCK5,ECT2,ELMOD1,ELMOD2,EVI5L,GA…
GO:0030246	carbohydrate binding	8.35591e-08	8.35591e-08	1	ACAN,ACR,ADGRL1,ADGRL2,ADGRL3,AGL,ALDOA,ALDOB,ALPK1,ASGR1,BCAN,CALR,CD207,CD34,CHID1,CILP,CLEC17A,CLEC4A,CLEC4D,CLEC4E,CLEC4F,CLEC4G,CLEC6A,CLEC7A,CLN5,CNTN1,CNTN2,COL9A1,COLEC10,COLEC11,COLEC12,CRYBG1,CRYBG2,CRYBG3,DBH,DCDC1,EGLN2,EGLN3,EMC7,EMCN,ENDOU,ENG,ENPP1,ENPP2,EPM2A,ERLEC1,EXOSC7,FBXO2,FBXO6,G6PD,GAA,GALM,GALNT10,GALNT11,GALNT14,GALNT16,GALNT17,GALNT18,GALNT2,GALNT3,GALNT6,GALNT7,GALNT9,…
GO:0016874	ligase activity	1.72199e-07	1.72199e-07	1	AACS,AARS1,AARS2,AARSD1,ACACA,ACACB,ACSBG1,ACSBG2,ACSF2,ACSF3,ACSL1,ACSL3,ACSL4,ACSL5,ACSL6,ACSM1,ACSM3,ACSM5,ACSS1,ACSS2,ACSS3,ADSS1,ADSS2,ASNS,ASNSD1,ASS1,ATG7,ATP5F1D,ATP5PB,ATP5PD,ATP5PF,ATP5PO,CAD,CARNS1,CARS1,CARS2,CB4H12ORF29,CPS1,CTPS1,DALRD3,DARS1,DARS2,DPH6,EARS2,EPRS1,FARS2,FARSA,FARSB,FPGS,GARS1,GART,GATB,GATC,GCLC,GCLM,GHDC,GLUL,GMPS,GSS,HARS1,HARS2,HLCS,IARS1,IARS2,ITCH,KARS1,LARS1,…
GO:0004620	phospholipase activity	2.58736e-07	2.58736e-07	1	ABHD12,ABHD16B,ABHD3,ABHD6,AP3D1,CASP6,CCR1,ENPP2,ENPP7,GDE1,GDPD3,GPLD1,LIPC,LIPG,LIPH,LIPI,LPL,LYPLA1,NAPEPLD,OC90,PITPNM3,PLA2G10,PLA2G12B,PLA2G15,PLA2G1B,PLA2G2C,PLA2G2D,PLA2G2E,PLA2G2F,PLA2G3,PLA2G4A,PLA2G4B,PLA2G4D,PLA2G4E,PLA2G5,PLA2G6,PLA2G7,PLAAT1,PLAAT2,PLAAT3,PLAAT5,PLB1,PLBD1,PLBD2,PLCB2,PLCB3,PLCB4,PLCD1,PLCD3,PLCD4,PLCE1,PLCG1,PLCG2,PLCH1,PLCH2,PLCL1,PLCL2,PLCZ1,PLD1,PLD2,PLD6,PNPLA…
GO:0015631	tubulin binding	3.23509e-07	3.23509e-07	1	ABRAXAS2,AGBL4,AGBL5,AGTPBP1,ALMS1,APC,APC2,APPL1,ARHGEF2,ARL3,ARL8B,ATF5,B9D2,BBS4,BCAS3,BCL2L11,BLOC1S2,BRCA2,BRSK1,CAMSAP1,CAMSAP2,CAMSAP3,CAPN6,CAV3,CCDC170,CCDC181,CCDC66,CCDC88B,CCSER2,CCT5,CD4H9ORF24,CDK5RAP2,CENPE,CENPF,CENPJ,CEP295,CEP350,CEP44,CEP57,CEP57L1,CEP70,CETN3,CFAP157,CGN,CKAP5,CLASP1,CLASP2,CLIP1,CLIP2,CLIP3,DAG1,DCDC1,DCTN1,DIP2B,DIXDC1,DLEC1,DLGAP5,DNAI7,DNM3,DST,EFHC1,EMD,E…
GO:0019904	protein domain specific binding	4.99944e-07	4.99944e-07	1	AATF,ABI1,ABI3,ABL1,ACOX1,ACSL3,ADAM10,ADAM15,ADAM17,ADAM9,ADGRB1,ADRB1,AFAP1L2,AK6,AKAP5,ALX4,ANGEL1,AP2M1,AP4M1,APAF1,APP,AR,ARF1,ARFIP1,ARFIP2,ARHGAP29,ARHGAP31,ARHGAP5,ARHGEF16,ARL1,ATF2,ATF4,ATN1,ATP2B2,ATP2B4,ATRX,AXIN1,BCL10,BCL2L1,BLNK,CABYR,CAPG,CAPN7,CARD11,CARD14,CARD8,CARD9,CASP10,CASP2,CASP8,CASP9,CBL,CBLB,CBLC,CCDC88A,CCDC88C,CCNA2,CD1H11ORF53,CD2AP,CDC25C,CENPJ,CEP250,CEP68,CFTR,CH…
GO:0050839	cell adhesion molecule binding	5.6595e-07	5.6595e-07	1	ACTN1,ACVR1,ADAM15,ADAM17,ADAM8,ADAM9,AFDN,AGER,ANGPTL3,ANXA7,ARVCF,BCAM,BMPR2,CALR,CCN1,CCN2,CCN3,CCN4,CD151,CD226,CD40LG,CD47,CD81,CD9,CDH1,CDH11,CDH12,CDH13,CDH15,CDH17,CDH18,CDH26,CDH6,CDH7,CDH9,CDHR2,CDHR5,CLSTN3,CNTN1,CNTN2,CNTN4,COL16A1,COL3A1,COL4A3,COMP,CPE,CTNNA1,CTNNA2,CTNNA3,CX3CL1,DSCAM,DSG2,EMB,EMILIN1,EMP2,EPCAM,ESAM,ESM1,EZR,F11R,FAP,FBLN1,FBN1,FERMT3,FGB,FGF1,FGG,FN1,GLDN,IBSP,IC…
GO:0019842	vitamin binding	6.9385e-07	6.9385e-07	1	AADAT,ABAT,ABCA4,ACCSL,ADH4,AFM,AGXT,AGXT2,ALAS1,ALAS2,ALB,CBLIF,CBS,CSAD,CTH,CYP27C1,CYP2R1,DBH,DDC,DHTKD1,EGLN2,EGLN3,ETNPPL,EXT2,FASN,FOLR1,FTCD,GAD1,GADL1,GC,GCAT,GLDC,GNMT,GOT1L1,GOT2,GPT,GPT2,HACL1,HDC,HLCS,ILVBL,KYAT1,KYAT3,KYNU,MMAB,MMUT,MOCOS,MTARC2,MTR,NFS1,OAT,OGDH,OGDHL,OGFOD1,OGFOD2,OGFOD3,OPN3,OPN4,P3H1,P3H2,P3H3,P4HA1,P4HA2,P4HA3,P4HTM,PAM,PANK3,PDXDC1,PDXK,PHYH,PHYKPL,PLOD1,PLOD2,…
GO:0015291	secondary active transmembrane transporter activity	7.61051e-07	7.61051e-07	1	CDH17,CLCN3,CLCN4,CTNS,LETM1,MCU,MFSD12,MFSD2A,MFSD2B,SLC10A3,SLC10A4,SLC11A1,SLC11A2,SLC12A1,SLC12A2,SLC12A3,SLC12A4,SLC12A6,SLC12A7,SLC12A8,SLC12A9,SLC13A1,SLC13A2,SLC13A3,SLC13A5,SLC15A1,SLC15A2,SLC15A3,SLC15A4,SLC16A1,SLC16A10,SLC16A12,SLC16A2,SLC16A3,SLC16A7,SLC17A4,SLC17A6,SLC17A8,SLC17A9,SLC18A1,SLC18A2,SLC18A3,SLC18B1,SLC19A1,SLC1A1,SLC1A2,SLC1A3,SLC1A4,SLC1A5,SLC1A6,SLC1A7,SLC20A1,SLC22A…
GO:0008233	peptidase activity	9.01141e-07	9.01141e-07	1	ABHD17B,ACE,ACE2,ACR,ADAM10,ADAM11,ADAM12,ADAM15,ADAM17,ADAM18,ADAM19,ADAM2,ADAM20,ADAM22,ADAM23,ADAM28,ADAM29,ADAM32,ADAM33,ADAM7,ADAM8,ADAM9,ADAMDEC1,ADAMTS1,ADAMTS12,ADAMTS13,ADAMTS14,ADAMTS15,ADAMTS16,ADAMTS18,ADAMTS19,ADAMTS2,ADAMTS20,ADAMTS3,ADAMTS4,ADAMTS5,ADAMTS7,ADAMTS8,ADAMTS9,ADGB,AEBP1,AFG3L2,AGBL1,AGBL2,AGBL3,AGBL4,AGBL5,AGTPBP1,AMZ1,AMZ2,ANPEP,AOPEP,ASPRV1,ASRGL1,ASTL,ATG4A,ATG4B,AT…
GO:0019838	growth factor binding	1.66998e-06	1.66998e-06	1	A2M,ACVR1,ACVR1B,ACVR1C,ACVR2B,ACVRL1,API5,CD109,CEP57,CHRDL1,COL1A1,COL1A2,COL2A1,COL3A1,COL4A1,COL5A1,COL6A1,CSF1R,ENG,EPHA2,EPHA7,EPHA8,ERBB2,ERBB3,FGFBP1,FGFBP3,FGFR1,FGFR2,FGFR3,FGFR4,FGFRL1,FIBP,FLT1,FLT3,FLT4,FSTL4,FURIN,GHR,GHRHR,GLG1,GPC1,HAX1,IGF2R,IGFBP1,IGFBP2,IGFBP3,IGFBP5,IGFBP6,IGFBP7,IL11RA,IL1R1,IL1R2,IL2RA,IL2RB,IL2RG,IL6R,IL6ST,IL9R,INSR,ITGA6,ITGAV,ITGB3,ITGB4,KAZALD1,KDR,KL,K…
GO:0008514	organic anion transmembrane transporter activity	1.98865e-06	1.98865e-06	1	ABCB11,ABCC1,ABCC11,ABCC2,ABCC4,ABCC5,ABCD1,ABCG2,ASIC3,CD36,CFTR,CTNS,LRRC8A,MFSD10,MFSD12,MFSD2A,MPC1L,MPC2,RTBDN,SFXN1,SFXN3,SFXN5,SLC10A3,SLC10A4,SLC13A2,SLC13A3,SLC13A5,SLC15A4,SLC16A1,SLC16A10,SLC16A11,SLC16A12,SLC16A14,SLC16A2,SLC16A3,SLC16A5,SLC16A6,SLC16A7,SLC16A8,SLC16A9,SLC17A3,SLC17A5,SLC17A6,SLC17A8,SLC17A9,SLC19A1,SLC1A1,SLC1A2,SLC1A3,SLC1A4,SLC1A5,SLC1A6,SLC1A7,SLC22A1,SLC22A11,SLC…
GO:0015081	sodium ion transmembrane transporter activity	2.28939e-06	2.28939e-06	1	ASIC1,ASIC3,ASIC4,ATP12A,ATP1A1,ATP1A3,ATP1A4,CNNM4,GRAMD1A,GRIK1,GRIK3,HCN3,HCN4,MFSD2A,NALCN,PKD2,PKD2L1,SCN10A,SCN11A,SCN1A,SCN2A,SCN3A,SCN3B,SCN4A,SCN4B,SCN5A,SCN7A,SCN8A,SCN9A,SCNN1A,SCNN1B,SCNN1D,SCNN1G,SLC10A3,SLC10A4,SLC12A1,SLC12A3,SLC13A1,SLC13A2,SLC13A3,SLC13A5,SLC17A8,SLC18A2,SLC1A1,SLC1A2,SLC1A3,SLC1A6,SLC1A7,SLC20A1,SLC23A1,SLC24A1,SLC24A2,SLC24A4,SLC24A5,SLC28A1,SLC28A3,SLC34A1,SLC…
GO:0008757	S-adenosylmethionine-dependent methyltransferase activity	4.29234e-06	4.29234e-06	1	ALG9,ANTKMT,ARMT1,AS3MT,ASH1L,ASMT,ATPSCKMT,BUD23,CAMKMT,CARNMT1,CMTR1,CMTR2,COMT,COMTD1,COQ3,COQ5,CSKMT,DIMT1,DNMT1,DNMT3A,DOT1L,DPH5,EEF1AKMT1,EEF1AKMT3,EEF1AKMT4,EHMT1,EHMT2,EMG1,ETFBKMT,EZH1,EZH2,FTSJ1,FTSJ3,GAMT,GNMT,HEMK1,HNMT,ICMT,JARID2,KMT2A,KMT2B,KMT2C,KMT2D,KMT5A,KMT5B,KMT5C,MECOM,MEPCE,METTL1,METTL15,METTL16,METTL18,METTL21C,METTL23,METTL25B,METTL3,METTL4,METTL5,METTL6,METTL7A,METTL7B…
GO:0008047	enzyme activator activity	1.75803e-05	1.75803e-05	1	ABHD5,ABI1,ABR,ACAP1,ACAP2,ACAP3,ACSL1,ACVR2B,ADAP2,ADGRB3,ADIPOQ,AFAP1L2,AGAP1,AGAP2,AGAP3,AGFG1,ALK,ALKAL1,ALS2,ANGPT4,APAF1,APH1A,APOA1,APOA4,APOA5,APOH,ARAP1,ARAP2,ARAP3,AREG,ARFGAP1,ARFGAP3,ARHGAP1,ARHGAP10,ARHGAP12,ARHGAP15,ARHGAP17,ARHGAP18,ARHGAP20,ARHGAP22,ARHGAP23,ARHGAP25,ARHGAP26,ARHGAP29,ARHGAP31,ARHGAP33,ARHGAP35,ARHGAP44,ARHGAP6,ARHGAP8,ARHGAP9,ARHGEF1,ARHGEF10L,ARHGEF12,ARL1,ARRB1…
GO:0140677	molecular function activator activity	1.78737e-05	1.78737e-05	1	ABHD5,ABI1,ABR,ACAP1,ACAP2,ACAP3,ACSL1,ACVR2B,ADAP2,ADCYAP1,ADGRB3,ADIPOQ,ADM2,AFAP1L2,AGAP1,AGAP2,AGAP3,AGFG1,AGRP,AGT,AHR,AHSA1,AKIRIN2,ALK,ALKAL1,ALKBH1,ALS2,AMH,ANGPT4,ANGPTL3,APAF1,APH1A,APLN,APOA1,APOA4,APOA5,APOH,APP,ARAP1,ARAP2,ARAP3,AREG,ARFGAP1,ARFGAP3,ARHGAP1,ARHGAP10,ARHGAP12,ARHGAP15,ARHGAP17,ARHGAP18,ARHGAP20,ARHGAP22,ARHGAP23,ARHGAP25,ARHGAP26,ARHGAP29,ARHGAP31,ARHGAP33,ARHGAP35,AR…
GO:0015294	solute:monoatomic cation symporter activity	2.99948e-05	2.99948e-05	1	CTNS,MFSD2A,SLC10A3,SLC10A4,SLC11A2,SLC12A1,SLC12A2,SLC12A3,SLC12A4,SLC12A6,SLC12A7,SLC12A8,SLC12A9,SLC13A1,SLC13A2,SLC13A3,SLC13A5,SLC15A1,SLC15A2,SLC15A4,SLC16A1,SLC16A3,SLC17A8,SLC18A2,SLC1A1,SLC1A2,SLC1A3,SLC1A6,SLC1A7,SLC20A1,SLC23A1,SLC25A18,SLC25A22,SLC28A1,SLC28A3,SLC34A1,SLC34A2,SLC34A3,SLC36A3,SLC38A2,SLC38A4,SLC38A7,SLC39A12,SLC39A14,SLC39A5,SLC39A6,SLC39A8,SLC45A1,SLC45A2,SLC45A3,SLC4…
GO:0022836	gated channel activity	3.985e-05	3.985e-05	1	ANO1,ANO10,ANO6,ANXA6,AQP1,ASIC1,ASIC3,ASIC4,BNIP1,CACNA1A,CACNA1B,CACNA1C,CACNA1D,CACNA1E,CACNA1F,CACNA1G,CACNA1H,CACNA1I,CACNA1S,CACNA2D2,CACNA2D3,CACNA2D4,CACNB2,CACNB4,CACNG1,CACNG4,CACNG5,CALHM1,CALHM3,CATSPER1,CATSPER2,CATSPER3,CATSPER4,CCDC51,CFTR,CHRNA1,CHRNA10,CHRNA2,CHRNA3,CHRNA4,CHRNA5,CHRNA6,CHRNA9,CHRNB2,CHRNB3,CHRNB4,CHRND,CHRNE,CHRNG,CLCA2,CLCN1,CLCN2,CLCN3,CLCN4,CLCN5,CLCN6,CLIC4,…
GO:0022839	monoatomic ion gated channel activity	5.04006e-05	5.04006e-05	1	ANO1,ANO10,ANO6,ANXA6,AQP1,ASIC1,ASIC3,ASIC4,BNIP1,CACNA1A,CACNA1B,CACNA1C,CACNA1D,CACNA1E,CACNA1F,CACNA1G,CACNA1H,CACNA1I,CACNA1S,CACNA2D2,CACNA2D3,CACNA2D4,CACNB2,CACNB4,CACNG1,CACNG4,CACNG5,CALHM1,CALHM3,CATSPER1,CATSPER2,CATSPER3,CATSPER4,CCDC51,CFTR,CHRNA1,CHRNA10,CHRNA2,CHRNA3,CHRNA4,CHRNA5,CHRNA6,CHRNA9,CHRNB2,CHRNB3,CHRNB4,CHRND,CHRNE,CHRNG,CLCA2,CLCN1,CLCN2,CLCN3,CLCN4,CLCN5,CLCN6,CLIC4,…
GO:0008237	metallopeptidase activity	5.3367e-05	5.3367e-05	1	ACE,ACE2,ADAM10,ADAM11,ADAM12,ADAM15,ADAM17,ADAM18,ADAM19,ADAM2,ADAM20,ADAM22,ADAM23,ADAM28,ADAM29,ADAM32,ADAM33,ADAM7,ADAM8,ADAM9,ADAMDEC1,ADAMTS1,ADAMTS12,ADAMTS13,ADAMTS14,ADAMTS15,ADAMTS16,ADAMTS18,ADAMTS19,ADAMTS2,ADAMTS20,ADAMTS3,ADAMTS4,ADAMTS5,ADAMTS7,ADAMTS8,ADAMTS9,AEBP1,AFG3L2,AGBL1,AGBL2,AGBL3,AGBL4,AGBL5,AGTPBP1,AMZ1,AMZ2,ANPEP,AOPEP,ASTL,ATP23,BMP1,CIROP,CNDP1,CNDP2,CPA1,CPA2,CPA3,C…
GO:0035091	phosphatidylinositol binding	5.54034e-05	5.54034e-05	1	ADAP2,AMER1,AMER2,ANKFY1,APPL1,APPL2,ARAP1,ARAP2,ARAP3,ARFIP1,ARFIP2,ARHGAP32,ARHGAP33,ARHGAP9,ATG2A,ATG2B,ATP13A2,BBS5,BCAS3,BTK,C2CD2L,CAPG,CCDC88A,CGAS,DAB2IP,DENND1A,DENND1B,DENND1C,EEA1,EPB41,ESYT2,ESYT3,EXOC7,EXOC8,FCHO2,FCHSD2,FES,FGD2,FRMPD2,FRMPD4,FUNDC2,FZD7,GGA1,GGA3,GPAA1,GRAMD2A,GRB7,GSDMA,GSDMD,GSDME,HGS,HIP1,HIP1R,HS1BP3,ING2,IQGAP1,IQGAP2,ITPR1,ITPR2,ITPR3,JPH2,KCNH1,KCNJ1,KCNQ1,K…
GO:0022804	active transmembrane transporter activity	7.05888e-05	7.05888e-05	1	ABCA1,ABCA10,ABCA12,ABCA13,ABCA17,ABCA3,ABCA4,ABCA5,ABCA6,ABCA8,ABCA9,ABCB1,ABCB10,ABCB11,ABCB5,ABCB6,ABCB7,ABCB8,ABCB9,ABCC1,ABCC10,ABCC11,ABCC12,ABCC13,ABCC2,ABCC3,ABCC4,ABCC5,ABCC6,ABCC8,ABCC9,ABCD1,ABCD3,ABCD4,ABCG1,ABCG2,ABCG4,ABCG5,ABCG8,ATP12A,ATP13A1,ATP13A2,ATP13A3,ATP13A4,ATP13A5,ATP1A1,ATP1A3,ATP1A4,ATP2A1,ATP2A2,ATP2A3,ATP2B2,ATP2B3,ATP2B4,ATP2C2,ATP6V0A2,ATP6V0A4,ATP6V0C,ATP6V0D1,ATP…
GO:0008017	microtubule binding	8.19511e-05	8.19511e-05	1	ABRAXAS2,ALMS1,APC,APC2,ARHGEF2,ARL3,BCL2L11,CAMSAP1,CAMSAP2,CAMSAP3,CAPN6,CCDC170,CCDC181,CCDC66,CCDC88B,CCSER2,CDK5RAP2,CENPE,CENPF,CEP295,CEP350,CEP44,CEP57,CEP57L1,CETN3,CFAP157,CGN,CKAP5,CLASP1,CLASP2,CLIP1,CLIP2,CLIP3,DCDC1,DCTN1,DLGAP5,DNAI7,DNM3,DST,EML1,EML2,EML4,EML5,EML6,ENKD1,EZR,FAM161A,FBXW11,FES,FHDC1,FMN1,FMN2,FNTA,FTCD,GAS2,GAS2L1,GAS2L2,GAS2L3,GAS8,GJB6,GLI1,HAUS8,HDAC6,HDGFL3,H…
GO:0016741	transferase activity, transferring one-carbon groups	8.46577e-05	8.46577e-05	1	ALDH1L2,ALG9,ALKBH8,ANTKMT,ARMT1,AS3MT,ASH1L,ASMT,ASMTL,ATIC,ATPSCKMT,BHMT,BUD23,CAD,CAMKMT,CARNMT1,CIAPIN1,CMTR1,CMTR2,COMT,COMTD1,COQ3,COQ5,CSKMT,DIMT1,DNMT1,DNMT3A,DOT1L,DPH5,EEF1AKMT1,EEF1AKMT3,EEF1AKMT4,EHMT1,EHMT2,EMG1,ETFBKMT,EZH1,EZH2,FTCD,FTSJ1,FTSJ3,GAMT,GART,GNMT,HEMK1,HENMT1,HNMT,ICMT,JARID2,KMT2A,KMT2B,KMT2C,KMT2D,KMT5A,KMT5B,KMT5C,MECOM,MEPCE,METTL1,METTL13,METTL15,METTL16,METTL17,M…
GO:0005178	integrin binding	8.91237e-05	8.91237e-05	1	ACTN1,ADAM15,ADAM17,ADAM9,ANGPTL3,ANXA7,CALR,CCN1,CCN2,CCN3,CCN4,CD151,CD226,CD40LG,CD81,CD9,CDH17,CDH26,COL16A1,COL3A1,COL4A3,COMP,CX3CL1,EMILIN1,EMP2,ESM1,F11R,FAP,FBLN1,FBN1,FERMT3,FGF1,FN1,IBSP,ICAM1,ICAM2,ICAM3,ICAM4,ICAM5,IL1B,ISG15,ITGA11,ITGA2,ITGA2B,ITGA3,ITGA4,ITGA5,ITGA7,ITGA9,ITGAE,ITGAL,ITGAV,ITGB1BP1,ITGB2,ITGB3,ITGB6,ITGB7,ITGBL1,JAM2,JAM3,KDR,LAMA3,LAMA5,LAMB1,LAMB2,LCP1,LGALS8,MA…
GO:0065007	biological regulation	2.06957e-208	2.06957e-208	1	A1CF,A2M,A2ML1,A4GNT,AAK1,AANAT,AARS1,AARSD1,AATF,ABCA1,ABCA12,ABCA13,ABCA3,ABCA4,ABCA5,ABCA8,ABCB1,ABCB10,ABCB11,ABCB5,ABCB7,ABCB8,ABCC1,ABCC4,ABCC9,ABCD1,ABCG1,ABCG4,ABCG5,ABCG8,ABHD12,ABHD14B,ABHD17B,ABHD17C,ABHD2,ABHD5,ABHD6,ABI1,ABI3,ABI3BP,ABITRAM,ABL1,ABL2,ABR,ABRA,ABRACL,ABRAXAS1,ABT1,ACACB,ACADM,ACADVL,ACAP1,ACAP3,ACD,ACE,ACE2,ACER1,ACER3,ACHE,ACKR1,ACKR2,ACKR3,ACMSD,ACO1,ACOD1,ACOT13,AC…
2,SHOX,SHPK,SHQ1,SHTN1,SIAE,SIAH3,SIDT2,SIGIRR,SIGLEC15,SIGMAR1,SIK1,SIK2,SIK3,SIM1,SIM2,SIN3A,SIN3B,SIPA1,SIPA1L1,SIPA1L2,SIPA1L3,SIRT1,SIRT2,SIRT3,SIRT4,SIRT5,SIRT6,SIRT7,SIVA1,SIX4,SIX5,SKA3,SKAP1,SKAP2,SKI,SKIL,SKOR1,SKOR2,SKP2,SLAIN1,SLAIN2,SLAMF1,SLAMF6,SLC11A1,SLC12A1,SLC12A3,SLC12A4,SLC15A3,SLC15A4,SLC16A1,SLC16A10,SLC16A2,SLC17A6,SLC17A8,SLC18A1,SLC18A2,SLC18A3,SLC18B1,SLC1A1,SLC1A2,SLC1…
GO:0050789	regulation of biological process	3.81814e-179	3.81814e-179	1	A1CF,A2M,A2ML1,A4GNT,AAK1,AARS1,AATF,ABCA1,ABCA12,ABCA13,ABCA3,ABCA5,ABCA8,ABCB1,ABCB10,ABCB11,ABCB7,ABCC4,ABCC9,ABCD1,ABCG1,ABCG4,ABCG5,ABCG8,ABHD12,ABHD14B,ABHD17B,ABHD17C,ABHD2,ABHD5,ABHD6,ABI1,ABI3,ABI3BP,ABITRAM,ABL1,ABL2,ABR,ABRA,ABRACL,ABRAXAS1,ABT1,ACACB,ACADM,ACADVL,ACAP1,ACAP3,ACD,ACE,ACE2,ACER1,ACER3,ACHE,ACKR1,ACKR2,ACKR3,ACMSD,ACO1,ACOD1,ACOT13,ACOT8,ACP3,ACP4,ACSL1,ACSL3,ACTC1,ACTN1…
,SMC2,SMC4,SMC6,SMCHD1,SMCR8,SMG1,SMG5,SMG6,SMG7,SMG8,SMIM22,SMO,SMOC1,SMOC2,SMPD1,SMPD3,SMTNL1,SMYD1,SNAI3,SNAP23,SNAP47,SNAP91,SNAPIN,SNCAIP,SND1,SNF8,SNIP1,SNRK,SNRNP70,SNTA1,SNW1,SNX14,SNX17,SNX18,SNX19,SNX30,SNX33,SNX4,SNX5,SNX6,SNX7,SNX9,SOAT1,SOAT2,SOCS2,SOCS3,SOCS4,SOCS5,SOCS7,SOGA1,SOGA3,SOHLH1,SOHLH2,SON,SORBS3,SORCS2,SORCS3,SORL1,SORT1,SOS1,SOS2,SOST,SOX10,SOX11,SOX13,SOX18,SOX30,SOX4,…
GO:0032502	developmental process	7.9706e-178	7.9706e-178	1	A1CF,AARS1,AATF,AATK,ABCA12,ABCA3,ABCA5,ABCB10,ABCB5,ABCB6,ABCD1,ABHD2,ABI1,ABI3BP,ABITRAM,ABL1,ABL2,ABT1,ACACB,ACADM,ACADVL,ACAN,ACAP3,ACD,ACE,ACER1,ACER3,ACHE,ACKR3,ACO1,ACOD1,ACOX1,ACP4,ACP6,ACRBP,ACSL3,ACSL4,ACSL6,ACTC1,ACTL7A,ACTL8,ACTL9,ACTN1,ACTN3,ACTR8,ACVR1,ACVR1B,ACVR1C,ACVR2B,ACVRL1,ADA,ADAD1,ADAD2,ADAM15,ADAM17,ADAM19,ADAM20,ADAM22,ADAM29,ADAM8,ADAM9,ADAMTS1,ADAMTS12,ADAMTS15,ADAMTS16…
GO:0048856	anatomical structure development	8.58487e-166	8.58487e-166	1	A1CF,AARS1,AATF,AATK,ABCA12,ABCA3,ABCB10,ABCB5,ABCB6,ABCD1,ABHD2,ABI1,ABI3BP,ABITRAM,ABL1,ABL2,ABT1,ACACB,ACADM,ACADVL,ACAN,ACAP3,ACD,ACE,ACER1,ACER3,ACHE,ACKR3,ACO1,ACOD1,ACP4,ACP6,ACRBP,ACSL3,ACSL4,ACSL6,ACTC1,ACTL7A,ACTL8,ACTL9,ACTN1,ACTN3,ACTR8,ACVR1,ACVR1B,ACVR1C,ACVR2B,ACVRL1,ADA,ADAD1,ADAD2,ADAM15,ADAM17,ADAM19,ADAM20,ADAM22,ADAM29,ADAM8,ADAM9,ADAMTS1,ADAMTS12,ADAMTS15,ADAMTS16,ADAMTS18,AD…
GO:0050794	regulation of cellular process	9.0335e-149	9.0335e-149	1	A1CF,A4GNT,AAK1,AARS1,AATF,ABCA1,ABCA12,ABCA13,ABCA3,ABCA5,ABCB1,ABCB10,ABCB11,ABCB7,ABCC9,ABCD1,ABCG1,ABCG4,ABHD14B,ABHD17B,ABHD17C,ABHD2,ABHD5,ABHD6,ABI1,ABI3,ABI3BP,ABITRAM,ABL1,ABL2,ABR,ABRA,ABRACL,ABRAXAS1,ABT1,ACACB,ACADVL,ACAP1,ACAP3,ACD,ACE,ACE2,ACER3,ACHE,ACKR1,ACKR2,ACKR3,ACMSD,ACO1,ACOD1,ACOT8,ACP3,ACP4,ACSL1,ACSL3,ACTC1,ACTN1,ACTN3,ACTR5,ACTR8,ACVR1,ACVR1B,ACVR1C,ACVR2B,ACVRL1,ADA,ADA…
8,TAGAP,TAL1,TAMALIN,TANC2,TANK,TAOK2,TAOK3,TAPT1,TARBP2,TARDBP,TAS1R1,TAS1R3,TAS2R1,TAS2R10,TAS2R38,TAS2R41,TAS2R42,TAS2R7,TAS2R9,TASL,TASOR,TASOR2,TASP1,TBC1D20,TBC1D24,TBC1D25,TBC1D30,TBC1D32,TBC1D5,TBC1D7,TBCCD1,TBCD,TBK1,TBL2,TBRG1,TBRG4,TBX1,TBX10,TBX18,TBX19,TBX2,TBX20,TBX21,TBX22,TBX3,TBX4,TBX5,TBX6,TBXA2R,TBXT,TCAF1,TCEAL7,TCF15,TCF19,TCF25,TCF3,TCF4,TCF7,TCF7L1,TCF7L2,TCFL5,TCHP,TCIRG1,…
GO:0048518	positive regulation of biological process	5.76896e-145	5.76896e-145	1	A1CF,A2M,AAK1,AATF,ABCA1,ABCA12,ABCA13,ABCA3,ABCA5,ABCA8,ABCB1,ABCB10,ABCB11,ABCB7,ABCD1,ABCG1,ABCG4,ABHD14B,ABHD17B,ABHD17C,ABHD5,ABHD6,ABI1,ABI3,ABI3BP,ABL1,ABL2,ABRA,ABRAXAS1,ACACB,ACD,ACE,ACE2,ACER3,ACHE,ACKR3,ACOD1,ACP3,ACSL1,ACSL3,ACTC1,ACTN1,ACTN3,ACTR5,ACTR8,ACVR1,ACVR1B,ACVR1C,ACVR2B,ACVRL1,ADA,ADAM17,ADAM19,ADAM8,ADAM9,ADAMTS1,ADAMTS20,ADAMTS3,ADAMTS9,ADAMTSL4,ADAR,ADARB1,ADCK1,ADCY1,AD…
GO:0051179	localization	7.59482e-140	7.59482e-140	1	A1CF,AAAS,AAK1,ABCA1,ABCA10,ABCA12,ABCA13,ABCA17,ABCA3,ABCA4,ABCA5,ABCA6,ABCA8,ABCA9,ABCB1,ABCB10,ABCB11,ABCB5,ABCB6,ABCB7,ABCB8,ABCB9,ABCC1,ABCC10,ABCC11,ABCC12,ABCC13,ABCC2,ABCC3,ABCC4,ABCC5,ABCC6,ABCC8,ABCC9,ABCD1,ABCD3,ABCD4,ABCG1,ABCG2,ABCG4,ABCG5,ABCG8,ABHD17A,ABHD17B,ABHD17C,ABHD5,ABI3,ABL1,ABRA,ABRAXAS2,ACACB,ACD,ACE,ACE2,ACHE,ACKR2,ACKR3,ACO1,ACSL1,ACSL3,ACTR10,ACVR1C,ACVR2B,ADA,ADAM22,A…
GO:0032501	multicellular organismal process	1.52305e-137	1.52305e-137	1	A1CF,AAAS,AARS1,AATF,AATK,ABAT,ABCA1,ABCA12,ABCA3,ABCA4,ABCA5,ABCB10,ABCB5,ABCB6,ABCC1,ABCC9,ABCD1,ABCG1,ABCG5,ABCG8,ABHD12,ABHD2,ABHD6,ABI1,ABI3BP,ABITRAM,ABL1,ABL2,ABT1,ACACA,ACACB,ACADM,ACADVL,ACAN,ACAP3,ACD,ACE,ACE2,ACER3,ACHE,ACKR3,ACO1,ACOD1,ACOT13,ACOX1,ACP3,ACP4,ACP5,ACR,ACRBP,ACSL1,ACSL3,ACSL4,ACSL6,ACTC1,ACTL7A,ACTL9,ACTN3,ACTR8,ACVR1,ACVR1B,ACVR1C,ACVR2B,ACVRL1,ADA,ADAD1,ADAD2,ADAM15,A…
GO:0048522	positive regulation of cellular process	2.38695e-124	2.38695e-124	1	A1CF,AAK1,AATF,ABCA1,ABCA12,ABCA13,ABCA3,ABCB1,ABCB10,ABCB7,ABCD1,ABCG1,ABHD14B,ABHD17B,ABHD17C,ABHD5,ABI1,ABI3,ABI3BP,ABL1,ABL2,ABRA,ABRAXAS1,ACD,ACE,ACE2,ACER3,ACKR3,ACP3,ACSL3,ACTC1,ACTN1,ACTN3,ACTR5,ACTR8,ACVR1,ACVR1B,ACVR1C,ACVR2B,ACVRL1,ADA,ADAM17,ADAM19,ADAM8,ADAM9,ADAMTS1,ADAMTS20,ADAMTS3,ADAMTS9,ADAMTSL4,ADAR,ADCK1,ADCY1,ADCY8,ADD1,ADGRA2,ADGRB1,ADGRB3,ADGRF5,ADGRG1,ADGRL2,ADIG,ADIPOQ,AD…
GO:0050896	response to stimulus	3.93616e-123	3.93616e-123	1	A2M,AAK1,AANAT,AATF,ABAT,ABCA1,ABCA12,ABCB1,ABCB10,ABCB11,ABCB6,ABCC9,ABCD1,ABCD4,ABCG1,ABCG4,ABHD12,ABHD2,ABHD6,ABI3,ABI3BP,ABL1,ABL2,ABR,ABRA,ABRAXAS1,ABRAXAS2,ABTB2,ACACA,ACACB,ACADM,ACADVL,ACAP1,ACD,ACE2,ACER1,ACER3,ACHE,ACKR1,ACKR2,ACKR3,ACO1,ACOD1,ACP3,ACP4,ACSBG1,ACSL1,ACTN3,ACTR5,ACTR8,ACVR1,ACVR1B,ACVR1C,ACVR2B,ACVRL1,ADA,ADAM15,ADAM17,ADAM23,ADAM8,ADAM9,ADAMTS12,ADAMTS18,ADAMTS20,ADAMTS…
GO:0007275	multicellular organism development	2.66007e-112	2.66007e-112	1	A1CF,AARS1,AATF,AATK,ABCA12,ABCA3,ABCB10,ABCB5,ABCB6,ABCD1,ABI1,ABI3BP,ABITRAM,ABL1,ABL2,ABT1,ACACB,ACADM,ACAN,ACAP3,ACD,ACE,ACER3,ACHE,ACKR3,ACO1,ACOD1,ACP4,ACSL3,ACSL4,ACSL6,ACTN3,ACTR8,ACVR1,ACVR1B,ACVR1C,ACVR2B,ACVRL1,ADA,ADAM15,ADAM17,ADAM20,ADAM22,ADAM29,ADAM8,ADAMTS1,ADAMTS12,ADAMTS16,ADAMTS18,ADAMTS2,ADAMTS3,ADAMTS5,ADAMTS7,ADAMTSL2,ADAP2,ADAR,ADARB1,ADCY1,ADCY9,ADD1,ADD2,ADGRA2,ADGRB1,AD…
GO:0051234	establishment of localization	1.5977e-103	1.5977e-103	1	AAAS,AAK1,ABCA1,ABCA10,ABCA12,ABCA13,ABCA17,ABCA3,ABCA4,ABCA5,ABCA6,ABCA8,ABCA9,ABCB1,ABCB10,ABCB11,ABCB5,ABCB6,ABCB7,ABCB8,ABCB9,ABCC1,ABCC10,ABCC11,ABCC12,ABCC13,ABCC2,ABCC3,ABCC4,ABCC5,ABCC6,ABCC8,ABCC9,ABCD1,ABCD3,ABCD4,ABCG1,ABCG2,ABCG4,ABCG5,ABCG8,ABL1,ABRA,ABRAXAS2,ACD,ACE,ACE2,ACHE,ACKR2,ACKR3,ACO1,ACSL1,ACSL3,ACTR10,ACVR1C,ACVR2B,ADA,ADAM9,ADCY10,ADCY5,ADCY8,ADGB,ADGRB1,ADIPOQ,ADRB2,ADTR…
GO:0048583	regulation of response to stimulus	9.37067e-102	9.37067e-102	1	A2M,AAK1,AATF,ABCA1,ABCD1,ABHD12,ABHD6,ABL1,ABRA,ABRAXAS1,ACE2,ACKR3,ACOD1,ACP3,ACP4,ACTN3,ACTR8,ACVR1,ACVR1B,ACVR2B,ACVRL1,ADA,ADAM17,ADAM8,ADAM9,ADAMTS12,ADAMTS18,ADAMTS20,ADAMTS3,ADAMTSL2,ADAR,ADCY7,ADCY8,ADGRA2,ADGRG1,ADGRG3,ADIPOQ,ADNP,ADORA2A,ADRA1A,ADRA2B,ADRA2C,ADRB2,ADRB3,ADTRP,AFAP1L2,AGAP2,AGER,AGT,AGTR2,AHR,AHSG,AIF1,AJAP1,AJUBA,AK6,AKAP12,AKAP5,AKAP7,AKAP9,AKIP1,AKIRIN2,AKNA,ALK,ALOX…
GO:0048869	cellular developmental process	4.26614e-101	4.26614e-101	1	ABCA12,ABCA5,ABCB10,ABHD2,ABI1,ABI3BP,ABITRAM,ABL1,ABL2,ABT1,ACADM,ACADVL,ACAN,ACAP3,ACE,ACER1,ACHE,ACKR3,ACP4,ACP6,ACRBP,ACSL3,ACSL4,ACSL6,ACTL7A,ACTL8,ACTL9,ACTN1,ACTN3,ACVR1,ACVR1B,ACVR1C,ACVR2B,ACVRL1,ADA,ADAD1,ADAD2,ADAM15,ADAM17,ADAM22,ADAM8,ADAM9,ADAMTS12,ADAMTS15,ADAMTS20,ADAMTS5,ADAMTS7,ADAMTS9,ADAMTSL4,ADAR,ADARB1,ADCY1,ADD1,ADD2,ADGRA2,ADGRB1,ADGRB3,ADGRF1,ADGRF5,ADGRG1,ADGRG3,ADGRG6,A…
GO:0030154	cell differentiation	4.26614e-101	4.26614e-101	1	ABCA12,ABCA5,ABCB10,ABHD2,ABI1,ABI3BP,ABITRAM,ABL1,ABL2,ABT1,ACADM,ACADVL,ACAN,ACAP3,ACE,ACER1,ACHE,ACKR3,ACP4,ACP6,ACRBP,ACSL3,ACSL4,ACSL6,ACTL7A,ACTL8,ACTL9,ACTN1,ACTN3,ACVR1,ACVR1B,ACVR1C,ACVR2B,ACVRL1,ADA,ADAD1,ADAD2,ADAM15,ADAM17,ADAM22,ADAM8,ADAM9,ADAMTS12,ADAMTS15,ADAMTS20,ADAMTS5,ADAMTS7,ADAMTS9,ADAMTSL4,ADAR,ADARB1,ADCY1,ADD1,ADD2,ADGRA2,ADGRB1,ADGRB3,ADGRF1,ADGRF5,ADGRG1,ADGRG3,ADGRG6,A…
GO:0051716	cellular response to stimulus	1.00613e-98	1.00613e-98	1	AAK1,AANAT,AATF,ABCA1,ABCA12,ABCB1,ABCB10,ABCB11,ABCB6,ABCD1,ABCD4,ABCG1,ABCG4,ABHD2,ABHD6,ABI3,ABL1,ABL2,ABR,ABRA,ABRAXAS1,ABTB2,ACACA,ACAP1,ACD,ACE2,ACER1,ACHE,ACKR1,ACKR2,ACKR3,ACOD1,ACP3,ACP4,ACSL1,ACTN3,ACTR5,ACTR8,ACVR1,ACVR1B,ACVR1C,ACVR2B,ACVRL1,ADA,ADAM15,ADAM17,ADAM23,ADAM8,ADAM9,ADAMTS12,ADAMTS20,ADAMTS3,ADAMTS7,ADAMTSL2,ADAR,ADCY1,ADCY10,ADCY2,ADCY3,ADCY4,ADCY5,ADCY6,ADCY7,ADCY8,ADCY9…
GO:0006950	response to stress	2.4691e-96	2.4691e-96	1	A2M,AATF,ABCA1,ABCB10,ABCB6,ABCC9,ABCD1,ABHD12,ABHD2,ABI3,ABI3BP,ABL1,ABRAXAS1,ABRAXAS2,ACADM,ACADVL,ACD,ACER3,ACKR1,ACKR3,ACOD1,ACTR5,ACTR8,ACVR1,ACVRL1,ADA,ADAM15,ADAM17,ADAM8,ADAM9,ADAMTS12,ADAMTS18,ADAMTS5,ADAR,ADCY1,ADCY7,ADCY8,ADGRB1,ADH5,ADIPOQ,ADIPOR2,ADORA2A,ADPRS,ADRA2B,ADRA2C,ADRB1,ADRB2,ADRB3,ADTRP,AEN,AFAP1L2,AGBL4,AGBL5,AGER,AGTR2,AHR,AHSG,AIF1,AIFM1,AJAP1,AJUBA,AKAP1,AKIRIN2,AKNA,A…
GO:0023051	regulation of signaling	3.75335e-91	3.75335e-91	1	AAK1,AATF,ABCA1,ABCA12,ABHD6,ABL1,ABRA,ACE,ACE2,ACHE,ACKR3,ACOD1,ACP3,ACP4,ACTN3,ACVR1,ACVR1B,ACVR1C,ACVR2B,ACVRL1,ADA,ADAM17,ADAM8,ADAM9,ADAMTS12,ADAMTS20,ADAMTS3,ADAMTSL2,ADAR,ADCY1,ADCY5,ADCY8,ADGRA2,ADGRB1,ADGRG1,ADGRG3,ADIPOQ,ADNP,ADORA2A,ADRA1A,ADRA2B,ADRA2C,ADRB2,ADRB3,AFAP1L2,AGAP2,AGER,AGT,AGTR2,AJUBA,AKAP12,AKAP5,AKAP7,AKAP9,AKIP1,ALK,ALOX12B,ALOX15B,ALOX5,ALPK1,ALPK2,AMER1,AMER2,AMFR,A…
GO:0010646	regulation of cell communication	7.17187e-91	7.17187e-91	1	AAK1,AATF,ABCA1,ABCA12,ABHD6,ABL1,ABRA,ACE,ACE2,ACKR3,ACOD1,ACP3,ACP4,ACTN3,ACVR1,ACVR1B,ACVR1C,ACVR2B,ACVRL1,ADA,ADAM17,ADAM8,ADAM9,ADAMTS12,ADAMTS20,ADAMTS3,ADAMTSL2,ADAR,ADCY1,ADCY5,ADCY8,ADGRA2,ADGRB1,ADGRG1,ADGRG3,ADIPOQ,ADNP,ADORA2A,ADRA1A,ADRA2B,ADRA2C,ADRB2,ADRB3,AFAP1L2,AGAP2,AGER,AGT,AGTR2,AJUBA,AKAP12,AKAP5,AKAP7,AKAP9,AKIP1,ALK,ALOX12B,ALOX15B,ALOX5,ALPK1,ALPK2,AMER1,AMER2,AMFR,AMOT,A…
GO:0006810	transport	2.35112e-90	2.35112e-90	1	AAAS,AAK1,ABCA1,ABCA10,ABCA12,ABCA13,ABCA17,ABCA3,ABCA4,ABCA5,ABCA6,ABCA8,ABCA9,ABCB1,ABCB10,ABCB11,ABCB5,ABCB6,ABCB7,ABCB8,ABCB9,ABCC1,ABCC10,ABCC11,ABCC12,ABCC13,ABCC2,ABCC3,ABCC4,ABCC5,ABCC6,ABCC8,ABCC9,ABCD1,ABCD3,ABCD4,ABCG1,ABCG2,ABCG4,ABCG5,ABCG8,ABL1,ABRA,ACD,ACE,ACE2,ACHE,ACKR2,ACKR3,ACO1,ACSL1,ACSL3,ACTR10,ACVR1C,ACVR2B,ADA,ADAM9,ADCY10,ADCY5,ADCY8,ADGB,ADGRB1,ADIPOQ,ADRB2,ADTRP,AFG3L2,…
GO:0048731	system development	1.02471e-89	1.02471e-89	1	AARS1,AATK,ABCA12,ABCA3,ABCB5,ABCB6,ABCD1,ABI1,ABI3BP,ABITRAM,ABL1,ABL2,ABT1,ACACB,ACADM,ACAN,ACAP3,ACD,ACE,ACER3,ACHE,ACKR3,ACOD1,ACP4,ACSL3,ACSL4,ACSL6,ACTN3,ACVR1,ACVR1C,ACVR2B,ACVRL1,ADA,ADAM15,ADAM17,ADAM20,ADAM22,ADAM29,ADAM8,ADAMTS1,ADAMTS12,ADAMTS16,ADAMTS18,ADAMTS2,ADAMTS5,ADAMTS7,ADAMTSL2,ADAP2,ADAR,ADARB1,ADCY1,ADD2,ADGRA2,ADGRB1,ADGRB2,ADGRB3,ADGRF1,ADGRF5,ADGRG1,ADGRG6,ADGRL2,ADIPOQ,…
GO:0048519	negative regulation of biological process	7.81068e-85	7.81068e-85	1	A1CF,A2M,A2ML1,A4GNT,AARS1,AATF,ABCA12,ABCA5,ABCD1,ABCG1,ABCG5,ABCG8,ABHD17B,ABHD17C,ABHD2,ABHD5,ABHD6,ABI3,ABI3BP,ABL1,ABRAXAS1,ACACB,ACADVL,ACD,ACE,ACKR3,ACMSD,ACOD1,ACOT13,ACOT8,ACP4,ACTN3,ACVR1,ACVR1B,ACVR1C,ACVR2B,ACVRL1,ADA,ADAM15,ADAM17,ADAM8,ADAMTS1,ADAMTS12,ADAMTS18,ADAMTS20,ADAMTS5,ADAMTS7,ADAMTSL2,ADAR,ADARB1,ADCK1,ADCY7,ADCY8,ADD2,ADD3,ADGRA2,ADGRB1,ADGRB2,ADGRB3,ADGRF5,ADGRG1,ADGRG3,…
GO:0006996	organelle organization	8.68042e-83	8.68042e-83	1	AAAS,ABCA1,ABCA3,ABCB6,ABCC4,ABCD1,ABCD3,ABITRAM,ABL1,ABLIM1,ABLIM2,ABRAXAS2,ABT1,ACAD9,ACD,ACOT8,ACP3,ACP4,ACRBP,ACTC1,ACTL7A,ACTL9,ACTN1,ACTN3,ACTR5,ACTR8,ADCK1,ADD2,ADD3,ADRB2,AFF2,AFG1L,AFG3L2,AGK,AGTPBP1,AHCTF1,AHI1,AIF1,AIFM1,AIFM2,AJUBA,AKAP11,AKAP4,AKAP8,AKAP8L,AKAP9,AKT2,AKTIP,ALKBH4,ALKBH7,ALMS1,ALPK1,ALS2,AMBRA1,AMOT,AMOTL1,AMOTL2,ANAPC1,ANAPC4,ANK3,ANKFN1,ANKFY1,ANKLE2,ANKRD23,ANKRD27…
GO:0008283	cell population proliferation	2.66955e-82	2.66955e-82	1	A4GNT,ABCC4,ABCD1,ABHD17B,ABI1,ABI3,ABI3BP,ABITRAM,ABL1,ABL2,ABLIM1,ABLIM2,ACAP3,ACE,ACER3,ACKR3,ACP4,ACSL6,ACVR1C,ACVRL1,ADA,ADAM17,ADAMTS1,ADARB1,ADCY1,ADGRB3,ADGRF1,ADGRG1,ADIPOQ,ADORA3,AFG3L2,AGAP2,AGBL4,AGER,AGGF1,AGTPBP1,AGTR1,AHI1,AHR,AIF1,AIMP1,AIMP2,AJUBA,AKAP4,AKNA,AKT2,ALCAM,ALDH1A2,ALK,ALKBH1,ALOX15B,ALOX5,ALPK1,ALS2,AMBRA1,ANGPT1,ANKRD27,ANKRD45,ANLN,ANO6,ANXA1,APC,APLN,APOA1,APOBEC1…
GO:1901564	organonitrogen compound metabolic process	1.16118e-80	1.16118e-80	1	A2M,A2ML1,A3GALT2,A4GALT,A4GNT,AADAT,AAK1,AANAT,AARS1,AARS2,AARSD1,AASDH,AASS,AATF,AATK,ABAT,ABCA1,ABCA12,ABCA3,ABCA8,ABCB10,ABCB11,ABCB6,ABCB7,ABCB9,ABCC5,ABCC6,ABCD1,ABCD4,ABCG1,ABHD12,ABHD16B,ABHD17A,ABHD17B,ABHD17C,ABHD3,ABI1,ABL1,ABL2,ABRAXAS2,ACACA,ACACB,ACADL,ACADM,ACADSB,ACAN,ACAT1,ACCSL,ACE,ACE2,ACER1,ACER3,ACHE,ACLY,ACMSD,ACO1,ACOT12,ACOT7,ACOT8,ACP1,ACP3,ACP4,ACR,ACSL3,ACSL4,ACSM1,ACSM…
GO:0080090	regulation of primary metabolic process	7.47997e-80	7.47997e-80	1	A1CF,A2M,A2ML1,AARS1,AATF,ABCA3,ABCB10,ABCB11,ABCD1,ABCG1,ABCG4,ABHD14B,ABHD5,ABHD6,ABI1,ABL1,ABRA,ABRAXAS1,ABT1,ACACB,ACADM,ACADVL,ACD,ACE,ACER1,ACO1,ACOT8,ACP4,ACSL3,ACTN1,ACTN3,ACTR5,ACTR8,ACVR1,ACVR1B,ACVR1C,ACVR2B,ACVRL1,ADAM10,ADAM17,ADAM8,ADAM9,ADAR,ADARB1,ADCY1,ADCY8,ADGRB1,ADGRF1,ADGRF5,ADGRG3,ADIPOQ,ADIRF,ADNP,ADORA3,ADRA2B,ADRA2C,ADRB2,ADTRP,AEBP1,AFAP1L2,AFF2,AFF3,AGAP2,AGBL4,AGER,AGM…
GO:0009966	regulation of signal transduction	1.60955e-79	1.60955e-79	1	AAK1,AATF,ABCA1,ABHD6,ABL1,ABRA,ACE2,ACKR3,ACOD1,ACP3,ACP4,ACTN3,ACVR1,ACVR1B,ACVR2B,ACVRL1,ADA,ADAM17,ADAM8,ADAM9,ADAMTS12,ADAMTS20,ADAMTS3,ADAMTSL2,ADAR,ADGRA2,ADGRG1,ADGRG3,ADIPOQ,ADNP,ADORA2A,ADRA1A,ADRA2B,ADRA2C,ADRB2,ADRB3,AFAP1L2,AGAP2,AGER,AGT,AGTR2,AJUBA,AKAP12,AKAP5,AKAP7,AKAP9,AKIP1,ALK,ALOX12B,ALOX15B,ALPK1,ALPK2,AMER1,AMER2,AMFR,AMOT,ANGPT1,ANKRD13C,ANKRD17,ANKRD54,ANKRD6,APAF1,APC,A…
GO:0043412	macromolecule modification	1.72929e-74	1.72929e-74	1	A1CF,A4GALT,A4GNT,AAK1,AANAT,AARS1,AATK,ABCA1,ABCB11,ABHD12,ABHD17A,ABHD17B,ABHD17C,ABI1,ABL1,ABL2,ABRAXAS2,ACE,ACP1,ACP4,ACVR1,ACVR1B,ACVR1C,ACVR2B,ACVRL1,ADAD2,ADAM17,ADAM8,ADAM9,ADAR,ADARB1,ADARB2,ADAT2,ADCK1,ADGRB1,ADH5,ADIPOQ,ADM2,ADNP,ADPRS,ADRA2B,ADRA2C,ADRB2,ADTRP,AGA,AGBL1,AGBL2,AGBL3,AGBL4,AGBL5,AGER,AGT,AGTPBP1,AGTR2,AIMP2,AJUBA,AK6,AKAP9,AKT2,AKTIP,ALG11,ALG12,ALG14,ALG2,ALG3,ALG8,ALG…
GO:0019222	regulation of metabolic process	1.34114e-73	1.34114e-73	1	A1CF,A2M,A2ML1,AARS1,AATF,ABCA3,ABCB10,ABCB11,ABCB7,ABCD1,ABCG1,ABCG4,ABHD14B,ABHD5,ABHD6,ABI1,ABI3,ABL1,ABRA,ABRAXAS1,ABT1,ACACB,ACADM,ACADVL,ACD,ACE,ACER1,ACHE,ACMSD,ACO1,ACOT13,ACOT8,ACP4,ACSL1,ACSL3,ACTC1,ACTN1,ACTN3,ACTR5,ACTR8,ACVR1,ACVR1B,ACVR1C,ACVR2B,ACVRL1,ADAM10,ADAM17,ADAM19,ADAM8,ADAM9,ADAMTS5,ADAR,ADARB1,ADCY1,ADCY7,ADCY8,ADGRB1,ADGRF1,ADGRF5,ADGRG3,ADIPOQ,ADIPOR2,ADIRF,ADM2,ADNP,AD…
GO:0007166	cell surface receptor signaling pathway	2.66119e-72	2.66119e-72	1	AAK1,ABCA1,ABL1,ACKR1,ACKR2,ACKR3,ACOD1,ACP3,ACP4,ACSL1,ACVR1,ACVR1B,ACVR1C,ACVR2B,ACVRL1,ADA,ADAM15,ADAM17,ADAM9,ADAMTS12,ADAMTS3,ADAMTSL2,ADAR,ADCY5,ADCYAP1R1,ADGRA1,ADGRA2,ADGRA3,ADGRB1,ADGRB2,ADGRB3,ADGRD1,ADGRD2,ADGRE1,ADGRE3,ADGRE5,ADGRF1,ADGRF2,ADGRF3,ADGRF4,ADGRF5,ADGRG1,ADGRG2,ADGRG3,ADGRG4,ADGRG5,ADGRG6,ADGRG7,ADGRL1,ADGRL2,ADGRL3,ADGRL4,ADGRV1,ADIPOQ,ADIPOR2,ADNP,ADORA2A,ADORA3,ADRB2,A…
GO:0051171	regulation of nitrogen compound metabolic process	5.40441e-72	5.40441e-72	1	A1CF,A2M,A2ML1,AARS1,AATF,ABCA3,ABCB10,ABCB7,ABCG1,ABCG4,ABHD14B,ABI1,ABL1,ABRA,ABRAXAS1,ABT1,ACD,ACE,ACMSD,ACO1,ACOT8,ACP4,ACSL3,ACTN1,ACTR5,ACTR8,ACVR1,ACVR1B,ACVR1C,ACVR2B,ACVRL1,ADAM10,ADAM17,ADAM8,ADAM9,ADAR,ADARB1,ADCY1,ADCY8,ADGRB1,ADGRF1,ADGRG3,ADIPOQ,ADIRF,ADNP,ADORA3,ADRA2B,ADRA2C,ADRB2,ADTRP,AEBP1,AFAP1L2,AFF2,AFF3,AGAP2,AGBL4,AGER,AGMO,AGO1,AGT,AGTPBP1,AGTR1,AGTR2,AGXT2,AHR,AIFM1,AIMP…
GO:0007154	cell communication	4.79934e-69	4.79934e-69	1	AAK1,AATF,ABCA1,ABCA12,ABCC4,ABHD2,ABHD6,ABL1,ABR,ABRA,ABRAXAS1,ACAP1,ACE,ACE2,ACHE,ACKR1,ACKR2,ACKR3,ACOD1,ACP3,ACP4,ACSL1,ACTN3,ACVR1,ACVR1B,ACVR1C,ACVR2B,ACVRL1,ADA,ADAM15,ADAM17,ADAM8,ADAM9,ADAMTS12,ADAMTS20,ADAMTS3,ADAMTSL2,ADAR,ADARB1,ADCY1,ADCY10,ADCY2,ADCY3,ADCY4,ADCY5,ADCY6,ADCY7,ADCY8,ADCY9,ADCYAP1R1,ADGRA1,ADGRA2,ADGRA3,ADGRB1,ADGRB2,ADGRB3,ADGRD1,ADGRD2,ADGRE1,ADGRE3,ADGRE5,ADGRF1,ADG…
GO:0051239	regulation of multicellular organismal process	6.27988e-69	6.27988e-69	1	ABCA1,ABCA12,ABCB10,ABCC9,ABCD1,ABCG5,ABCG8,ABHD6,ABI3BP,ABL1,ACACB,ACE2,ACHE,ACOT13,ACP3,ACSL1,ACTN3,ACTR8,ACVR1,ACVR1B,ACVR1C,ACVR2B,ACVRL1,ADA,ADAM17,ADAM8,ADAM9,ADAMTS1,ADAMTS12,ADAMTS18,ADAMTS5,ADAMTS7,ADCY7,ADD1,ADGRA2,ADGRB1,ADGRB2,ADGRB3,ADGRF5,ADGRL2,ADIPOQ,ADIPOR2,ADM2,ADORA2A,ADRA1A,ADRA1D,ADRA2B,ADRA2C,ADRB1,ADRB2,ADRB3,ADTRP,AFAP1L2,AFG3L2,AGAP2,AGER,AGGF1,AGO1,AGPAT1,AGPAT2,AGRP,AGT…
GO:0051641	cellular localization	9.13792e-69	9.13792e-69	1	A1CF,AAAS,AAK1,ABCA1,ABCA12,ABCA13,ABCD1,ABCD3,ABCG1,ABHD17A,ABHD17B,ABHD17C,ABI3,ABL1,ABRA,ABRAXAS2,ACD,ACSL3,ACTR10,ACVR1C,ACVR2B,ADAM22,ADAM9,ADCY5,ADCY8,ADIPOQ,ADTRP,AFDN,AFM,AFTPH,AGBL4,AGER,AGK,AGRN,AGTPBP1,AIFM1,AJUBA,AKAIN1,AKAP10,AKAP11,AKAP3,AKAP4,AKAP5,AKAP8L,AKAP9,AKIRIN2,AKT2,AKTIP,ALB,ALKBH5,ALKBH7,ALMS1,ALOX5,ALS2,ALS2CL,AMOT,AMPH,ANGPT1,ANK1,ANK3,ANKFN1,ANKFY1,ANKLE1,ANKRD13A,ANKR…
GO:0048523	negative regulation of cellular process	2.05762e-68	2.05762e-68	1	A1CF,A4GNT,AARS1,AATF,ABCA12,ABCA5,ABCD1,ABHD17B,ABHD17C,ABHD2,ABHD6,ABI3,ABI3BP,ABL1,ABRAXAS1,ACACB,ACADVL,ACD,ACE,ACKR3,ACMSD,ACOD1,ACOT8,ACP4,ACTN3,ACVR1,ACVR1B,ACVR1C,ACVR2B,ACVRL1,ADA,ADAM15,ADAM17,ADAM8,ADAMTS12,ADAMTS18,ADAMTS20,ADAMTS7,ADAMTSL2,ADAR,ADARB1,ADCK1,ADCY7,ADCY8,ADD2,ADD3,ADGRA2,ADGRB1,ADGRF5,ADGRG1,ADGRG3,ADGRV1,ADIPOQ,ADNP,ADORA2A,ADORA3,ADPRS,ADRB2,ADTRP,AEBP1,AFF2,AGAP2,AG…
GO:0009893	positive regulation of metabolic process	2.27713e-66	2.27713e-66	1	A1CF,AATF,ABCB10,ABCB7,ABCD1,ABCG1,ABCG4,ABHD14B,ABHD5,ABHD6,ABI1,ABI3,ABL1,ABRA,ABRAXAS1,ACD,ACE,ACHE,ACSL1,ACSL3,ACTC1,ACTN1,ACTN3,ACTR5,ACTR8,ACVR1,ACVR1B,ACVR1C,ACVRL1,ADAM17,ADAM19,ADAM8,ADAM9,ADAR,ADGRB1,ADGRF5,ADIPOQ,ADIPOR2,ADIRF,ADM2,ADRA2B,ADRA2C,ADRB1,ADRB2,ADRB3,ADTRP,AFAP1L2,AGAP2,AGBL4,AGER,AGMO,AGO1,AGPAT1,AGPAT2,AGT,AGTPBP1,AGTR1,AGTR2,AGXT2,AHR,AIF1,AIFM1,AIMP2,AIRE,AJUBA,AK6,AKA…
GO:0035556	intracellular signal transduction	2.53682e-66	2.53682e-66	1	ABCA1,ABL1,ABR,ABRA,ABRAXAS1,ACKR3,ACTN3,ADA,ADAM8,ADAM9,ADCY1,ADCY10,ADCY2,ADCY3,ADCY4,ADCY5,ADCY6,ADCY7,ADCY8,ADCY9,ADGRB2,ADGRG1,ADGRG3,ADGRG6,ADIPOQ,ADRA1A,ADRA2B,ADRA2C,ADRB2,ADRB3,ADTRP,AEN,AFP,AGER,AGT,AGTR1,AHR,AIF1,AIFM1,AJUBA,AKAP12,AKAP5,AKAP7,AKIP1,AKT2,ALOX12B,ALPK1,AMFR,AMOT,AMOTL1,AMOTL2,ANGPT1,ANKRD17,ANKRD54,AP3D1,APAF1,APC,APOA1,APOC3,APP,AQP1,AR,ARAF,ARFGAP1,ARFGEF1,ARFGEF2,ARF…
GO:0048468	cell development	9.09361e-66	9.09361e-66	1	ABCA12,ABCB10,ABHD2,ABI1,ABITRAM,ABL1,ABL2,ACAN,ACAP3,ACE,ACHE,ACP4,ACP6,ACRBP,ACTL7A,ACTL9,ACTN1,ACTN3,ACVR1,ACVR1B,ADA,ADAD1,ADAD2,ADAM17,ADAM22,ADAM8,ADAMTSL4,ADAR,ADARB1,ADCY1,ADD1,ADD2,ADGRA2,ADGRB3,ADGRF1,ADGRF5,ADGRG3,ADGRG6,ADIPOQ,AFF4,AFG3L2,AGBL4,AGER,AGTPBP1,AHSP,AIRE,AKAP4,AKR1B1,AKT2,ALAS2,ALCAM,ALDH1A2,ALK,ALKBH1,ALPK2,ALPK3,ALS2,AMBRA1,ANGPT1,ANGPTL8,ANKRD23,ANKRD27,ANKRD54,ANXA1,A…
GO:0036211	protein modification process	1.77724e-65	1.77724e-65	1	A4GALT,A4GNT,AAK1,AANAT,AATK,ABCA1,ABCB11,ABHD12,ABHD17A,ABHD17B,ABHD17C,ABI1,ABL1,ABL2,ABRAXAS2,ACE,ACP1,ACP4,ACVR1,ACVR1B,ACVR1C,ACVR2B,ACVRL1,ADAM17,ADAM8,ADAM9,ADAR,ADARB1,ADCK1,ADGRB1,ADH5,ADIPOQ,ADM2,ADNP,ADPRS,ADRA2B,ADRA2C,ADRB2,ADTRP,AGA,AGBL1,AGBL2,AGBL3,AGBL4,AGBL5,AGER,AGT,AGTPBP1,AGTR2,AIMP2,AJUBA,AK6,AKAP9,AKT2,AKTIP,ALG11,ALG12,ALG14,ALG2,ALG3,ALG8,ALG9,ALK,ALKBH4,ALOX12B,ALPK1,ALP…
GO:0048513	animal organ development	7.7137e-64	7.7137e-64	1	AARS1,AATK,ABCA12,ABCA3,ABCB5,ABCB6,ABI3BP,ABL1,ABT1,ACACB,ACADM,ACAN,ACE,ACER1,ACHE,ACP4,ACTC1,ACTN3,ACVR1,ACVR1B,ACVR2B,ACVRL1,ADA,ADAM15,ADAM19,ADAM20,ADAM29,ADAM8,ADAM9,ADAMTS1,ADAMTS12,ADAMTS16,ADAMTS18,ADAMTS2,ADAMTS5,ADAMTS7,ADAMTSL2,ADAP2,ADARB1,ADGRG1,ADGRG6,ADGRV1,ADIPOQ,ADRB2,AFP,AGAP2,AGT,AGTPBP1,AGTR1,AHSG,AIMP2,AIRE,AJAP1,AK8,AKIRIN2,AKNA,AKR1B1,ALDH1A2,ALK,ALKBH1,ALOX12,ALOX12B,ALO…
GO:0006793	phosphorus metabolic process	1.2979e-63	1.2979e-63	1	AAK1,AASS,AATK,ABCA3,ABCA8,ABCC6,ABCD1,ABHD12,ABHD16B,ABHD3,ABHD5,ABHD6,ABI1,ABL1,ABL2,ACACA,ACACB,ACAT1,ACE,ACLY,ACOT12,ACOT7,ACOT8,ACP1,ACP3,ACP4,ACP6,ACSL3,ACSL4,ACSM1,ACSM5,ACSS1,ACVR1,ACVR1B,ACVR1C,ACVR2B,ACVRL1,ADA,ADAM17,ADAM8,ADAM9,ADAR,ADARB1,ADCK1,ADCY1,ADCY10,ADCY2,ADCY3,ADCY4,ADCY5,ADCY6,ADCY7,ADCY8,ADCY9,ADGRF5,ADIPOQ,ADK,ADM2,ADNP,ADRA2B,ADRA2C,ADRB2,ADSL,ADSS1,ADSS2,ADTRP,AFMID,AGE…
GO:0023052	signaling	1.97955e-63	1.97955e-63	1	AAK1,AATF,ABCA1,ABCA12,ABCC4,ABHD2,ABHD6,ABL1,ABL2,ABR,ABRA,ABRAXAS1,ACAP1,ACE,ACE2,ACHE,ACKR1,ACKR2,ACKR3,ACOD1,ACP3,ACP4,ACSL1,ACTN3,ACVR1,ACVR1B,ACVR1C,ACVR2B,ACVRL1,ADA,ADAM15,ADAM17,ADAM8,ADAM9,ADAMTS12,ADAMTS20,ADAMTS3,ADAMTSL2,ADAR,ADARB1,ADCY1,ADCY10,ADCY2,ADCY3,ADCY4,ADCY5,ADCY6,ADCY7,ADCY8,ADCY9,ADCYAP1R1,ADGRA1,ADGRA2,ADGRA3,ADGRB1,ADGRB2,ADGRB3,ADGRD1,ADGRD2,ADGRE1,ADGRE3,ADGRE5,ADGRF…
GO:0006796	phosphate-containing compound metabolic process	2.20375e-63	2.20375e-63	1	AAK1,AASS,AATK,ABCA3,ABCA8,ABCC6,ABCD1,ABHD12,ABHD16B,ABHD3,ABHD5,ABHD6,ABI1,ABL1,ABL2,ACACA,ACACB,ACAT1,ACE,ACLY,ACOT12,ACOT7,ACOT8,ACP1,ACP3,ACP4,ACP6,ACSL3,ACSL4,ACSM1,ACSM5,ACSS1,ACVR1,ACVR1B,ACVR1C,ACVR2B,ACVRL1,ADA,ADAM17,ADAM8,ADAM9,ADAR,ADARB1,ADCK1,ADCY1,ADCY10,ADCY2,ADCY3,ADCY4,ADCY5,ADCY6,ADCY7,ADCY8,ADCY9,ADGRF5,ADIPOQ,ADK,ADM2,ADNP,ADRA2B,ADRA2C,ADRB2,ADSL,ADSS1,ADSS2,ADTRP,AFMID,AGE…
GO:0009653	anatomical structure morphogenesis	6.01112e-61	6.01112e-61	1	ABI1,ABITRAM,ABL1,ACAN,ACD,ACKR3,ACP4,ACRBP,ACTC1,ACTL7A,ACTL9,ACTN1,ACTN3,ACVR1,ACVR2B,ACVRL1,ADA,ADAM15,ADAM17,ADAM8,ADAM9,ADAMTS1,ADAMTS12,ADAMTS15,ADAMTS16,ADAMTS5,ADARB1,ADCK1,ADCY1,ADD1,ADGRA2,ADGRB1,ADGRB2,ADGRB3,ADGRF5,ADGRG1,ADGRG6,ADIPOQ,ADIPOR2,ADM2,ADRA2B,ADTRP,AFF3,AFG3L2,AGGF1,AGO1,AGT,AGTPBP1,AGTR1,AIRE,AJAP1,AJUBA,ALCAM,ALDH1A2,ALDOA,ALOX5,ALPK2,ALPL,ALS2,ALX3,ALX4,AMBN,AMELX,AMOT…
GO:0070887	cellular response to chemical stimulus	3.0277e-60	3.0277e-60	1	AANAT,ABCA1,ABCA12,ABCB1,ABCB10,ABCB11,ABCB6,ABCD1,ABCD4,ABCG4,ABHD2,ABL1,ABL2,ABTB2,ACACA,ACER1,ACHE,ACKR1,ACKR2,ACKR3,ACOD1,ACSL1,ADAM15,ADAM17,ADAM23,ADAM8,ADAM9,ADAMTS12,ADAMTS7,ADAR,ADCY10,ADCY3,ADCY5,ADCY6,ADCY7,ADCY8,ADD1,ADGRV1,ADH5,ADIPOQ,ADIPOR2,ADPRS,ADRB2,ADTRP,AGER,AGRN,AGRP,AGTR1,AGTR2,AHR,AIF1,AIFM2,AJUBA,AKAP6,AKAP8,AKAP9,AKIRIN2,AKR1A1,AKR1B1,AKT2,ALAD,ALDH1A1,ALDH1A2,ALK,ALOX5,A…
GO:0065008	regulation of biological quality	1.56208e-58	1.56208e-58	1	A1CF,AAK1,AANAT,AARS1,AARSD1,ABCA1,ABCA12,ABCA4,ABCB1,ABCB5,ABCB8,ABCC1,ABCC9,ABCD1,ABHD17B,ABHD6,ABITRAM,ABL1,ABL2,ACE,ACE2,ACP4,ACVR1C,ACVR2B,ACVRL1,ADA,ADAM22,ADAMTS18,ADCY1,ADCY5,ADCY6,ADCY8,ADD1,ADD2,ADD3,ADGRB1,ADGRB3,ADGRL2,ADH4,ADH5,ADIPOQ,ADORA2A,ADRA1A,ADRA1D,ADRA2B,ADRA2C,ADRB1,ADRB2,ADRB3,ADTRP,AFM,AFP,AGER,AGT,AGTR1,AGTR2,AHSP,AK6,AKAP11,AKAP5,AKAP6,AKAP9,AKR1B1,AKR1D1,AKT2,ALDH1A2,A…
GO:0031323	regulation of cellular metabolic process	6.99175e-58	6.99175e-58	1	A1CF,AARS1,AATF,ABCA3,ABCB10,ABCB11,ABCB7,ABCD1,ABCG4,ABHD14B,ABHD5,ABI1,ABI3,ABL1,ABRA,ABRAXAS1,ABT1,ACACB,ACADVL,ACD,ACE,ACMSD,ACO1,ACOT8,ACP4,ACSL3,ACTC1,ACTN1,ACTN3,ACTR5,ACTR8,ACVR1,ACVR1B,ACVR2B,ACVRL1,ADAM10,ADAM17,ADAM19,ADAM8,ADAM9,ADAR,ADARB1,ADCY1,ADCY7,ADCY8,ADGRB1,ADGRF1,ADGRF5,ADGRG3,ADIPOQ,ADIRF,ADM2,ADNP,ADORA3,ADRA2B,ADRA2C,ADRB2,ADTRP,AEBP1,AFAP1L2,AFF1,AFF2,AFF3,AFF4,AGAP2,AGBL…
GO:0060255	regulation of macromolecule metabolic process	2.79078e-56	2.79078e-56	1	A1CF,A2M,A2ML1,AARS1,AATF,ABCB10,ABCD1,ABCG1,ABCG4,ABHD14B,ABI1,ABL1,ABRA,ABRAXAS1,ABT1,ACACB,ACD,ACE,ACHE,ACO1,ACOT8,ACP4,ACTC1,ACTN1,ACTR5,ACTR8,ACVR1,ACVR1B,ACVR1C,ACVR2B,ACVRL1,ADAM10,ADAM17,ADAM19,ADAM8,ADAM9,ADAR,ADARB1,ADCY1,ADCY7,ADCY8,ADGRB1,ADGRF1,ADGRG3,ADIPOQ,ADIRF,ADM2,ADNP,ADORA3,ADRA2B,ADRA2C,ADRB2,ADTRP,AEBP1,AFAP1L2,AFF1,AFF2,AFF3,AFF4,AGAP2,AGBL4,AGER,AGMO,AGO1,AGPAT1,AGPAT2,AGT…
GO:0031325	positive regulation of cellular metabolic process	4.95115e-56	4.95115e-56	1	A1CF,AATF,ABCB10,ABCB7,ABCD1,ABHD14B,ABHD5,ABI1,ABI3,ABL1,ABRA,ABRAXAS1,ACD,ACE,ACSL3,ACTC1,ACTN1,ACTN3,ACTR5,ACTR8,ACVR1,ACVR1B,ACVRL1,ADAM17,ADAM19,ADAM8,ADAM9,ADAR,ADGRB1,ADGRF5,ADIPOQ,ADIRF,ADM2,ADRA2B,ADRA2C,ADRB2,ADTRP,AFAP1L2,AGAP2,AGER,AGMO,AGO1,AGPAT1,AGPAT2,AGT,AGTR2,AGXT2,AHR,AIF1,AIRE,AJUBA,AK6,AKAP8L,AKAP9,AKIRIN2,AKNA,AKT2,AKTIP,ALDH1A2,ALK,ALOX12B,ALOX15B,ALS2,ALX4,AMBRA1,ANGEL2,AN…
GO:0044281	small molecule metabolic process	1.6848e-54	1.6848e-54	1	AADAT,AARS1,AARS2,AARSD1,AASDH,AASS,ABAT,ABCA1,ABCA5,ABCB11,ABCC10,ABCC6,ABCD1,ABCD3,ABCD4,ABCG1,ABCG4,ABHD1,ABHD2,ACAA1,ACACA,ACACB,ACAD11,ACAD9,ACADL,ACADM,ACADS,ACADSB,ACADVL,ACAT1,ACBD5,ACBD7,ACCSL,ACER1,ACER3,ACLY,ACMSD,ACO1,ACO2,ACOT12,ACOT7,ACOT8,ACOX1,ACOX2,ACOX3,ACOXL,ACP3,ACSBG1,ACSBG2,ACSF2,ACSF3,ACSL1,ACSL3,ACSL4,ACSL5,ACSL6,ACSM1,ACSM3,ACSM5,ACSS1,ACTN3,ADA,ADA2,ADCY1,ADCY10,ADCY2,AD…
GO:0010604	positive regulation of macromolecule metabolic process	3.281e-54	3.281e-54	1	A1CF,AATF,ABCB10,ABCG1,ABHD14B,ABI1,ABL1,ABRA,ABRAXAS1,ACD,ACE,ACTC1,ACTN1,ACTR5,ACTR8,ACVR1,ACVR1B,ACVR1C,ACVRL1,ADAM17,ADAM19,ADAM8,ADAM9,ADAR,ADIPOQ,ADIRF,ADM2,ADRA2B,ADRA2C,ADRB2,ADTRP,AFAP1L2,AGAP2,AGBL4,AGER,AGMO,AGO1,AGPAT1,AGPAT2,AGT,AGTPBP1,AGTR1,AGTR2,AHR,AIF1,AIFM1,AIMP2,AIRE,AJUBA,AK6,AKAP8L,AKAP9,AKIRIN2,AKNA,AKT2,AKTIP,ALDH1A2,ALOX12B,ALOX15B,ALS2,ALX4,AMBRA1,AMER1,ANGEL2,ANGPT1,ANG…
GO:0065009	regulation of molecular function	1.71979e-53	1.71979e-53	1	A2M,A2ML1,ABCC9,ABI1,ABL1,ABL2,ABR,ABRA,ACACB,ACD,ACE,ACE2,ACP4,ACR,ACVR1C,ADAM15,ADAM17,ADAM8,ADAM9,ADAP2,ADAR,ADARB1,ADCY1,ADCY8,ADD2,ADGRF1,ADGRG3,ADGRV1,ADIPOQ,ADORA3,ADRA2B,ADRA2C,ADRB1,ADRB2,ADRB3,AGAP1,AGAP2,AGER,AGT,AGTR1,AGTR2,AHSA1,AIFM1,AJUBA,AKAP5,AKAP6,AKAP9,AKT2,AKTIP,ALDOB,ALK,ALS2,ALS2CL,AMBRA1,AMFR,AMOT,ANGPT1,ANGPTL3,ANGPTL4,ANKRD13C,ANKRD42,ANKRD54,ANO9,ANXA3,ANXA4,AP3B1,APAF1,…
GO:0009605	response to external stimulus	2.50039e-53	2.50039e-53	1	A2M,ABCA1,ABCC9,ABHD12,ABL1,ACACB,ACADM,ACKR2,ACKR3,ACOD1,ACVR1C,ADA,ADAM15,ADAM17,ADAM8,ADAM9,ADAMTS12,ADAMTS18,ADAMTS5,ADAMTS9,ADAR,ADGRA2,ADGRB1,ADGRL2,ADH5,ADIPOQ,ADORA2A,ADRB1,ADRB2,ADRB3,ADTRP,AFG3L2,AGBL4,AGBL5,AGER,AGTR1,AHR,AHSG,AIF1,AJAP1,AKAP1,AKAP8,AKIRIN2,AKNA,ALB,ALK,ALKBH1,ALOX12,ALOX5,ALPK1,ALPL,AMOT,ANGPT1,ANGPT2,ANKRD17,ANKRD23,ANKRD27,ANO6,ANXA1,ANXA3,AOC1,AP1G1,AP1M1,AP3B1,AP3…
GO:0033036	macromolecule localization	9.99768e-53	9.99768e-53	1	A1CF,AAK1,ABCA1,ABCA12,ABCA13,ABCA3,ABCA4,ABCA5,ABCA6,ABCA8,ABCA9,ABCB1,ABCB11,ABCC1,ABCC11,ABCC2,ABCC4,ABCD1,ABCD3,ABCG1,ABCG4,ABCG5,ABCG8,ABHD17A,ABHD17B,ABHD17C,ABHD5,ABI3,ABL1,ABRA,ACACB,ACD,ACE,ACSL1,ACSL3,ACVR1C,ACVR2B,ADAM22,ADAM9,ADCY5,ADCY8,ADIPOQ,ADTRP,AFDN,AFM,AGER,AGK,AGRN,AIFM1,AJUBA,AKAIN1,AKAP10,AKAP11,AKAP3,AKAP4,AKAP5,AKAP8L,AKIRIN2,AKT2,AKTIP,ALKBH5,ALOX5,ALS2,AMOT,ANGPT1,ANGPTL…
GO:0006629	lipid metabolic process	7.27742e-52	7.27742e-52	1	A3GALT2,A4GALT,AACS,AASDH,ABCA1,ABCA12,ABCA17,ABCA3,ABCA4,ABCA5,ABCA8,ABCB11,ABCD1,ABCD3,ABCG1,ABCG4,ABHD1,ABHD12,ABHD16B,ABHD2,ABHD3,ABHD5,ABHD6,ACAA1,ACACA,ACACB,ACAD11,ACAD8,ACAD9,ACADL,ACADM,ACADS,ACADSB,ACADVL,ACAT1,ACBD5,ACBD7,ACER1,ACER3,ACLY,ACOT12,ACOT7,ACOT8,ACOX1,ACOX2,ACOX3,ACOXL,ACP6,ACSBG1,ACSBG2,ACSF2,ACSF3,ACSL1,ACSL3,ACSL4,ACSL5,ACSL6,ACSM1,ACSM3,ACSM5,ACSS2,ACSS3,ADGRF1,ADGRF5,A…
GO:0007165	signal transduction	2.13748e-51	2.13748e-51	1	AAK1,AATF,ABCA1,ABHD2,ABHD6,ABL1,ABR,ABRA,ABRAXAS1,ACAP1,ACE2,ACHE,ACKR1,ACKR2,ACKR3,ACOD1,ACP3,ACP4,ACSL1,ACTN3,ACVR1,ACVR1B,ACVR1C,ACVR2B,ACVRL1,ADA,ADAM15,ADAM17,ADAM8,ADAM9,ADAMTS12,ADAMTS20,ADAMTS3,ADAMTSL2,ADAR,ADCY1,ADCY10,ADCY2,ADCY3,ADCY4,ADCY5,ADCY6,ADCY7,ADCY8,ADCY9,ADCYAP1R1,ADGRA1,ADGRA2,ADGRA3,ADGRB1,ADGRB2,ADGRB3,ADGRD1,ADGRD2,ADGRE1,ADGRE3,ADGRE5,ADGRF1,ADGRF2,ADGRF3,ADGRF4,ADGRF5…
GO:0009056	catabolic process	2.5425e-51	2.5425e-51	1	A1CF,AASS,ABAT,ABCB11,ABCD1,ABCD3,ABHD1,ABHD12,ABHD16B,ABHD17A,ABHD17B,ABHD17C,ABHD2,ABHD5,ABHD6,ACAA1,ACACB,ACAD11,ACADL,ACADM,ACADS,ACADSB,ACADVL,ACAT1,ACBD5,ACE,ACER1,ACER3,ACHE,ACOT7,ACOT8,ACOX1,ACOX2,ACOX3,ACOXL,ACSF3,ACTN3,ADA,ADA2,ADAM8,ADAMTS12,ADAMTS13,ADAMTS7,ADGRB1,ADH4,ADH5,ADHFE1,ADIPOQ,ADPGK,ADRB2,ADTRP,AFG1L,AFMID,AGBL4,AGL,AGO1,AGTPBP1,AGXT,AGXT2,AIFM1,AIG1,AK6,AKIRIN2,AKR1A1,AKR1…
GO:0048585	negative regulation of response to stimulus	9.54249e-50	9.54249e-50	1	A2M,AATF,ABL1,ACKR3,ACOD1,ACP4,ACTN3,ACVR1,ADA,ADAM17,ADAMTS12,ADAMTS18,ADAMTSL2,ADAR,ADGRA2,ADGRG3,ADIPOQ,ADORA2A,ADRB2,ADTRP,AGT,AGTR2,AHR,AIF1,AJAP1,AJUBA,ALOX12,ALOX5,ALPK2,AMER1,AMER2,AMFR,ANGPT2,ANKRD6,ANXA1,APC,APC2,APCDD1,APCDD1L,APLN,APLP1,APOA1,APOD,APOH,APPL1,APPL2,AQP11,AR,ARG1,ARG2,ARHGAP12,ARHGAP25,ARHGAP35,ARHGAP44,ARMC10,ARNT,ARR3,ARRB1,ARRB2,ARRDC1,ARRDC3,ASH1L,ASPN,ASXL1,ATAD5,A…
GO:0042592	homeostatic process	1.79495e-49	1.79495e-49	1	ABCA1,ABCA12,ABCA3,ABCA4,ABCA5,ABCB1,ABCB10,ABCB11,ABCB7,ABCB8,ABCC6,ABCD1,ABCG1,ABCG4,ABCG5,ABCG8,ABHD6,ABL1,ACACA,ACACB,ACADVL,ACHE,ACO1,ACOT13,ACOX1,ACOX2,ACOXL,ACP5,ACSL1,ACTN3,ACVR1B,ACVR1C,ACVR2B,ADA,ADAM8,ADAMTS5,ADAR,ADCK1,ADCY5,ADCY8,ADD1,ADGRF5,ADGRG1,ADGRV1,ADIPOQ,ADIPOR2,ADRB1,ADRB2,ADRB3,AFG3L2,AGER,AHSP,AKAP11,AKR1B1,ALAS2,ALDOA,ALK,ALOX5,ALPL,AMBRA1,ANGPT1,ANGPTL3,ANGPTL4,ANGPTL8,A…
GO:0050793	regulation of developmental process	2.10202e-49	2.10202e-49	1	ABCA12,ABCA5,ABCB10,ABI3BP,ABL1,ACACB,ACTN3,ACTR8,ACVR1,ACVR1B,ACVR2B,ACVRL1,ADA,ADAM8,ADAM9,ADAMTS1,ADAMTS12,ADAMTS20,ADAMTS7,ADAMTS9,ADCK1,ADD1,ADGRA2,ADGRB1,ADGRB2,ADGRB3,ADGRL2,ADGRV1,ADIG,ADIPOQ,ADIRF,ADM2,ADRA2B,ADRA2C,ADRB1,ADRB2,ADRB3,AFG3L2,AGAP2,AGBL4,AGER,AGGF1,AGO1,AGT,AGTR1,AHSG,AJAP1,AKIRIN2,ALDOA,ALK,ALOX15B,ALOX5,ALPK2,AMBRA1,AMIGO2,AMIGO3,AMOT,AMTN,ANAPC2,ANGPT2,ANGPT4,ANGPTL3,AN…
GO:0019538	protein metabolic process	4.4035e-49	4.4035e-49	1	A2M,A2ML1,A4GALT,A4GNT,AAK1,AANAT,AARS1,AARS2,AARSD1,AATF,AATK,ABCA1,ABCB10,ABCB11,ABCG1,ABHD12,ABHD17A,ABHD17B,ABHD17C,ABI1,ABL1,ABL2,ABRAXAS2,ACACA,ACAN,ACE,ACE2,ACO1,ACOT8,ACP1,ACP4,ACR,ACVR1,ACVR1B,ACVR1C,ACVR2B,ACVRL1,ADAM10,ADAM11,ADAM12,ADAM15,ADAM17,ADAM18,ADAM19,ADAM2,ADAM20,ADAM22,ADAM23,ADAM28,ADAM29,ADAM32,ADAM33,ADAM7,ADAM8,ADAM9,ADAMDEC1,ADAMTS1,ADAMTS12,ADAMTS13,ADAMTS14,ADAMTS15,A…
GO:0042127	regulation of cell population proliferation	2.91403e-48	2.91403e-48	1	A4GNT,ABHD17B,ABI3,ABI3BP,ABITRAM,ABL1,ABL2,ACAP3,ACE,ACER3,ACKR3,ACP4,ACVR1C,ACVRL1,ADA,ADAM17,ADAMTS1,ADARB1,ADGRB3,ADGRG1,ADIPOQ,ADORA3,AGAP2,AGBL4,AGER,AGGF1,AGTPBP1,AGTR1,AHR,AIF1,AIMP1,AIMP2,AKT2,ALDH1A2,ALK,ALOX15B,ALOX5,AMBRA1,ANGPT1,ANKRD27,ANLN,ANXA1,APC,APLN,APOBEC1,APOD,APOH,APP,APPL2,AQP1,AQP11,AR,ARAP1,AREG,ARG1,ARG2,ARHGAP35,ARHGAP44,ARHGAP5,ARID2,ARPIN,ASCL1,ASH2L,ASPM,ATAD5,ATF2,…
GO:0051128	regulation of cellular component organization	6.36201e-48	6.36201e-48	1	AAK1,ABCA1,ABCA13,ABCA3,ABCB1,ABCB7,ABHD17B,ABI3,ABITRAM,ABL1,ABL2,ACAP3,ACD,ACE,ACE2,ACP4,ACTR5,ACTR8,ACVR1B,ACVRL1,ADAM15,ADAM17,ADAM9,ADCK1,ADD1,ADD2,ADD3,ADGRB1,ADGRB3,ADGRL2,ADIPOQ,ADRB2,ADTRP,AEBP1,AGT,AHSG,AJUBA,AKAIN1,AKAP9,AKT2,ALK,ALKBH4,ALMS1,AMBRA1,AMIGO2,AMIGO3,ANAPC1,ANAPC2,ANAPC4,ANGPT1,ANGPTL7,ANKFY1,ANKRA2,ANKRD13A,ANKRD13B,ANKRD13D,ANKRD23,ANKRD27,ANKRD53,ANLN,ANXA1,AP1AR,APC,AP…
GO:0010033	response to organic substance	3.67756e-47	3.67756e-47	1	AANAT,ABAT,ABCA1,ABCA12,ABCB1,ABCB10,ABCC9,ABCD4,ABCG1,ABCG4,ABHD2,ABL1,ABL2,ACACA,ACER1,ACHE,ACKR1,ACKR2,ACKR3,ACOD1,ACSBG1,ACSL1,ACVR1C,ACVR2B,ADA,ADAM15,ADAM17,ADAM23,ADAM9,ADAMTS12,ADAMTS7,ADAR,ADCY3,ADCY5,ADCY6,ADCY7,ADCY8,ADD1,ADGRV1,ADH5,ADIPOQ,ADIPOR2,ADORA2A,ADRB2,ADTRP,AFF3,AGER,AGRN,AGRP,AGTR1,AGTR2,AHR,AIF1,AK6,AKAP6,AKAP8,AKAP9,AKIRIN2,AKR1A1,AKT2,ALAD,ALAS1,ALDH1A1,ALDH1A2,ALG2,ALK,…
GO:0048584	positive regulation of response to stimulus	5.01465e-47	5.01465e-47	1	A2M,AAK1,ABL1,ABRA,ABRAXAS1,ACKR3,ACOD1,ACP3,ACTR8,ACVR1B,ACVR2B,ACVRL1,ADA,ADAM17,ADAM8,ADAM9,ADAMTS20,ADAMTS3,ADGRA2,ADGRG1,ADIPOQ,ADNP,ADORA2A,ADRA1A,ADRA2B,ADRA2C,ADRB2,ADRB3,AFAP1L2,AGAP2,AGER,AGT,AGTR2,AIF1,AJUBA,AK6,AKAP12,AKIRIN2,ALOX12B,ALOX15B,ALPK1,AMER1,ANGPT1,ANKRD17,ANKRD6,ANO6,ANXA1,AP1G1,AP3B1,APAF1,APOA1,APOH,APP,APPL1,APPL2,AR,ARFGEF1,ARG1,ARHGAP8,ARHGEF3,ARHGEF5,ARID2,ARMC9,ARR…
GO:1901575	organic substance catabolic process	1.64331e-45	1.64331e-45	1	A1CF,AASS,ABAT,ABCB11,ABCD1,ABCD3,ABHD1,ABHD12,ABHD16B,ABHD17A,ABHD17B,ABHD17C,ABHD2,ABHD5,ABHD6,ACAA1,ACACB,ACAD11,ACADL,ACADM,ACADS,ACADSB,ACADVL,ACAT1,ACE,ACER1,ACER3,ACHE,ACOT7,ACOT8,ACOX1,ACOX2,ACOX3,ACOXL,ACSF3,ACTN3,ADA,ADA2,ADAM8,ADAMTS12,ADAMTS13,ADAMTS7,ADGRB1,ADH4,ADH5,ADHFE1,ADIPOQ,ADPGK,ADTRP,AFG1L,AFMID,AGBL4,AGL,AGO1,AGTPBP1,AGXT,AGXT2,AIFM1,AIG1,AK6,AKIRIN2,AKR1A1,AKR1D1,AKT2,ALAD…
GO:0032879	regulation of localization	1.66086e-45	1.66086e-45	1	AAK1,ABCA1,ABCA12,ABCA13,ABCA3,ABCA5,ABCA8,ABCB1,ABCB11,ABCC9,ABCG1,ABCG4,ABCG5,ABCG8,ABHD17B,ABHD17C,ABHD5,ABI3,ABL1,ACACB,ACE2,ACSL3,ACVR1C,ADA,ADAM9,ADCY5,ADCY8,ADIPOQ,ADRB2,ADTRP,AFDN,AHSG,AKAP5,AKAP6,AKAP8L,AKAP9,AKT2,ALOX12B,ALOX5,ANGPT1,ANKFY1,ANKRD13A,ANKRD13B,ANKRD13D,ANKRD27,ANO1,ANO6,ANO9,ANXA1,ANXA6,AP1G1,AP2M1,APBB3,APC,APLN,APOA1,APOA4,APOB,APOC3,APOC4,APOD,APPL1,APPL2,AQP1,AR,ARC,A…
GO:0033554	cellular response to stress	1.31975e-44	1.31975e-44	1	AATF,ABCB10,ABCD1,ABI3,ABL1,ABRAXAS1,ACD,ACKR3,ACTR5,ACTR8,ADAM8,ADCY8,ADPRS,AEN,AGER,AIF1,AIFM1,AJUBA,AKIRIN2,AKR1B1,ALB,ALKBH1,ALKBH2,ALKBH7,ALKBH8,ALOX5,AMBRA1,AMFR,ANGPT4,ANKLE1,ANKS4B,ANKZF1,AOC1,AP5S1,AP5Z1,APAF1,APC,APEX1,APEX2,APLF,APOA4,APP,APTX,AQP1,AQP11,AQP2,AQP3,AQP5,ARG2,ARHGEF10L,ARID2,ARMT1,ARNT,ARPP21,ASCC1,ASCC3,ASF1A,ASH2L,ASNS,ASS1,ATAD5,ATF2,ATF3,ATF4,ATF6,ATF6B,ATG5,ATG7,ATM…
GO:0048870	cell motility	2.34751e-44	2.34751e-44	1	AAMP,ABHD2,ABHD6,ABI3,ABL1,ACAP3,ACTL9,ACVR1,ACVR1B,ACVR1C,ACVRL1,ADA,ADAM15,ADAM17,ADAM8,ADAM9,ADAMTS1,ADAMTS12,ADARB1,ADCY3,ADD2,ADGRA2,ADGRB1,ADGRG1,ADGRG3,ADIPOQ,ADORA3,ADTRP,AGER,AGT,AGTR1,AIF1,AIMP1,AIRE,AJUBA,AKAP4,AKT2,ALKBH1,ALOX5,AMOT,AMOTL1,AMOTL2,ANGPT1,ANGPT2,ANGPT4,ANGPTL3,ANLN,ANO6,ANXA1,ANXA3,ANXA6,AP1AR,APC,APC2,APOA1,APOB,APOD,APOH,APP,APPL1,APPL2,AQP1,ARC,ARHGAP18,ARHGAP35,ARHG…
GO:0071702	organic substance transport	1.63678e-42	1.63678e-42	1	ABCA1,ABCA12,ABCA13,ABCA3,ABCA4,ABCA5,ABCA6,ABCA8,ABCA9,ABCB1,ABCB11,ABCB6,ABCB9,ABCC1,ABCC10,ABCC11,ABCC2,ABCC3,ABCC4,ABCC5,ABCC6,ABCD1,ABCD3,ABCD4,ABCG1,ABCG2,ABCG4,ABCG5,ABCG8,ABL1,ABRA,ACD,ACE,ACE2,ACSL1,ACSL3,ACVR1C,ACVR2B,ADAM9,ADCY5,ADCY8,ADIPOQ,ADTRP,AFG3L2,AFM,AGK,AIFM1,AKAP5,AKAP8L,AKIRIN2,AKT2,ALKBH5,ALOX5,ANGPT1,ANK3,ANKLE1,ANO1,ANO3,ANO6,ANO7,ANO9,ANXA1,ANXA6,AP1B1,AP1G1,AP1G2,AP1M1,…
GO:0051246	regulation of protein metabolic process	2.96949e-42	2.96949e-42	1	A2M,A2ML1,AARS1,AATF,ABCB10,ABCG1,ABI1,ABL1,ACE,ACO1,ACOT8,ACP4,ACVR1,ACVR1C,ADAM17,ADAM8,ADAM9,ADAR,ADARB1,ADGRB1,ADIPOQ,ADNP,ADRA2B,ADRA2C,ADRB2,ADTRP,AGBL4,AGER,AGO1,AGT,AGTPBP1,AGTR1,AGTR2,AIFM1,AIMP2,AIRE,AJUBA,AK6,AKAP9,AKT2,AKTIP,ALAD,ALKBH1,ALS2,AMBRA1,AMER1,ANGPT1,ANGPT4,ANGPTL8,ANKHD1,ANKLE2,ANKRD54,APAF1,APC,APC2,APCS,APH1A,APLP1,APOA1,APOD,APP,AQP1,AQP11,ARAF,AREG,ARHGEF2,ARHGEF5,ARNT…
GO:0051173	positive regulation of nitrogen compound metabolic process	5.15427e-42	5.15427e-42	1	AATF,ABCB10,ABCB7,ABCG1,ABHD14B,ABI1,ABL1,ABRA,ABRAXAS1,ACD,ACE,ACSL3,ACTN1,ACTR5,ACTR8,ACVR1,ACVR1C,ACVRL1,ADAM17,ADAM8,ADAM9,ADIPOQ,ADIRF,ADRA2B,ADRA2C,ADRB2,ADTRP,AFAP1L2,AGAP2,AGBL4,AGER,AGMO,AGO1,AGT,AGTPBP1,AGTR1,AGTR2,AGXT2,AHR,AIFM1,AIMP2,AIRE,AJUBA,AK6,AKAP8L,AKAP9,AKIRIN2,AKNA,AKT2,AKTIP,ALS2,ALX4,AMBRA1,AMER1,ANGPT1,ANGPT4,ANGPTL8,ANKLE2,ANKRD49,AP3B1,AP3D1,APAF1,APBB2,APC,APC2,APEX1,A…
GO:1901362	organic cyclic compound biosynthetic process	1.09302e-41	1.09302e-41	1	AANAT,AATF,ABCB10,ABCB6,ABCB7,ABCD3,ABCG1,ABCG4,ABHD14B,ABRA,ABT1,ACACA,ACACB,ACAT1,ACD,ACLY,ACMSD,ACOT7,ACOX2,ACSS1,ACTN1,ACTR5,ACTR8,ACVR1,ACVR1B,ACVR2B,ACVRL1,ADA,ADA2,ADAM10,ADAM8,ADCY1,ADCY10,ADCY2,ADCY3,ADCY4,ADCY5,ADCY6,ADCY7,ADCY8,ADCY9,ADGRF1,ADGRG3,ADIPOQ,ADIRF,ADK,ADNP,ADORA3,ADRB2,ADSL,ADSS1,ADSS2,AEBP1,AFAP1L2,AFF3,AFMID,AGAP2,AGBL4,AGER,AGMO,AGO1,AGT,AHR,AIRE,AJUBA,AK1,AK2,AK3,AK5,A…
GO:0016310	phosphorylation	1.83338e-40	1.83338e-40	1	AAK1,AATK,ABI1,ABL1,ABL2,ACE,ACP4,ACVR1,ACVR1B,ACVR1C,ACVR2B,ACVRL1,ADAM17,ADAM8,ADAM9,ADAR,ADARB1,ADCK1,ADIPOQ,ADK,ADM2,ADNP,ADRA2B,ADRA2C,ADRB2,ADTRP,AGER,AGK,AGT,AJUBA,AK1,AK2,AK3,AK5,AK6,AK7,AKAP9,AKT2,AKTIP,ALDH18A1,ALK,ALPK1,ALPK2,ALPK3,ALS2,AMBRA1,AMHR2,ANGPT1,ANGPT4,ANKK1,ANKLE2,ANKRD54,APC,APOA1,APP,AR,ARAF,AREG,ARHGEF2,ARHGEF5,ARR3,ARRB1,ARRB2,ATF2,ATM,ATP13A2,ATP2B4,ATR,AURKA,AURKB,AUR…
GO:0009888	tissue development	8.29799e-40	8.29799e-40	1	ABCA12,ABI1,ABL1,ACADM,ACADVL,ACAN,ACER1,ACTC1,ACTL8,ACTN3,ACVR1,ACVR1B,ACVR2B,ACVRL1,ADA,ADAM15,ADAM17,ADAM8,ADAM9,ADAMTS12,ADAMTS16,ADAMTS5,ADAMTS7,ADAMTSL2,ADAMTSL4,ADARB1,ADD1,ADIPOQ,ADRB2,AGAP2,AGT,AHSG,AIMP2,AIRE,AJAP1,AJUBA,AKNA,AKR1B1,ALDH1A2,ALDH3A2,ALOX12,ALOX12B,ALOX15B,ALOX5,ALOXE3,ALPK2,ALPK3,ALPL,ALX4,AMBRA1,AMELX,AMER1,AMTN,ANKRD6,ANO6,ANXA1,ANXA4,ANXA6,ANXA7,AP3B1,APAF1,APCDD1,APO…
GO:0007399	nervous system development	1.07256e-39	1.07256e-39	1	AARS1,AATK,ABCB6,ABCD1,ABI1,ABITRAM,ABL1,ABL2,ABT1,ACAP3,ACER3,ACKR3,ACP4,ACSL3,ACSL4,ACSL6,ACVR1C,ADAM17,ADAM22,ADARB1,ADCY1,ADD2,ADGRA2,ADGRB1,ADGRB3,ADGRF1,ADGRG1,ADGRG6,ADGRL2,ADNP,ADNP2,ADRA2B,ADRA2C,AFG3L2,AGBL4,AGER,AGTPBP1,AK8,AKIRIN2,AKNA,AKT2,ALCAM,ALDH1A2,ALDH3A2,ALDH5A1,ALK,ALKBH1,ALS2,AMBRA1,AMIGO2,AMIGO3,ANAPC2,ANKLE2,ANKRD27,ANOS1,APAF1,APC2,APLP1,APOB,APP,APPL2,AQP1,ARCN1,ARHGAP35…
GO:0070727	cellular macromolecule localization	1.57369e-38	1.57369e-38	1	A1CF,AAK1,ABCA1,ABCA12,ABCG1,ABHD17A,ABHD17B,ABHD17C,ABI3,ABL1,ABRA,ACD,ACSL3,ACVR1C,ACVR2B,ADAM22,ADAM9,ADCY5,ADCY8,ADIPOQ,ADTRP,AFDN,AFM,AGER,AGK,AGRN,AIFM1,AJUBA,AKAIN1,AKAP10,AKAP11,AKAP3,AKAP4,AKAP5,AKIRIN2,AKT2,AKTIP,ALOX5,ALS2,AMOT,ANGPT1,ANK1,ANK3,ANKLE1,ANKRD13A,ANKRD13C,ANKS4B,ANO1,AP1AR,AP1B1,AP1G1,AP1G2,AP1M1,AP1S3,AP2A1,AP2A2,AP2B1,AP2M1,AP2S1,AP3B1,AP3B2,AP3D1,AP3S2,AP4B1,AP4E1,AP4M…
GO:0008104	protein localization	2.63558e-38	2.63558e-38	1	AAK1,ABCA1,ABCA12,ABCG1,ABHD17A,ABHD17B,ABHD17C,ABI3,ABL1,ABRA,ACD,ACSL3,ACVR1C,ACVR2B,ADAM22,ADAM9,ADCY5,ADCY8,ADIPOQ,ADTRP,AFDN,AFM,AGER,AGK,AGRN,AIFM1,AJUBA,AKAIN1,AKAP10,AKAP11,AKAP3,AKAP4,AKAP5,AKIRIN2,AKT2,AKTIP,ALOX5,ALS2,AMOT,ANGPT1,ANK1,ANK3,ANKLE1,ANKRD13A,ANKRD13C,ANKS4B,ANO1,AP1AR,AP1B1,AP1G1,AP1G2,AP1M1,AP1S3,AP2A1,AP2A2,AP2B1,AP2M1,AP2S1,AP3B1,AP3B2,AP3D1,AP3S2,AP4B1,AP4E1,AP4M1,AP5…
GO:0009891	positive regulation of biosynthetic process	2.74796e-38	2.74796e-38	1	A1CF,AATF,ABCB10,ABCB7,ABCD1,ABCG1,ABCG4,ABHD14B,ABHD6,ABL1,ABRA,ACD,ACSL3,ACTC1,ACTN1,ACTR5,ACTR8,ACVR1,ACVR1B,ACVRL1,ADAM17,ADAM19,ADAM8,ADAR,ADGRB1,ADGRF5,ADIPOQ,ADIRF,ADM2,ADRB2,ADTRP,AFAP1L2,AGAP2,AGER,AGMO,AGO1,AGPAT1,AGPAT2,AGT,AGXT2,AHR,AIF1,AIRE,AJUBA,AK6,AKAP8L,AKIRIN2,AKNA,AKT2,ALDH1A2,ALOX12B,ALOX15B,ALX4,ANGEL2,ANGPT1,ANGPTL8,ANKRD42,ANKRD49,ANXA1,AP3B1,AP3D1,APBB2,APEX1,APLN,APOA4,A…
GO:1902531	regulation of intracellular signal transduction	2.8026e-38	2.8026e-38	1	ABCA1,ABL1,ABRA,ACKR3,ACTN3,ADA,ADAM8,ADAM9,ADGRG1,ADGRG3,ADIPOQ,ADRA1A,ADRA2B,ADRA2C,ADRB2,ADRB3,AGER,AGT,AJUBA,AKAP12,AKAP5,AKAP7,AKIP1,ALOX12B,ALPK1,AMOT,ANGPT1,ANKRD17,ANKRD54,APOA1,APOC3,APP,AR,ARAF,ARFGAP1,ARFGEF1,ARFGEF2,ARFGEF3,ARHGAP12,ARHGAP17,ARHGAP18,ARHGAP25,ARHGAP35,ARHGAP44,ARHGAP8,ARHGEF28,ARHGEF3,ARHGEF5,ARMC10,ARRB1,ARRB2,ARRDC3,ASH1L,ATAD5,ATF3,ATF4,ATM,ATP2B4,ATP6AP2,ATR,AVPI1…
GO:0007155	cell adhesion	2.06014e-37	2.06014e-37	1	AATF,ABCA12,ABI3BP,ABL1,ACAN,ACHE,ACTN1,ACTN3,ACVR1,ACVRL1,ADA,ADAM15,ADAM17,ADAM19,ADAM8,ADAM9,ADAMTS12,ADAMTS18,ADD2,ADGRG1,ADGRL1,ADIPOQ,ADORA2A,ADTRP,AFDN,AGER,AGGF1,AIF1,AJAP1,AJUBA,AKIP1,AKNA,ALCAM,ALOX12,ALOX5,AMBRA1,AMIGO3,ANGPT1,ANGPT2,ANGPTL3,ANXA1,ANXA9,AP1AR,AP3B1,AP3D1,APBB1IP,APOA1,APOA4,APOD,ARG1,ARG2,ARVCF,ASS1,ASTL,ASTN1,ATM,ATXN3,AXL,B4GALNT2,B4GALT1,BAD,BAG4,BCAM,BCAN,BCL10,BCL…
GO:0031328	positive regulation of cellular biosynthetic process	3.12233e-37	3.12233e-37	1	A1CF,AATF,ABCB10,ABCB7,ABCD1,ABHD14B,ABL1,ABRA,ACD,ACSL3,ACTC1,ACTN1,ACTR5,ACTR8,ACVR1,ACVR1B,ACVRL1,ADAM17,ADAM19,ADAM8,ADAR,ADIPOQ,ADIRF,ADM2,ADRB2,ADTRP,AFAP1L2,AGAP2,AGER,AGMO,AGO1,AGPAT1,AGPAT2,AGT,AGXT2,AHR,AIF1,AIRE,AJUBA,AK6,AKAP8L,AKIRIN2,AKNA,AKT2,ALDH1A2,ALOX12B,ALOX15B,ALX4,ANGEL2,ANGPT1,ANGPTL8,ANKRD42,ANKRD49,ANXA1,AP3B1,AP3D1,APBB2,APEX1,APLN,APOA4,APOA5,APOB,APOBEC1,APP,APPL1,AR,A…
GO:0071310	cellular response to organic substance	5.21461e-37	5.21461e-37	1	AANAT,ABCA1,ABCA12,ABCB1,ABCB10,ABCD4,ABCG4,ABHD2,ABL1,ABL2,ACACA,ACHE,ACKR1,ACKR2,ACKR3,ACOD1,ACSL1,ADAM15,ADAM17,ADAM23,ADAM9,ADAMTS12,ADAMTS7,ADAR,ADCY3,ADCY5,ADCY6,ADCY7,ADCY8,ADIPOQ,ADIPOR2,ADRB2,ADTRP,AGER,AGRN,AGRP,AGTR1,AGTR2,AHR,AIF1,AKAP6,AKAP8,AKAP9,AKIRIN2,AKT2,ALAD,ALDH1A2,ALK,ALPL,AMFR,ANGPT1,ANO1,ANXA1,AOC1,APLP1,APOA1,APP,APPL1,APPL2,AQP1,AQP8,AQP9,AR,ARG1,ARHGEF2,ARID5A,ARID5B,AS…
GO:0030030	cell projection organization	6.48712e-37	6.48712e-37	1	ABCC4,ABCD1,ABHD17B,ABI1,ABI3,ABITRAM,ABL1,ABL2,ABLIM1,ABLIM2,ACAP3,ACP4,ADAM17,ADARB1,ADCY1,ADGRB3,ADGRF1,AFG3L2,AGER,AHI1,AIF1,AJUBA,AKAP4,ALCAM,ALK,ALKBH1,ALPK1,ALS2,ANKRD27,ANLN,ANO6,APC,APP,ARAP1,ARHGAP35,ARHGAP44,ARHGEF26,ARHGEF28,ARHGEF6,ARHGEF7,ARL13B,ARL3,ARMC2,ARMC9,ARPIN,ARTN,ASAP1,ATG3,ATG5,ATMIN,ATOH1,ATP1A3,ATP6V1D,ATP8A2,ATP8B1,ATXN10,AURKA,AVIL,B2M,B3GNT2,B4GALT5,B4GAT1,B9D1,B9D2,…
GO:0007049	cell cycle	9.44888e-37	9.44888e-37	1	AAAS,AATF,ABL1,ABRAXAS1,ABRAXAS2,ACTR5,ACTR8,ACVR1,ACVR1B,ADAM17,ADAMTS1,ADARB1,AFAP1L2,AHCTF1,AIF1,AKAP8,AKAP8L,ALKBH4,ALMS1,ALOX15B,AMBRA1,ANAPC1,ANAPC10,ANAPC2,ANAPC4,ANGEL2,ANK3,ANKFN1,ANKK1,ANKLE2,ANKRD17,ANKRD53,ANLN,ANXA1,ANXA11,APBB2,APC,APP,APPL1,APPL2,ARF1,ARHGEF10,ARHGEF2,ARL3,ARL8B,ASCL1,ASNS,ASPM,ASZ1,ATAD5,ATF2,ATF5,ATM,ATP2B4,ATR,ATRIP,ATRX,AURKA,AURKB,AURKC,AXIN2,AZI2,BABAM1,BACH1…
GO:0050790	regulation of catalytic activity	9.89108e-37	9.89108e-37	1	A2M,A2ML1,ABI1,ABL1,ABL2,ABR,ACACB,ACD,ACE,ACP4,ACR,ACVR1C,ADAM17,ADAM8,ADAM9,ADAP2,ADAR,ADARB1,ADGRV1,ADIPOQ,ADRA2B,ADRA2C,ADRB1,ADRB2,ADRB3,AGAP1,AGAP2,AGER,AGT,AGTR1,AGTR2,AIFM1,AJUBA,AKAP5,AKT2,ALK,ALS2,ALS2CL,AMBRA1,AMOT,ANGPT1,ANGPTL3,ANGPTL4,ANKRD54,AP3B1,APAF1,APBA3,APC,APC2,APCS,APH1A,APH1B,APOA1,APOA4,APOA5,APOC3,APOH,APP,AQP1,ARAP1,ARAP2,ARAP3,ARFGEF1,ARHGAP17,ARHGAP22,ARHGAP25,ARHGAP2…
GO:0044248	cellular catabolic process	1.78885e-36	1.78885e-36	1	A1CF,AASS,ABAT,ABCB11,ABCD1,ABCD3,ABHD1,ABHD12,ABHD16B,ABHD2,ABHD5,ABHD6,ACAA1,ACACB,ACAD11,ACADL,ACADM,ACADS,ACADSB,ACADVL,ACAT1,ACBD5,ACE,ACER1,ACER3,ACHE,ACOT7,ACOT8,ACOX1,ACOX2,ACOX3,ACOXL,ACSF3,ADA,ADA2,ADAM8,ADAMTS13,ADH5,ADHFE1,ADIPOQ,ADRB2,ADTRP,AFMID,AGO1,AGXT,AGXT2,AIFM1,AIG1,AKR1A1,AKT2,ALDH1L2,ALDH2,ALDH4A1,ALDH5A1,ALDH6A1,ALKBH5,ALLC,AMBRA1,AMDHD1,AMDHD2,ANGEL2,ANGPTL3,ANPEP,ANXA7,AP…
GO:0044255	cellular lipid metabolic process	3.27958e-36	3.27958e-36	1	A3GALT2,A4GALT,ABCA12,ABCA17,ABCA3,ABCA4,ABCA8,ABCB11,ABCD1,ABCD3,ABHD1,ABHD12,ABHD16B,ABHD2,ABHD3,ABHD5,ABHD6,ACAA1,ACACA,ACACB,ACAD11,ACAD9,ACADL,ACADM,ACADS,ACADSB,ACADVL,ACBD5,ACBD7,ACER1,ACER3,ACLY,ACOT12,ACOT7,ACOT8,ACOX1,ACOX2,ACOX3,ACOXL,ACP6,ACSBG1,ACSBG2,ACSF2,ACSF3,ACSL1,ACSL3,ACSL4,ACSL5,ACSL6,ACSM1,ACSM3,ACSM5,ADGRF5,ADH4,ADH5,ADIPOQ,ADTRP,AGK,AGMO,AGPAT1,AGPAT2,AGPS,AIG1,AJUBA,AKR1B…
GO:0120036	plasma membrane bounded cell projection organization	3.45397e-36	3.45397e-36	1	ABCC4,ABCD1,ABHD17B,ABI1,ABI3,ABITRAM,ABL1,ABL2,ABLIM1,ABLIM2,ACAP3,ACP4,ADAM17,ADARB1,ADCY1,ADGRB3,ADGRF1,AFG3L2,AGER,AHI1,AIF1,AJUBA,AKAP4,ALCAM,ALK,ALKBH1,ALPK1,ALS2,ANKRD27,ANLN,ANO6,APC,APP,ARAP1,ARHGAP35,ARHGAP44,ARHGEF26,ARHGEF28,ARHGEF6,ARHGEF7,ARL13B,ARL3,ARMC2,ARMC9,ARPIN,ARTN,ASAP1,ATG3,ATG5,ATMIN,ATOH1,ATP1A3,ATP6V1D,ATP8A2,ATP8B1,ATXN10,AURKA,AVIL,B2M,B3GNT2,B4GALT5,B4GAT1,B9D1,B9D2,…
GO:0009968	negative regulation of signal transduction	6.20499e-36	6.20499e-36	1	AATF,ABL1,ACKR3,ACOD1,ACP4,ACTN3,ACVR1,ADA,ADAM17,ADAMTS12,ADAMTSL2,ADAR,ADGRA2,ADGRG3,ADIPOQ,ADRB2,AGT,AGTR2,AJUBA,ALPK2,AMER1,AMER2,AMFR,ANKRD6,APC,APC2,APCDD1,APCDD1L,APLN,APLP1,APOA1,APOD,APPL1,AR,ARG1,ARHGAP12,ARHGAP25,ARHGAP35,ARHGAP44,ARMC10,ARR3,ARRB1,ARRB2,ARRDC1,ARRDC3,ASH1L,ASPN,ASXL1,ATAD5,ATF3,ATF4,ATF6B,ATM,ATP2B4,AVP,AXIN1,AXIN2,BAK1,BAMBI,BANK1,BARX1,BCL2L1,BCL2L12,BCL3,BCL6,BCL9L…
GO:0009889	regulation of biosynthetic process	7.55614e-36	7.55614e-36	1	A1CF,AARS1,AATF,ABCA3,ABCB10,ABCB7,ABCD1,ABCG1,ABCG4,ABHD14B,ABHD6,ABL1,ABRA,ABT1,ACACB,ACADM,ACADVL,ACD,ACE,ACMSD,ACO1,ACOT8,ACP4,ACSL3,ACTC1,ACTN1,ACTR5,ACTR8,ACVR1,ACVR1B,ACVR2B,ACVRL1,ADAM10,ADAM17,ADAM19,ADAM8,ADAR,ADCY1,ADCY7,ADCY8,ADGRB1,ADGRF1,ADGRF5,ADGRG3,ADIPOQ,ADIRF,ADM2,ADNP,ADORA3,ADRB2,ADTRP,AEBP1,AFAP1L2,AFF1,AFF2,AFF3,AFF4,AGAP2,AGBL4,AGER,AGMO,AGO1,AGPAT1,AGPAT2,AGT,AGXT2,AHR,AI…
GO:0019438	aromatic compound biosynthetic process	2.2038e-35	2.2038e-35	1	AANAT,AATF,ABCB10,ABCB6,ABCB7,ABCG4,ABHD14B,ABRA,ABT1,ACACA,ACACB,ACAT1,ACD,ACLY,ACOT7,ACSS1,ACTN1,ACTR5,ACTR8,ACVR1,ACVR1B,ACVR2B,ACVRL1,ADA,ADA2,ADAM10,ADAM8,ADCY1,ADCY10,ADCY2,ADCY3,ADCY4,ADCY5,ADCY6,ADCY7,ADCY8,ADCY9,ADGRF1,ADGRG3,ADIPOQ,ADIRF,ADK,ADNP,ADORA3,ADRB2,ADSL,ADSS1,ADSS2,AEBP1,AFAP1L2,AFF3,AFMID,AGAP2,AGBL4,AGER,AGMO,AGO1,AGT,AHR,AIRE,AJUBA,AK1,AK2,AK3,AK5,AK6,AK7,AKAP8L,AKIRIN2,AK…
GO:0006468	protein phosphorylation	2.35732e-35	2.35732e-35	1	AAK1,AATK,ABI1,ABL1,ABL2,ACE,ACP4,ACVR1,ACVR1B,ACVR1C,ACVR2B,ACVRL1,ADAM17,ADAM8,ADAM9,ADAR,ADARB1,ADCK1,ADIPOQ,ADM2,ADNP,ADRA2B,ADRA2C,ADRB2,ADTRP,AGER,AGT,AJUBA,AK6,AKAP9,AKT2,AKTIP,ALK,ALPK1,ALPK2,ALPK3,ALS2,AMHR2,ANGPT1,ANGPT4,ANKK1,ANKRD54,APC,APOA1,APP,ARAF,AREG,ARHGEF2,ARHGEF5,ARR3,ARRB1,ARRB2,ATF2,ATM,ATP13A2,ATP2B4,ATR,AURKA,AURKB,AURKC,AVP,AXIN1,AXIN2,AXL,BAG4,BAK1,BANK1,BCAR3,BCCIP,BCR…
GO:0010557	positive regulation of macromolecule biosynthetic process	4.79864e-35	4.79864e-35	1	A1CF,AATF,ABCB10,ABHD14B,ABL1,ABRA,ACD,ACTC1,ACTN1,ACTR5,ACTR8,ACVR1,ACVR1B,ACVRL1,ADAM17,ADAM19,ADAM8,ADAR,ADIPOQ,ADIRF,ADM2,ADRB2,ADTRP,AFAP1L2,AGAP2,AGER,AGMO,AGO1,AGPAT1,AGPAT2,AGT,AHR,AIF1,AIRE,AK6,AKAP8L,AKIRIN2,AKNA,AKT2,ALDH1A2,ALOX12B,ALOX15B,ALX4,ANGEL2,ANGPT1,ANGPTL8,ANKRD42,ANKRD49,ANXA1,AP3B1,AP3D1,APBB2,APEX1,APLN,APOB,APOBEC1,APP,APPL1,AR,ARFGEF2,ARHGEF11,ARHGEF2,ARID1B,ARID3A,ARID…
GO:0023057	negative regulation of signaling	5.70039e-35	5.70039e-35	1	AATF,ABHD6,ABL1,ACKR3,ACOD1,ACP4,ACTN3,ACVR1,ACVR1C,ADA,ADAM17,ADAMTS12,ADAMTSL2,ADAR,ADCY8,ADGRA2,ADGRG3,ADIPOQ,ADRB2,AGER,AGT,AGTR2,AJUBA,ALPK2,AMER1,AMER2,AMFR,ANKRD6,AP1AR,APC,APC2,APCDD1,APCDD1L,APLN,APLP1,APOA1,APOD,APPL1,AR,ARC,ARG1,ARHGAP12,ARHGAP25,ARHGAP35,ARHGAP44,ARMC10,ARR3,ARRB1,ARRB2,ARRDC1,ARRDC3,ASH1L,ASPN,ASXL1,ATAD5,ATF3,ATF4,ATF6B,ATM,ATP2B4,AVP,AXIN1,AXIN2,BAK1,BAMBI,BANK1,BA…
GO:0018130	heterocycle biosynthetic process	1.02814e-34	1.02814e-34	1	AANAT,AATF,ABCB10,ABCB6,ABCB7,ABCG4,ABHD14B,ABRA,ABT1,ACACA,ACACB,ACAT1,ACD,ACLY,ACMSD,ACOT7,ACSS1,ACTN1,ACTR5,ACTR8,ACVR1,ACVR1B,ACVR2B,ACVRL1,ADA,ADA2,ADAM10,ADAM8,ADCY1,ADCY10,ADCY2,ADCY3,ADCY4,ADCY5,ADCY6,ADCY7,ADCY8,ADCY9,ADGRF1,ADGRG3,ADIPOQ,ADIRF,ADK,ADNP,ADORA3,ADRB2,ADSL,ADSS1,ADSS2,AEBP1,AFAP1L2,AFF3,AFMID,AGAP2,AGBL4,AGER,AGMO,AGO1,AGT,AHR,AIRE,AJUBA,AK1,AK2,AK3,AK5,AK6,AK7,AKAP8L,AKIR…
GO:0010648	negative regulation of cell communication	1.38264e-34	1.38264e-34	1	AATF,ABHD6,ABL1,ACKR3,ACOD1,ACP4,ACTN3,ACVR1,ACVR1C,ADA,ADAM17,ADAMTS12,ADAMTSL2,ADAR,ADCY8,ADGRA2,ADGRG3,ADIPOQ,ADRB2,AGER,AGT,AGTR2,AJUBA,ALPK2,AMER1,AMER2,AMFR,ANKRD6,APC,APC2,APCDD1,APCDD1L,APLN,APLP1,APOA1,APOD,APPL1,AR,ARC,ARG1,ARHGAP12,ARHGAP25,ARHGAP35,ARHGAP44,ARMC10,ARR3,ARRB1,ARRB2,ARRDC1,ARRDC3,ASH1L,ASPN,ASXL1,ATAD5,ATF3,ATF4,ATF6B,ATM,ATP2B4,AVP,AXIN1,AXIN2,BAK1,BAMBI,BANK1,BARX1,BC…
GO:0007010	cytoskeleton organization	1.8794e-34	1.8794e-34	1	AAAS,ABITRAM,ABL1,ABLIM1,ABLIM2,ABRAXAS2,ACTC1,ACTL9,ACTN1,ACTN3,ADD2,ADD3,AIF1,AJUBA,AKAP11,AKAP9,ALKBH4,ALMS1,AMOT,AMOTL1,AMOTL2,ANK3,ANKFN1,ANKRD23,ANKRD53,AP1AR,APC,APC2,APOA1,AQP1,ARAP1,ARC,ARFGEF1,ARFIP1,ARFIP2,ARHGAP10,ARHGAP12,ARHGAP17,ARHGAP18,ARHGAP25,ARHGAP35,ARHGAP44,ARHGEF10,ARHGEF10L,ARHGEF17,ARHGEF18,ARHGEF19,ARHGEF2,ARHGEF28,ARHGEF5,ARMC2,ARPC1A,ARPC4,ARPIN,ARRB1,ASAP3,ASB15,ASPM,…
GO:0031326	regulation of cellular biosynthetic process	2.63139e-34	2.63139e-34	1	A1CF,AARS1,AATF,ABCB10,ABCB7,ABCD1,ABCG4,ABHD14B,ABL1,ABRA,ABT1,ACACB,ACADVL,ACD,ACE,ACMSD,ACO1,ACOT8,ACP4,ACSL3,ACTC1,ACTN1,ACTR5,ACTR8,ACVR1,ACVR1B,ACVR2B,ACVRL1,ADAM10,ADAM17,ADAM19,ADAM8,ADAR,ADCY1,ADCY7,ADCY8,ADGRF1,ADGRG3,ADIPOQ,ADIRF,ADM2,ADNP,ADORA3,ADRB2,ADTRP,AEBP1,AFAP1L2,AFF1,AFF2,AFF3,AFF4,AGAP2,AGBL4,AGER,AGMO,AGO1,AGPAT1,AGPAT2,AGT,AGXT2,AHR,AIF1,AIRE,AJUBA,AK6,AKAP8,AKAP8L,AKIRIN2…
GO:0023056	positive regulation of signaling	7.69207e-34	7.69207e-34	1	AAK1,ABL1,ABRA,ACKR3,ACP3,ACVR1B,ACVR2B,ACVRL1,ADA,ADAM17,ADAM8,ADAM9,ADAMTS20,ADAMTS3,ADCY1,ADCY8,ADGRA2,ADGRG1,ADIPOQ,ADNP,ADORA2A,ADRA1A,ADRA2B,ADRA2C,ADRB2,ADRB3,AFAP1L2,AGAP2,AGER,AGT,AGTR2,AJUBA,AKAP12,AKAP5,ALOX12B,ALOX15B,ALPK1,AMER1,ANGPT1,ANKRD17,ANKRD6,ANO1,APAF1,APOA1,APP,APPL2,AR,ARC,ARHGAP8,ARHGEF3,ARHGEF5,ARHGEF7,ARMC9,ARRB1,ARRB2,ARRDC3,ASCL1,ASPM,ASXL1,ASXL2,ATAT1,ATF3,ATF6,ATM,A…
GO:0016477	cell migration	9.13892e-34	9.13892e-34	1	AAMP,ABHD2,ABHD6,ABI3,ABL1,ACAP3,ACVR1,ACVR1B,ACVR1C,ACVRL1,ADA,ADAM15,ADAM17,ADAM8,ADAM9,ADAMTS1,ADAMTS12,ADARB1,ADD2,ADGRA2,ADGRB1,ADGRG1,ADGRG3,ADIPOQ,ADORA3,ADTRP,AGER,AGT,AGTR1,AIF1,AIMP1,AIRE,AJUBA,AKT2,ALKBH1,ALOX5,AMOT,AMOTL1,AMOTL2,ANGPT1,ANGPT2,ANGPT4,ANGPTL3,ANLN,ANO6,ANXA1,ANXA3,ANXA6,APC,APC2,APOA1,APOD,APOH,APP,APPL1,APPL2,AQP1,ARC,ARHGAP35,ARHGAP5,ARHGEF16,ARHGEF5,ARID2,ARID5B,ARL1…
GO:0010647	positive regulation of cell communication	9.92069e-34	9.92069e-34	1	AAK1,ABL1,ABRA,ACKR3,ACP3,ACVR1B,ACVR2B,ACVRL1,ADA,ADAM17,ADAM8,ADAM9,ADAMTS20,ADAMTS3,ADCY1,ADCY8,ADGRA2,ADGRG1,ADIPOQ,ADNP,ADORA2A,ADRA1A,ADRA2B,ADRA2C,ADRB2,ADRB3,AFAP1L2,AGAP2,AGER,AGT,AGTR2,AJUBA,AKAP12,AKAP5,ALOX12B,ALOX15B,ALPK1,AMER1,ANGPT1,ANKRD17,ANKRD6,ANO1,APAF1,APOA1,APP,APPL2,AR,ARC,ARHGAP8,ARHGEF3,ARHGEF5,ARHGEF7,ARMC9,ARRB1,ARRB2,ARRDC3,ASCL1,ASPM,ASXL1,ASXL2,ATAT1,ATF3,ATF6,ATM,A…
GO:0008219	cell death	1.99213e-33	1.99213e-33	1	AARS1,AATF,ABL1,ABL2,ACER3,ACKR3,ACVR1,ACVR1B,ACVR1C,ADA,ADAM8,ADAMTS20,ADAMTSL4,ADAR,ADARB1,ADIPOQ,ADNP,ADORA2A,ADPRS,AEN,AGAP2,AGT,AGTR2,AIFM1,AIFM2,AIFM3,AIMP2,AK6,AKAP1,AKR1B1,AKT2,ALB,ALDH1A2,ALKBH1,ALKBH7,ALOX12,ALPK2,ALX3,ALX4,AMBRA1,ANGPT1,ANGPT4,ANGPTL4,ANKLE2,ANKRD13C,ANO6,ANXA1,ANXA6,APAF1,APC,APEX1,API5,APOH,APP,AQP1,AR,ARAF,AREL1,ARG1,ARG2,ARHGAP10,ARMC10,ASAH1,ASCL1,ASNS,ATAD3A,ATAD…
GO:0012501	programmed cell death	2.60498e-33	2.60498e-33	1	AARS1,AATF,ABL1,ABL2,ACER3,ACKR3,ACVR1,ACVR1B,ACVR1C,ADA,ADAM8,ADAMTS20,ADAMTSL4,ADAR,ADARB1,ADIPOQ,ADNP,ADORA2A,ADPRS,AEN,AGAP2,AGT,AGTR2,AIFM1,AIFM2,AIFM3,AIMP2,AK6,AKAP1,AKR1B1,AKT2,ALB,ALDH1A2,ALKBH1,ALKBH7,ALOX12,ALPK2,ALX3,ALX4,AMBRA1,ANGPT1,ANGPT4,ANGPTL4,ANKLE2,ANKRD13C,ANO6,ANXA1,ANXA6,APAF1,APC,APEX1,API5,APOH,APP,AQP1,AR,ARAF,AREL1,ARG1,ARG2,ARHGAP10,ARMC10,ASAH1,ASCL1,ASNS,ATAD3A,ATAD…
[truncated: 622 more rows]

## Sheet: Table S7
Line_ID	Mutation_Type	Gene_and_Transcript_Details	Chromosome	Start_Position	End_Position	Ref_Allele	Alt_Allele	Allele_Frequency	Score	Quality	Gene_Name
[truncated: 24,560 more rows]
